# Supplementary material for: Worldwide malaria incidence and cancer mortality are inversely associated
Source: Infect Agent Cancer. 2017 Feb 14;12:14. doi: 10.1186/s13027-017-0117-x (PMC5307699; doi:10.1186/s13027-017-0117-x)
Supplement: Additional file 1: Table S1. — Combined data of cancer mortality data (1955–2008) with the malaria incidence data for 56 countries. (XLS 1007 kb) [file 13027_2017_117_MOESM1_ESM.xls]

## Sheet: Sheet1
Country	country code	Year	Malaria incidence (per100,000)	Malaria incidence log-transfromed	Malaria incidence trend	Life expectancy at birth (both sex)	Location	Income	ALL cancers (male)	ALL cancers (female)	Bladder(male)	Bladder(female)	Brain(male)	Brain(female)	Breast(female)	Cervix(female)	Colon rectum and anus (male)	Colon rectum and anus (female)	Colon(male)	Colon(female)	Corpus uteri(female)	Gallbladder(male)	Gallbladder(female)	Hodgkin's lymphoma(male)	Hodgkin's lymphoma(female)	Inetestine(male)	Inetestine(female)	Kideny(male)	Kideny(female)	Larynx(male)	Larynx(female)	Leukemia(male)	Leukemia(female)	Lip oral cavity pharynx oesophagus(male)	Lip oral cavity pharynx oesophagus(female)	Lip oral cavity and pharynx(male)	Lip oral cavity and pharynx(female)	Liver(male)	Liver(female)	Lung(male)	Lung(female)	Melanoma of skin(male）	Melanoma of skin(female）	Multiple myeloma(male)	Multiple myeloma(female)	Nasopharynx(male)	Nasopharynx(female)	Non-Hodgkin's lymphoma(male)	Non-Hodgkin's lymphoma(male)
Argentina	1	1966	1.82646	0.261611	no change	65.8	Aisa/Africa/Latin America	low	168.16	106.81	NA	NA	NA	NA	17.26	3.4	NA	NA	NA	NA	NA	NA	NA	NA	NA	16.09	13.53	NA	NA	4.36	0.35	5.15	3.4	19.31	5.15	3.66	0.83	NA	NA	41.1	5.16	NA	NA	NA	NA	NA	NA	NA	NA
Argentina	1	1967	7.08119	0.850106	no change	65.8	Aisa/Africa/Latin America	low	192.02	120.61	NA	NA	NA	NA	19.79	3.92	NA	NA	NA	NA	NA	NA	NA	NA	NA	17.04	15.03	NA	NA	5.3	0.51	5.23	3.92	23.57	5.74	4.31	0.76	NA	NA	47.26	5.55	NA	NA	NA	NA	NA	NA	NA	NA
Argentina	1	1968	2.49344	0.3968	no change	65.8	Aisa/Africa/Latin America	low	199.59	124.13	NA	NA	NA	NA	21.03	4.17	NA	NA	NA	NA	NA	NA	NA	NA	NA	18.13	14.86	NA	NA	5.52	0.43	5.44	3.82	23.57	5.65	4.06	0.74	NA	NA	48.3	6.69	NA	NA	NA	NA	NA	NA	NA	NA
Argentina	1	1969	1.04661	0.0197849	no change	65.8	Aisa/Africa/Latin America	low	196.45	124.56	NA	NA	NA	NA	20.01	4.03	NA	NA	NA	NA	NA	NA	NA	NA	NA	17.49	15.78	NA	NA	5.64	0.41	6.28	3.94	22.83	6.02	4.34	0.95	NA	NA	48.79	6.3	NA	NA	NA	NA	NA	NA	NA	NA
Argentina	1	1970	0.358902	-0.445024	no change	65.8	Aisa/Africa/Latin America	low	188.41	117.82	NA	NA	NA	NA	18.83	3.86	NA	NA	NA	NA	NA	NA	NA	NA	NA	17.44	14.49	NA	NA	5.04	0.51	5.77	4.16	22.13	5.76	3.78	0.8	NA	NA	46.88	5.93	NA	NA	NA	NA	NA	NA	NA	NA
Argentina	1	1971	1.71583	0.234475	no change	67.24	Aisa/Africa/Latin America	low	NA	NA	NA	NA	NA	NA	NA	NA	NA	NA	NA	NA	NA	NA	NA	NA	NA	NA	NA	NA	NA	NA	NA	NA	NA	NA	NA	NA	NA	NA	NA	43.76	5.52	NA	NA	NA	NA	NA	NA	NA	NA
Argentina	1	1972	1.1844	0.0734991	no change	67.24	Aisa/Africa/Latin America	low	NA	NA	NA	NA	NA	NA	NA	NA	NA	NA	NA	NA	NA	NA	NA	NA	NA	NA	NA	NA	NA	NA	NA	NA	NA	NA	NA	NA	NA	NA	NA	44.05	5.54	NA	NA	NA	NA	NA	NA	NA	NA
Argentina	1	1973	3.3546	0.52564	no change	67.24	Aisa/Africa/Latin America	low	NA	NA	NA	NA	NA	NA	NA	NA	NA	NA	NA	NA	NA	NA	NA	NA	NA	NA	NA	NA	NA	NA	NA	NA	NA	NA	NA	NA	NA	NA	NA	43.18	5.25	NA	NA	NA	NA	NA	NA	NA	NA
Argentina	1	1974	1.93317	0.286271	no change	67.24	Aisa/Africa/Latin America	low	NA	NA	NA	NA	NA	NA	NA	NA	NA	NA	NA	NA	NA	NA	NA	NA	NA	NA	NA	NA	NA	NA	NA	NA	NA	NA	NA	NA	NA	NA	NA	40.61	5.47	NA	NA	NA	NA	NA	NA	NA	NA
Argentina	1	1975	1.79566	0.254225	no change	67.24	Aisa/Africa/Latin America	low	NA	NA	NA	NA	NA	NA	NA	NA	NA	NA	NA	NA	NA	NA	NA	NA	NA	NA	NA	NA	NA	NA	NA	NA	NA	NA	NA	NA	NA	NA	NA	42.4	5.47	NA	NA	NA	NA	NA	NA	NA	NA
Argentina	1	1976	1.44554	0.160029	no change	68.67	Aisa/Africa/Latin America	low	NA	NA	NA	NA	NA	NA	NA	NA	NA	NA	NA	NA	NA	NA	NA	NA	NA	NA	NA	NA	NA	NA	NA	NA	NA	NA	NA	NA	NA	NA	NA	41.22	5.8	NA	NA	NA	NA	NA	NA	NA	NA
Argentina	1	1977	1.71583	0.234475	no change	68.67	Aisa/Africa/Latin America	low	167.9	105.28	NA	NA	NA	NA	19.84	4.27	NA	NA	NA	NA	NA	NA	NA	NA	NA	15.12	12.41	NA	NA	5.22	0.38	5.8	3.4	20.17	4.52	3.7	0.73	NA	NA	40.64	5.31	NA	NA	NA	NA	NA	NA	NA	NA
Argentina	1	1978	1.1844	0.0734991	no change	68.67	Aisa/Africa/Latin America	low	168.29	106.06	NA	NA	NA	NA	20.03	4.47	NA	NA	NA	NA	NA	NA	NA	NA	NA	15.36	12.42	NA	NA	5.2	0.37	5.13	3.74	20.54	4.27	3.75	0.63	NA	NA	39.31	5.21	NA	NA	NA	NA	NA	NA	NA	NA
Argentina	1	1979	3.3546	0.52564	no change	68.67	Aisa/Africa/Latin America	low	169.82	104.33	7.88	1.05	NA	NA	20.09	4.51	14.55	10.43	10.87	8.13	NA	NA	NA	NA	NA	NA	NA	NA	NA	5.61	0.45	5.55	3.89	20.43	4.16	4.16	0.72	1.78	1.36	41.15	5.28	0.94	0.38	NA	NA	NA	NA	NA	NA
Argentina	1	1980	2.07483	0.316983	no change	68.67	Aisa/Africa/Latin America	low	NA	NA	NA	NA	NA	NA	NA	NA	NA	NA	NA	NA	NA	NA	NA	NA	NA	NA	NA	NA	NA	NA	NA	NA	NA	NA	NA	NA	NA	NA	NA	39.89	5.83	NA	NA	NA	NA	NA	NA	NA	NA
Argentina	1	1981	4.9736	0.696671	no change	70.17	Aisa/Africa/Latin America	low	NA	NA	NA	NA	NA	NA	NA	NA	NA	NA	NA	NA	NA	NA	NA	NA	NA	NA	NA	NA	NA	NA	NA	NA	NA	NA	NA	NA	NA	NA	NA	39.49	5.79	NA	NA	NA	NA	NA	NA	NA	NA
Argentina	1	1982	1.93317	0.286271	no change	70.17	Aisa/Africa/Latin America	low	155.27	99.2	6.65	1.06	NA	NA	19.98	4.29	13.13	10.2	9.87	8.06	NA	NA	NA	NA	NA	NA	NA	NA	NA	5.04	0.34	5.59	3.67	18.75	3.71	4.14	0.91	5.22	4.13	38.07	5.8	0.83	0.58	NA	NA	NA	NA	NA	NA
Argentina	1	1983	1.79566	0.254225	no change	70.17	Aisa/Africa/Latin America	low	156.97	97.73	6.32	1.05	NA	NA	19.89	4.44	13.01	9.49	9.66	7.31	NA	NA	NA	NA	NA	NA	NA	NA	NA	5	0.39	5.18	3.39	18.41	3.67	4.27	0.81	4.8	4.13	39.29	6.23	0.85	0.51	NA	NA	NA	NA	NA	NA
Argentina	1	1984	1.44554	0.160029	no change	70.17	Aisa/Africa/Latin America	low	158.19	99.33	6.37	1.01	NA	NA	20.08	4.69	13.52	9.24	9.74	7.02	NA	NA	NA	NA	NA	NA	NA	NA	NA	5.37	0.31	5.32	3.45	19.22	3.55	4.33	0.88	4.84	4.03	37.87	6.14	0.82	0.46	NA	NA	NA	NA	NA	NA
Argentina	1	1985	2.52347	0.401999	no change	70.17	Aisa/Africa/Latin America	low	154.03	97.15	6.2	1.02	NA	NA	20.11	4.68	13.75	9.53	10.34	7.67	NA	NA	NA	NA	NA	NA	NA	NA	NA	5.08	0.23	5.06	3.46	18.29	3.41	4.15	0.72	4.57	3.46	37.59	6.31	0.61	0.5	NA	NA	NA	NA	NA	NA
Argentina	1	1986	6.42158	0.807642	no change	71.02	Aisa/Africa/Latin America	low	152.62	95.48	5.85	0.94	NA	NA	20.01	4.89	13.34	9.38	10.06	7.57	NA	NA	NA	NA	NA	NA	NA	NA	NA	4.97	0.33	5.2	3.34	18.23	3.35	4.15	0.74	4.87	3.84	37.7	6.34	0.75	0.41	NA	NA	NA	NA	NA	NA
Argentina	1	1987	4.80949	0.682099	no change	71.02	Aisa/Africa/Latin America	low	155.04	94.76	5.76	0.88	NA	NA	20.5	4.66	13.91	9.19	10.56	7.37	NA	NA	NA	NA	NA	NA	NA	NA	NA	4.96	0.38	4.2	2.97	18.47	3.59	3.99	0.77	4.89	3.77	36.6	6.2	0.92	0.48	NA	NA	NA	NA	NA	NA
Argentina	1	1988	2.07483	0.316983	no change	71.02	Aisa/Africa/Latin America	low	152.91	96.72	5.69	0.95	NA	NA	21.15	4.74	13.8	9.26	11.8	7.46	NA	NA	NA	NA	NA	NA	NA	NA	NA	5.31	0.36	4.28	2.91	18.84	3.57	4.06	0.81	4.63	3.97	36.69	6.38	0.99	0.58	NA	NA	NA	NA	NA	NA
Argentina	1	1989	4.9736	0.696671	no change	71.02	Aisa/Africa/Latin America	low	155.18	96.68	5.66	1	2.74	1.81	20.29	4.37	14.09	9.17	10.58	7.14	NA	NA	NA	NA	NA	NA	NA	NA	NA	5.3	0.24	4.96	3.68	17.75	3.37	4.09	0.87	5.13	3.62	35.68	6.44	0.68	0.49	NA	NA	NA	NA	NA	NA
Argentina	1	1990	5.02482	0.701121	no change	71.02	Aisa/Africa/Latin America	low	155.54	96.16	5.82	1.03	2.85	1.81	21.14	4.22	14.36	9.08	11.12	7.33	NA	NA	NA	NA	NA	NA	NA	NA	NA	5.29	0.33	5.2	3.35	18.27	3.33	4.57	0.83	5.07	3.44	35.72	7.02	0.73	0.37	NA	NA	NA	NA	NA	NA
Argentina	1	1991	2.39673	0.379619	no change	72.15	Aisa/Africa/Latin America	low	155.54	96.11	5.99	0.87	2.59	1.73	21.22	4.77	13.5	9.23	10.77	7.67	NA	NA	NA	NA	NA	NA	NA	NA	NA	5.14	0.32	5.21	3.08	17.55	3.33	4.15	0.76	5.03	3.37	35.88	7.01	0.63	0.41	NA	NA	NA	NA	NA	NA
Argentina	1	1992	1.89301	0.277154	no change	72.15	Aisa/Africa/Latin America	low	151.45	95.59	5.79	0.99	2.55	1.79	20.66	4.85	13.76	8.68	10.85	6.98	NA	NA	NA	NA	NA	NA	NA	NA	NA	5.11	0.26	5.03	3.27	17.1	3.11	3.91	0.75	4.97	3.35	34.59	6.7	0.87	0.48	NA	NA	NA	NA	NA	NA
Argentina	1	1993	2.20304	0.343022	no change	72.15	Aisa/Africa/Latin America	low	149.36	94.16	5.53	0.88	2.78	1.67	21.02	4.65	13.51	8.86	10.72	7.04	NA	NA	NA	NA	NA	NA	NA	NA	NA	4.92	0.33	4.74	3.06	16.15	3.18	3.56	0.69	5.24	3.29	32.75	6.92	0.94	0.54	NA	NA	NA	NA	NA	NA
Argentina	1	1994	2.72046	0.434643	no change	72.15	Aisa/Africa/Latin America	low	151.42	95.56	5.3	0.96	2.79	2	20.67	4.21	13.97	9.34	11.32	7.67	NA	NA	NA	NA	NA	NA	NA	NA	NA	5.11	0.4	4.81	3.21	16.69	3.17	3.74	0.68	4.9	3.26	31.69	7.06	1.02	0.64	NA	NA	NA	NA	NA	NA
Argentina	1	1995	3.01922	0.479895	no change	72.15	Aisa/Africa/Latin America	low	148.04	93.23	4.94	1	2.76	1.77	20.87	4.36	13.96	8.84	11.64	7.4	NA	NA	NA	NA	NA	NA	NA	NA	NA	4.59	0.39	4.69	3.1	15.28	2.9	3.4	0.65	4.76	3.12	31.73	7.25	1.21	0.54	NA	NA	NA	NA	NA	NA
Argentina	1	1996	5.73943	0.758869	no change	73.28	Aisa/Africa/Latin America	low	151.5	95.67	5.04	0.93	3	1.94	21.59	4.7	14.14	9.11	11.72	7.64	NA	NA	NA	NA	NA	NA	NA	NA	NA	4.96	0.41	4.83	3.19	16.02	3.06	3.67	0.77	4.96	2.97	30.92	7.68	1.3	0.59	NA	NA	NA	NA	NA	NA
Argentina	1	1997	1.6398	0.21479	no change	73.28	Aisa/Africa/Latin America	low	149.65	94.12	5.1	0.98	2.87	1.9	20.75	4.76	14.3	8.64	11.87	7.36	1.75	2.12	3.01	0.85	0.45	14.61	8.84	4.47	1.44	4.81	0.35	4.85	3.06	15.1	2.98	3.23	0.71	5.28	3.23	30.44	7.67	1.02	0.56	1.38	1.02	0.11	0.05	3.45	2.02
Argentina	1	1998	0.928309	-0.0323074	no change	73.28	Aisa/Africa/Latin America	low	150.13	94.21	5.07	0.79	3	1.96	20.51	4.44	14.06	8.84	11.8	7.48	1.67	2.25	3.05	0.62	0.36	14.32	8.97	4.17	1.52	4.52	0.38	5.02	3.26	14.84	2.99	3.32	0.74	4.81	2.93	30.75	7.98	1.24	0.52	1.51	1.04	0.13	0.06	3.78	2.26
Argentina	1	1999	0.601251	-0.220944	no change	73.28	Aisa/Africa/Latin America	low	149.68	92.67	4.66	0.94	2.73	1.97	20.05	4.48	14.52	8.96	12.23	7.71	1.44	2.19	2.96	0.56	0.27	14.78	9.11	4.46	1.51	4.59	0.39	4.86	3.1	15.1	2.97	3.52	0.71	4.89	2.86	29.8	8	1.08	0.5	1.38	0.95	0.17	0.03	3.79	2.3
Argentina	1	2000	1.2267	0.0887377	no change	73.28	Aisa/Africa/Latin America	low	146.97	92.19	4.6	1	2.68	1.66	20.14	4.3	14.7	8.97	12.34	7.67	1.47	2.3	2.8	0.44	0.26	14.95	9.12	4.38	1.48	4.48	0.36	4.97	3.14	14.99	3.04	3.34	0.72	4.89	3.07	29.25	8.24	1	0.61	1.33	1.19	0.18	0.04	3.51	2.48
Argentina	1	2001	0.580994	-0.235828	no change	74.34	Aisa/Africa/Latin America	low	145	91.25	4.29	0.86	NA	NA	20.1	4.46	14.78	8.81	12.48	7.66	1.38	2.12	2.81	0.48	0.29	15.05	8.91	4.55	1.63	4.4	0.4	4.76	3.23	14.74	2.88	3.5	0.69	4.74	2.71	33	4.91	1.24	0.7	1.42	0.89	0.17	0.03	3.81	2.24
Argentina	1	2002	0.25527	-0.593	no change	74.34	Aisa/Africa/Latin America	low	139.49	89.9	4.26	0.75	NA	NA	19.34	4.43	13.67	8.77	11.44	7.58	1.33	2.06	2.71	0.4	0.34	13.89	8.94	4.88	1.55	4.21	0.3	4.68	3.17	13.72	2.78	2.99	0.67	4.55	2.83	37.62	5.56	1.11	0.66	1.33	0.98	0.12	0.06	3.56	2.09
Argentina	1	2003	0.359966	-0.443739	no change	74.34	Aisa/Africa/Latin America	low	139.93	90.83	4.47	0.91	NA	NA	20.4	4.66	14.86	9.16	12.09	7.85	1.28	2.04	2.73	0.48	0.36	14.6	9.28	4.54	1.51	4.16	0.37	4.35	2.85	13.82	2.92	3.28	0.79	4.38	2.56	36.72	6.25	1.2	0.71	1.36	1.14	0.14	0.03	3.54	2.33
Argentina	1	2004	0.317485	-0.498277	no change	74.34	Aisa/Africa/Latin America	low	138.03	89.52	4.33	0.89	NA	NA	19.28	4.58	14.46	8.73	12.26	7.45	1.34	1.98	2.7	0.41	0.28	14.66	8.84	4.52	1.6	4.06	0.31	4.2	2.99	13.23	2.78	3.17	0.71	4.39	2.46	35.4	5.43	1.13	0.73	1.21	0.88	0.22	0.02	3.46	2.34
Argentina	1	2005	0.63296	-0.198624	no change	74.34	Aisa/Africa/Latin America	low	139.13	89.78	4.71	0.8	NA	NA	19.31	4.09	14.78	9.12	12.65	8	1.24	2.16	2.73	0.42	0.23	14.99	9.26	4.69	1.68	3.96	0.37	4.71	3.1	13.12	2.68	2.96	0.62	4.38	2.39	42.53	6.04	1.18	0.65	1.27	1	0.15	0.03	3.71	2.22
Argentina	1	2006	0.47458	-0.323691	no change	75.32	Aisa/Africa/Latin America	low	137.79	88.53	4.47	0.84	NA	NA	18.89	4.32	14.86	8.77	12.71	7.6	1.13	1.99	2.64	0.41	0.26	15.03	8.91	5.08	1.73	3.74	0.34	4.33	2.9	12.76	2.83	2.92	0.71	4.38	2.45	40.84	5.91	1.3	0.63	1.28	0.92	0.21	0.07	3.47	2.04
Argentina	1	2007	0.966316	-0.0148808	no change	75.32	Aisa/Africa/Latin America	low	135.81	88.42	4.12	0.76	NA	NA	18.75	4.29	14.87	8.68	12.64	7.48	1.07	2.11	2.57	0.34	0.28	15.03	8.79	4.66	1.52	3.51	0.33	4.52	3.01	12.29	2.82	2.87	0.77	4.55	2.5	45.98	6.37	1.12	0.67	1.31	0.94	0.15	0.04	3.36	2.01
Argentina	1	2008	0.32113	-0.493319	no change	75.32	Aisa/Africa/Latin America	low	132.01	86.39	3.92	0.78	NA	NA	17.79	4.27	14.76	9.12	12.67	7.83	1.06	2.1	2.49	0.42	0.27	14.95	9.24	4.58	1.62	3.52	0.37	4.05	2.6	11.74	2.64	2.76	0.76	4.39	2.2	47.79	5.65	1.23	0.69	1.32	0.89	0.13	0.05	3.4	1.93
Armenia	2	1982	0.217459	-0.662623	up	70.92	Aisa/Africa/Latin America	low	121.54	69.31	NA	NA	NA	NA	10.19	4.26	6.99	7.28	4.02	3.54	NA	NA	NA	NA	NA	NA	NA	NA	NA	3.82	0.22	5.39	3.66	9.62	1.59	2.52	0.41	NA	NA	NA	NA	NA	NA	NA	NA	NA	NA	NA	NA
Armenia	2	1985	0.17783	-0.749995	up	70.92	Aisa/Africa/Latin America	low	124.73	73.89	NA	NA	NA	NA	11.71	5.08	8.53	6.82	4.92	4.33	NA	NA	NA	NA	NA	NA	NA	NA	NA	5.38	0.12	5.18	4.16	9.44	1.59	1.8	0.53	NA	NA	NA	NA	NA	NA	NA	NA	NA	NA	NA	NA
Armenia	2	1986	0.263004	-0.580038	up	68.39	Aisa/Africa/Latin America	low	115.84	70.81	NA	NA	NA	NA	11.5	5.36	8.77	7.69	5.17	4.74	NA	NA	NA	NA	NA	NA	NA	NA	NA	4.45	0.85	3.24	3.04	8.21	2.4	1.63	0.51	NA	NA	NA	NA	NA	NA	NA	NA	NA	NA	NA	NA
Armenia	2	1987	0.201787	-0.695107	up	68.39	Aisa/Africa/Latin America	low	126.46	74.41	NA	NA	NA	NA	12.57	3.79	9.23	7.8	5.69	4.96	NA	NA	NA	NA	NA	NA	NA	NA	NA	5.4	0.51	4.93	3.84	10.76	1.99	2.83	0.52	NA	NA	NA	NA	NA	NA	NA	NA	NA	NA	NA	NA
Armenia	2	1988	0.227531	-0.642959	up	68.39	Aisa/Africa/Latin America	low	128.7	71.5	NA	NA	NA	NA	12.2	5.26	8.73	6.92	4.94	4.54	NA	NA	NA	NA	NA	NA	NA	NA	NA	5.09	0.23	3.61	2.86	10.81	1.72	3.14	0.6	NA	NA	NA	NA	NA	NA	NA	NA	NA	NA	NA	NA
Armenia	2	1989	0.090198	-1.0448	up	68.39	Aisa/Africa/Latin America	low	128.89	74.1	NA	NA	NA	NA	14.86	3.95	9.28	5.64	5.75	3.26	NA	NA	NA	NA	NA	NA	NA	NA	NA	5.94	0.74	5.41	3.48	12.19	2.81	3.36	0.66	NA	NA	NA	NA	NA	NA	NA	NA	NA	NA	NA	NA
Armenia	2	1990	0	NA	up	68.39	Aisa/Africa/Latin America	low	138.52	82.35	NA	NA	NA	NA	17.77	4.99	9.33	7.18	6.69	4.65	NA	NA	NA	NA	NA	NA	NA	NA	NA	5.85	0.4	3.81	3.61	11.16	2.29	2.6	0.42	NA	NA	NA	NA	NA	NA	NA	NA	NA	NA	NA	NA
Armenia	2	1991	0	NA	up	68.06	Aisa/Africa/Latin America	low	142.39	79.17	NA	NA	NA	NA	14.69	6.21	10.22	7.84	6.9	5.32	NA	NA	NA	NA	NA	NA	NA	NA	NA	7.05	0.48	4.87	3.69	13.82	2.01	2.92	0.33	NA	NA	NA	NA	NA	NA	NA	NA	NA	NA	NA	NA
Armenia	2	1992	0	NA	up	68.06	Aisa/Africa/Latin America	low	135.63	83.01	NA	NA	NA	NA	17.04	4.78	9.5	7.36	6.61	4.65	NA	NA	NA	NA	NA	NA	NA	NA	NA	7.87	0.85	4.45	2.71	12.26	2.56	2.17	0.63	NA	NA	NA	NA	NA	NA	NA	NA	NA	NA	NA	NA
Armenia	2	1993	0	NA	up	68.06	Aisa/Africa/Latin America	low	135.45	77.55	NA	NA	NA	NA	16.71	5.47	8.46	6.94	4.05	3.01	NA	NA	NA	NA	NA	NA	NA	NA	NA	7.14	0.6	5.86	3.19	11.57	1.75	2.58	0.47	NA	NA	NA	NA	NA	NA	NA	NA	NA	NA	NA	NA
Armenia	2	1994	6.26999	0.797267	up	68.06	Aisa/Africa/Latin America	low	120.37	69.29	NA	NA	NA	NA	17.42	4.26	7.19	5.89	4.49	3.63	NA	NA	NA	NA	NA	NA	NA	NA	NA	6.68	0.56	5.01	1.99	11.79	1.89	3.41	0.63	NA	NA	NA	NA	NA	NA	NA	NA	NA	NA	NA	NA
Armenia	2	1995	16.3571	1.21371	up	68.06	Aisa/Africa/Latin America	low	127.54	75.5	NA	NA	NA	NA	17.14	4.04	7.05	7.5	5.24	4.96	NA	NA	NA	NA	NA	NA	NA	NA	NA	7.25	0.41	3.9	2.18	11.75	1.95	2.7	0.87	NA	NA	NA	NA	NA	NA	NA	NA	NA	NA	NA	NA
Armenia	2	1996	11.3288	1.05418	up	70.2	Aisa/Africa/Latin America	low	138.2	80.32	NA	NA	NA	NA	20	4.94	8.5	6.89	5.76	4.85	NA	NA	NA	NA	NA	NA	NA	NA	NA	7.18	0.39	4.51	3.4	12.34	2.05	3.48	0.87	NA	NA	NA	NA	NA	NA	NA	NA	NA	NA	NA	NA
Armenia	2	1997	27.4926	1.43922	up	70.2	Aisa/Africa/Latin America	low	134.33	79.91	NA	NA	NA	NA	19.32	4.97	9.3	6.81	6.36	4.19	NA	NA	NA	NA	NA	NA	NA	NA	NA	5.77	0.4	4.7	3.03	11.17	1.99	3.4	0.85	NA	NA	NA	NA	NA	NA	NA	NA	NA	NA	NA	NA
Armenia	2	1998	37.9141	1.5788	up	70.2	Aisa/Africa/Latin America	low	131.1	90.5	NA	NA	NA	NA	21.93	5.4	7.95	7.01	4.94	4.48	NA	NA	NA	NA	NA	NA	NA	NA	NA	5.94	0.36	5.13	3.1	10.43	1.84	2.61	0.65	NA	NA	NA	NA	NA	NA	NA	NA	NA	NA	NA	NA
Armenia	2	1999	20.21	1.30557	up	70.2	Aisa/Africa/Latin America	low	145.09	87.75	NA	NA	NA	NA	22.79	5.86	9.01	7.38	6.24	4.59	NA	NA	NA	NA	NA	NA	NA	NA	NA	6.9	0.36	4.47	2.79	13.27	1.72	3.76	0.57	NA	NA	NA	NA	NA	NA	NA	NA	NA	NA	NA	NA
Armenia	2	2000	11.699	1.06815	up	70.2	Aisa/Africa/Latin America	low	137.96	87.23	NA	NA	NA	NA	22.94	4.28	8.18	8.68	5.31	5.64	NA	NA	NA	NA	NA	NA	NA	NA	NA	5.7	0.37	3.87	3.96	10.98	1.59	3.1	0.85	NA	NA	NA	NA	NA	NA	NA	NA	NA	NA	NA	NA
Armenia	2	2001	5.74637	0.759393	up	72.68	Aisa/Africa/Latin America	low	141.83	88.49	NA	NA	NA	NA	21.21	4.75	8.38	6.88	6.01	5.26	NA	NA	NA	NA	NA	NA	NA	NA	NA	5.7	0.1	5	2.72	11.93	1.13	4.01	0.64	NA	NA	NA	NA	NA	NA	NA	NA	NA	NA	NA	NA
Armenia	2	2002	5.47445	0.738341	up	72.68	Aisa/Africa/Latin America	low	145.36	86.88	NA	NA	NA	NA	22.09	4.82	9.64	8.03	6.52	5.87	NA	NA	NA	NA	NA	NA	NA	NA	NA	6.45	0.09	4.99	2.94	11.58	0.85	3.17	0.39	NA	NA	NA	NA	NA	NA	NA	NA	NA	NA	NA	NA
Armenia	2	2003	4.1972	0.62296	up	72.68	Aisa/Africa/Latin America	low	146.33	89.15	NA	NA	NA	NA	21.41	4.96	9.95	8.2	6.46	6.14	NA	NA	NA	NA	NA	NA	NA	NA	NA	4.87	0.43	5.23	3.21	11.04	1.66	4.38	0.76	NA	NA	NA	NA	NA	NA	NA	NA	NA	NA	NA	NA
Armenia	2	2006	7.72849	0.888095	up	74	Aisa/Africa/Latin America	low	144.08	82.26	8.36	1.02	6.01	5.12	20.78	3.03	9.31	9.54	NA	NA	NA	NA	NA	NA	NA	NA	NA	NA	NA	6.28	0.35	4.46	2.85	11.29	1.39	3.21	0.62	NA	NA	58.16	8	NA	NA	0.25	0.25	NA	NA	1.64	0.42
Armenia	2	2008	15.8639	1.20041	up	74	Aisa/Africa/Latin America	low	150.75	82.28	8.59	0.95	5.78	4.03	20.88	2.78	9.01	7.42	NA	NA	NA	NA	NA	NA	NA	NA	NA	NA	NA	6.05	0.4	4.48	3.55	11.05	1.69	3.09	0.79	NA	NA	58.71	8.53	NA	NA	0.36	0.11	NA	NA	1.91	0.45
Australia	3	1955	0.786892	-0.104085	up	69.43	Europe/North America/Oceania	high	128.99	100.63	NA	NA	3.83	2.3	20.23	5.57	18.13	17.61	11.95	14	1.09	NA	NA	1.47	0.99	18.62	17.89	2.51	1.49	1.49	0.32	5.4	3.93	9.26	2.46	4.07	1.19	NA	NA	20.63	2.95	1.77	1.5	0.76	0.73	0.15	0.14	2.55	1.76
Australia	3	1956	0.736765	-0.132671	up	70.5	Europe/North America/Oceania	high	128.66	101.73	NA	NA	3.52	1.94	19.57	6.11	18.66	17.85	12.64	13.7	1.21	NA	NA	1.44	0.75	19.01	18.24	2.34	1.36	1.78	0.3	5.75	3.97	8.44	2.77	3.73	1.14	NA	NA	22.01	3.44	1.95	1.27	0.91	0.71	0.22	0.09	2.84	2.07
Australia	3	1957	1.01925	0.00828157	up	70.5	Europe/North America/Oceania	high	133.68	100	NA	NA	4.13	2.57	18.93	6.03	19.44	17.58	12.85	13.14	1.53	NA	NA	1.82	0.86	19.67	17.83	3.11	1.03	1.67	0.17	5.51	4.21	8.08	2.51	3.74	1.05	NA	NA	23.9	3.17	2.35	1.68	0.86	0.5	0.24	0.03	3.02	2.11
Australia	3	1958	0.393343	-0.405229	up	70.5	Europe/North America/Oceania	high	131.46	96.99	NA	NA	3.41	2.45	18.82	5.69	18.22	17.28	11.95	13.82	1.16	NA	NA	1.66	0.81	18.77	17.58	2.45	1.39	1.89	0.08	5.95	4.57	8.76	2.64	3.42	1.16	NA	NA	23.73	3.21	2.2	1.52	0.91	0.55	0.13	0.1	2.85	2.11
Australia	3	1959	0.71062	-0.148363	up	70.5	Europe/North America/Oceania	high	134.79	99.22	NA	NA	4.07	2.3	19.69	5.85	19.45	16.8	12.44	12.63	1.21	NA	NA	1.58	0.83	19.89	17.01	3.37	1.3	1.85	0.23	5.89	4.51	7.92	2.78	3.11	1.33	NA	NA	26.09	3.27	2.55	1.83	1.03	0.67	0.2	0.07	3.53	2.17
Australia	3	1960	0.849339	-0.0709189	up	70.5	Europe/North America/Oceania	high	134.64	96.66	NA	NA	5.01	2.53	18.6	6.18	18.14	16.73	12.13	13.28	2.45	NA	NA	1.49	0.9	18.49	17.01	2.78	1.8	1.8	0.2	6.33	4.48	8.33	2.21	3.05	1.05	NA	NA	27.04	3.43	2.16	1.67	1.2	0.78	0.28	0.04	3.44	2.34
Australia	3	1961	0.500047	-0.300989	up	70.98	Europe/North America/Oceania	high	134.68	97.57	NA	NA	3.96	2.28	19.86	6.11	17.2	16.96	11.83	13.29	2.65	NA	NA	1.6	1.07	17.45	17.13	3.06	1.3	1.73	0.16	6.23	4.51	7.9	2.56	3.27	1.07	NA	NA	29.77	3.58	2.22	1.72	1.13	0.97	0.2	0.08	3.19	2.22
Australia	3	1962	0.768874	-0.114145	up	70.98	Europe/North America/Oceania	high	137.34	96.79	NA	NA	4.27	2.94	18.16	6.35	17.73	17.03	12.25	13.24	2.81	NA	NA	1.46	1.33	18.02	17.21	3.21	1.69	1.78	0.21	6.38	4.4	8.51	2.67	3.31	1.06	NA	NA	31.89	3.84	2.46	1.75	1.42	0.81	0.22	0.11	3.92	2.63
Australia	3	1963	0.972639	-0.0120483	up	70.98	Europe/North America/Oceania	high	140.03	101.09	NA	NA	4.28	3.15	19.68	5.86	18.7	16.6	12.71	13.11	2.85	NA	NA	1.48	1.07	19.11	16.82	3.13	1.37	1.85	0.31	5.71	4.09	8.81	2.68	3.48	1.21	NA	NA	33.04	3.89	2.81	2.25	1.25	0.84	0.22	NA	4.16	2.81
Australia	3	1964	0.65074	-0.186592	up	70.98	Europe/North America/Oceania	high	142.81	98.25	NA	NA	4.36	2.95	19.93	5.28	18.1	15.79	12.04	12.6	2.31	NA	NA	1.65	0.67	18.43	16.17	3.43	1.6	2.02	0.21	6.57	4.62	8.7	3.02	3.13	1.42	NA	NA	35.09	4.31	2.61	1.69	1.4	0.91	0.14	0.08	4.21	2.97
Australia	3	1965	0.480811	-0.318026	up	70.98	Europe/North America/Oceania	high	140.91	95.23	NA	NA	3.81	3.15	18.6	5.37	17.99	16.13	12.17	12.55	2.63	NA	NA	1.42	0.93	18.22	16.44	2.91	1.6	1.6	0.21	6.74	4.05	8.46	2.66	3.34	1.02	NA	NA	35.43	4.22	2.7	1.9	1.11	0.92	0.26	0.01	4.15	2.5
Australia	3	1966	0.815101	-0.0887886	up	70.98	Europe/North America/Oceania	high	143.63	97.68	NA	NA	4.31	3.23	19.2	5.75	18.1	16.56	12.35	13.03	1.93	NA	NA	1.39	0.96	18.47	16.79	3.15	1.71	2.01	0.19	6.46	4.45	8.95	2.77	3.62	0.98	NA	NA	37.79	4.51	2.99	2.16	1.35	1.06	0.29	0.07	3.96	2.55
Australia	3	1967	1.14555	0.0590152	up	70.98	Europe/North America/Oceania	high	144.79	97.25	NA	NA	4.5	2.15	19.58	5.46	17.67	17.07	12.03	13.1	2.16	NA	NA	1.66	0.99	18.02	17.38	2.85	1.56	2.07	0.29	6.06	4.4	9.25	3.03	3.76	1.21	NA	NA	39.05	5.14	2.63	1.84	1.51	1.14	0.32	0.05	4.08	2.27
Australia	3	1968	1.42125	0.152671	up	70.98	Europe/North America/Oceania	high	152.28	98.92	4.88	1.59	4.94	3.12	19.31	5.35	19.64	16.21	13.93	12.62	2.31	1.79	1.82	1.85	1.15	19.86	16.46	NA	NA	2.05	0.21	6.4	4.36	9.44	3.14	3.76	1.37	NA	NA	40.21	5.07	2.75	1.93	1.45	0.92	0.32	0.1	4.25	2.75
Australia	3	1969	1.53486	0.186068	up	70.98	Europe/North America/Oceania	high	151.21	98.43	5.06	1.66	4.03	2.77	19.38	4.9	18.36	16.89	12.49	13.12	2.06	1.55	1.98	1.53	0.97	18.67	17.12	NA	NA	1.86	0.21	6.16	4.17	9.03	2.86	3.76	1.27	NA	NA	41.36	4.98	3.35	1.86	1.62	0.93	0.46	0.09	4	2.93
Australia	3	1970	1.57188	0.196419	up	70.98	Europe/North America/Oceania	high	155.1	101.35	5.82	1.57	4.76	3.2	19.56	5.16	18.44	17.34	12.63	13.78	2.43	1.39	2.18	1.68	0.94	18.91	17.54	NA	NA	2	0.22	6.33	4.22	10.07	3.05	4.13	1.17	NA	NA	42.12	6.42	3.34	2.24	1.31	1.16	0.23	0.17	4.57	2.95
Australia	3	1971	1.70055	0.230589	up	71.68	Europe/North America/Oceania	high	153.08	99.87	5.18	1.49	4.38	2.96	20.43	4.72	18.6	16.51	12.29	12.91	2.36	1.6	1.93	1.41	0.92	18.9	16.84	3.09	1.62	1.84	0.21	6.78	4.06	9.18	2.84	3.58	1.11	NA	NA	43.13	6.71	2.85	2.09	1.24	1.11	0.29	0.08	4.7	2.69
Australia	3	1972	1.29013	0.110632	up	71.68	Europe/North America/Oceania	high	153.56	98.64	4.91	1.39	4.38	2.98	19.35	4.74	19.34	16.38	13.19	12.68	2.43	1.23	1.67	1.19	1.01	19.63	16.55	2.98	1.48	1.88	0.19	6.53	4.52	9.52	2.93	3.71	1.22	NA	NA	43.14	6.28	3.02	2.13	1.33	0.86	0.3	0.13	4.72	2.62
Australia	3	1973	1.44992	0.161346	up	71.68	Europe/North America/Oceania	high	154.11	100.27	4.8	1.51	4.39	3.35	19.68	4.86	19.3	16.68	13.4	13	2.12	1.4	1.89	1.18	0.75	19.69	16.96	2.88	1.82	1.84	0.27	6.6	3.98	10	3.22	3.9	1.32	NA	NA	43.79	6.9	3.16	2.16	1.73	1.3	0.27	0.11	4.29	3.13
Australia	3	1974	1.47805	0.169689	up	71.68	Europe/North America/Oceania	high	158.71	98.09	4.9	1.44	5.09	3.49	19.41	4.66	20.52	16.47	14.48	13	1.72	1.58	1.7	1.2	0.78	20.74	16.66	3.54	1.57	2.45	0.24	6.37	4.28	10.44	2.86	4.15	1.06	NA	NA	45.91	6.66	3.35	2.01	1.77	1.17	0.33	0.07	3.89	3.2
Australia	3	1975	1.85172	0.267575	up	71.68	Europe/North America/Oceania	high	158.62	98.2	5.12	1.51	4.87	3.22	19.16	4.4	20.8	16.81	14.63	13.12	1.98	1.36	1.77	1.12	0.81	21.09	17.05	2.99	1.72	2.32	0.21	5.79	4.01	11.01	3.07	4.3	1.13	NA	NA	46.09	7.02	3.49	2.05	1.61	1.09	0.25	0.1	4.08	3.07
Australia	3	1976	1.90428	0.279731	up	73.5	Europe/North America/Oceania	high	158.13	99.48	5.31	1.74	4.75	3.46	19.99	4.28	20.09	16.63	14.31	12.95	1.96	1.06	1.78	1.02	0.78	20.46	16.86	2.73	1.48	2.26	0.17	6.25	4.25	10.5	3.03	4.03	0.99	NA	NA	47.28	7.8	3.55	2.22	1.6	1.2	0.44	0.12	4.09	2.54
Australia	3	1977	2.06764	0.315476	up	73.5	Europe/North America/Oceania	high	157.59	99.92	4.31	1.44	4.66	3.52	20.25	3.69	20.49	15.86	14.09	12.5	1.81	1.41	2.09	1.04	0.66	20.9	16.09	2.89	1.64	2.18	0.18	6.33	3.97	10.96	3.15	4.23	1.29	NA	NA	45.99	8.93	4.08	2.3	1.77	1.18	0.4	0.11	3.93	2.91
Australia	3	1978	2.28086	0.358099	up	73.5	Europe/North America/Oceania	high	160.15	97.89	5.17	1.55	4.9	3.21	18.86	3.99	21.12	16.15	15.46	12.74	1.76	1.52	1.97	0.87	0.55	21.41	16.32	3	1.72	2.33	0.3	6.47	3.66	10.32	3.53	3.73	1.32	NA	NA	46.48	8.99	4.05	2.3	1.85	1.4	0.35	0.14	4.66	3.13
Australia	3	1979	3.27971	0.515836	up	73.5	Europe/North America/Oceania	high	158.84	96.03	4.99	1.51	4.94	3.07	18.73	3.65	20.86	15.56	14.63	12.17	1.74	1.36	1.57	0.88	0.4	21.14	15.73	3.04	1.9	2.11	0.35	5.53	3.7	11.16	3.2	4.76	1.26	0.13	0.07	46.96	9.36	4.12	2.19	1.93	1.25	0.46	0.18	4.64	3.08
Australia	3	1980	4.3035	0.633822	up	73.5	Europe/North America/Oceania	high	164.78	98.59	5.38	1.5	5.23	3.43	19.02	3.38	20.25	16.54	13.65	12.74	1.56	1.51	1.46	0.69	0.54	20.57	16.84	3.54	1.77	1.95	0.27	6.86	4.23	10.17	3.06	4.11	1.29	0.13	0.11	49.22	9.68	4.24	2.29	2.27	1.34	0.33	0.14	5.13	3.5
Australia	3	1981	3.33043	0.5225	up	75.17	Europe/North America/Oceania	high	163.59	97.13	4.99	1.31	5.12	2.97	19.64	3.74	21.06	15.83	14.31	12.05	1.78	1.26	1.53	0.69	0.41	21.41	16.01	NA	NA	2.43	0.21	6.3	4.04	11.26	3.13	4.55	1.29	NA	NA	48.61	9.53	4.32	2.14	1.98	1.11	0.36	0.13	4.71	3.53
Austria	4	1955	0.014395	-1.84179	up	66.25	Europe/North America/Oceania	high	187.15	134.28	NA	NA	2.38	1.43	15.29	3.14	20.17	15.05	11.24	10.05	NA	NA	NA	2.45	1.65	20.68	15.23	NA	NA	3.6	0.19	5.78	4.03	11.99	2.25	3.68	1.04	NA	NA	42.73	5.02	NA	NA	NA	NA	NA	NA	NA	NA
Austria	4	1956	0.086306	-1.06396	up	67.92	Europe/North America/Oceania	high	187.75	137.28	NA	NA	2.43	1.81	14.84	2.81	18.66	14.03	10.51	9.36	NA	NA	NA	2.6	1.68	19.13	14.23	NA	NA	3.18	0.2	5.52	3.77	11	1.88	3.4	0.94	NA	NA	45.55	6.26	NA	NA	NA	NA	NA	NA	NA	NA
Austria	4	1957	0.028711	-1.54195	up	67.92	Europe/North America/Oceania	high	190.98	138.06	NA	NA	2.41	1.91	14.79	3.81	18.17	14.28	10.01	9.16	NA	NA	NA	2.16	1.65	18.44	14.49	NA	NA	3.58	0.23	6.39	4.4	11.49	1.98	3.27	0.79	NA	NA	47.24	6.09	NA	NA	NA	NA	NA	NA	NA	NA
Austria	4	1959	0.014257	-1.84597	up	67.92	Europe/North America/Oceania	high	190.46	136.12	NA	NA	2.42	2.24	15.99	3.27	16.73	12.79	8.45	7.78	NA	NA	NA	2.48	1.72	17.15	13.11	NA	NA	2.94	0.2	6.16	4.5	10.07	1.58	2.49	0.67	NA	NA	47.1	6.31	NA	NA	NA	NA	NA	NA	NA	NA
Austria	4	1960	0.028381	-1.54697	up	67.92	Europe/North America/Oceania	high	194.34	131.8	NA	NA	2.98	1.64	15.81	3.69	18.58	12.42	9.28	7.7	NA	NA	NA	1.96	1.52	18.83	12.67	NA	NA	3.62	0.19	6.41	4.04	10.86	1.97	3.01	0.85	NA	NA	49.38	5.28	NA	NA	NA	NA	NA	NA	NA	NA
Austria	4	1961	0.084674	-1.07225	up	69.55	Europe/North America/Oceania	high	194.8	133.06	NA	NA	2.16	2.1	16.11	4.15	18.18	12.48	9.89	7.81	NA	NA	NA	2.58	1.51	18.58	12.69	NA	NA	3.67	0.26	5.98	4.14	10.97	1.83	2.88	0.74	NA	NA	50.91	5.6	NA	NA	NA	NA	NA	NA	NA	NA
Austria	4	1962	0.014025	-1.8531	up	69.55	Europe/North America/Oceania	high	192.18	129.26	NA	NA	2.9	1.76	15.44	3.34	17.49	13.56	9.53	8.78	NA	NA	NA	2.3	1.54	17.85	13.8	NA	NA	3.74	0.22	6.17	3.91	10.67	1.8	2.55	0.82	NA	NA	49.05	6.14	NA	NA	NA	NA	NA	NA	NA	NA
Austria	4	1963	0.055741	-1.25383	up	69.55	Europe/North America/Oceania	high	192.91	132.91	NA	NA	2.82	2.09	16.46	3.91	17.82	13.44	9.09	8.47	NA	NA	NA	2.26	1.67	18.13	13.64	NA	NA	3.62	0.25	6.27	4.44	9.8	1.66	2.69	0.7	NA	NA	51.92	5.98	NA	NA	NA	NA	NA	NA	NA	NA
Austria	4	1964	0.027686	-1.55774	up	69.55	Europe/North America/Oceania	high	190.04	132.98	NA	NA	2.71	1.85	16.72	4.01	18.21	14.78	9.57	9.16	NA	NA	NA	2.11	1.62	18.61	14.98	NA	NA	3.84	0.17	5.48	3.94	10.46	2.04	2.88	0.94	NA	NA	48.87	5.74	NA	NA	NA	NA	NA	NA	NA	NA
Austria	4	1965	0.04126	-1.38447	up	69.55	Europe/North America/Oceania	high	199.04	131.47	NA	NA	3.3	1.9	18.01	4.14	19.73	14.76	10.52	8.87	NA	NA	NA	2.51	1.46	19.95	15.11	NA	NA	3.93	0.22	5.52	4.72	11.59	1.81	2.84	0.79	NA	NA	52.48	5.9	NA	NA	NA	NA	NA	NA	NA	NA
Austria	4	1966	0.027315	-1.5636	up	70.11	Europe/North America/Oceania	high	194.37	132.65	NA	NA	2.92	2.12	18.04	4.35	19.69	14.81	10.8	9.05	NA	NA	NA	3.15	1.57	20.02	15.04	NA	NA	3.76	0.17	5.81	4.64	11.71	1.8	3.23	0.86	NA	NA	51.32	6.3	NA	NA	NA	NA	NA	NA	NA	NA
Austria	4	1967	0.040667	-1.39076	up	70.11	Europe/North America/Oceania	high	195.02	130.86	NA	NA	3.3	2.01	17.62	5.09	20.66	14.5	11.25	9.14	NA	NA	NA	2.95	1.88	21.06	14.76	NA	NA	4.13	0.26	5.46	4.61	11.79	1.81	2.99	0.78	NA	NA	51.59	6.13	NA	NA	NA	NA	NA	NA	NA	NA
Austria	4	1968	0.026972	-1.56909	up	70.11	Europe/North America/Oceania	high	195	130.01	NA	NA	3.19	2.22	17.02	5.06	20.19	14.55	10.33	9.49	NA	NA	NA	NA	NA	20.73	14.75	NA	NA	3.15	0.23	5.4	3.94	11.07	1.79	3.15	0.78	NA	NA	53.19	6.47	NA	NA	NA	NA	NA	NA	NA	NA
Austria	4	1969	0.094073	-1.02654	up	70.11	Europe/North America/Oceania	high	189.63	128.15	7.48	1.66	2.7	2.51	18.72	4.64	NA	NA	NA	NA	0.68	2.92	6.4	1.54	1.06	21.17	15.84	NA	NA	3.63	0.23	6.32	4.28	11.57	1.74	3.53	0.91	NA	NA	51.54	6.23	1.39	1.34	1.02	0.76	NA	NA	2.08	1.63
Austria	4	1970	0.080354	-1.09499	up	70.11	Europe/North America/Oceania	high	193.56	128.61	7.33	1.6	2.9	2.13	18.39	4.78	NA	NA	NA	NA	0.67	3.6	5.99	2.02	1.14	23.5	15.76	NA	NA	2.98	0.18	6.4	4.46	10.53	1.67	3.61	0.75	NA	NA	50.5	5.77	1.6	1.26	0.96	0.96	NA	NA	2.64	1.3
Austria	4	1971	0.08	-1.09691	up	70.67	Europe/North America/Oceania	high	192.6	125.81	7.48	1.43	3.86	2.33	18.69	5.01	22.34	15.35	12.21	9.93	0.77	2.91	5.24	1.85	0.93	22.62	15.53	4.47	2.3	3.06	0.24	6.34	4.19	11.04	1.64	3.82	0.78	NA	NA	49.98	6.61	1.59	1.43	0.94	0.96	0.4	0.19	2.65	1.43
Austria	4	1972	0.013256	-1.87759	up	70.67	Europe/North America/Oceania	high	189.09	125.01	6.49	1.71	3.73	2.43	18.95	5.25	23.39	16.84	12.81	10.67	0.64	3.24	5.54	1.45	1.17	23.68	17.06	4.54	2.44	2.94	0.18	6.13	4.37	11.17	1.32	4.15	0.65	NA	NA	51.36	6.34	1.68	1.28	1.05	0.87	0.22	0.12	2.15	1.55
Austria	4	1973	0.487741	-0.311811	up	70.67	Europe/North America/Oceania	high	189.15	122.35	7.15	1.74	3.06	2.35	19.62	5.27	22.92	15.82	13.42	10.46	0.66	3.15	5.15	1.56	0.95	23.38	16.01	4.02	2.28	3.49	0.14	5.98	4.15	10.87	1.61	3.72	0.72	NA	NA	52.06	6.5	1.97	1.27	1.1	0.89	0.33	0.12	2.25	1.46
Austria	4	1974	0.078958	-1.1026	up	70.67	Europe/North America/Oceania	high	188.41	124.58	6.87	1.86	3.2	2.53	19.36	5.11	23.13	16.41	13.25	10.78	0.88	2.92	5.4	1.82	1.32	23.32	16.62	4.07	2.48	3.6	0.27	6.53	4.4	12.22	1.48	4.36	0.62	NA	NA	50.72	6.88	1.56	1.05	1.23	1.01	0.25	0.08	2.33	1.37
Austria	4	1975	0.145138	-0.838219	up	70.67	Europe/North America/Oceania	high	186.9	120.8	7.16	1.6	3.5	2.35	18.93	4.66	23.04	17.18	12.89	11.27	0.69	2.8	5.16	1.53	0.77	23.33	17.35	5.3	2.51	3.59	0.13	5.86	4.37	11	1.36	3.87	0.7	NA	NA	50.9	6.85	1.67	1.19	1.07	0.82	0.28	0.1	2.1	1.82
Austria	4	1976	0.409728	-0.387504	up	71.99	Europe/North America/Oceania	high	187.08	119.6	6.34	1.79	3.63	2.6	19.86	4.77	23.38	16.31	13.26	10.77	0.8	3.43	5.2	1.69	0.77	23.68	16.53	5.1	2.32	3.85	0.25	6.32	3.81	11.86	1.45	4.26	0.75	NA	NA	50.35	6.58	1.66	1.14	1.15	0.95	0.33	0.05	2.68	1.39
Austria	4	1977	0.436047	-0.360467	up	71.99	Europe/North America/Oceania	high	181.83	119.61	6.78	1.47	3.42	2.33	20.57	4.88	24.2	15.95	14.18	10.36	0.79	2.57	5.08	1.15	1.09	24.37	16.2	4.65	2.41	3.14	0.15	5.02	4.36	11.35	1.32	4.33	0.65	NA	NA	50.6	6.63	1.67	1.36	1.59	1.05	0.21	0.12	2.68	1.68
Austria	4	1978	1.24306	0.094491	up	71.99	Europe/North America/Oceania	high	185.92	113.54	6.67	1.82	3.71	2.32	18.3	4.47	24.82	14.93	14.06	9.69	1.19	3.02	5.25	1.19	0.72	25.09	15.13	4.72	2.52	3.62	0.1	6.12	4.19	11.68	1.2	4.44	0.57	NA	NA	48.62	6.95	1.67	1.24	1.15	1.03	0.34	0.13	2.92	1.6
Austria	4	1979	0.463638	-0.333821	up	71.99	Europe/North America/Oceania	high	184.24	113.45	6.94	1.48	3.8	2.3	19.42	4.52	22.41	15.9	13.34	10.09	0.99	2.94	4.82	1.51	0.85	22.73	16.13	4.33	2.38	3.54	0.07	5.8	3.58	12.04	1.33	4.63	0.62	NA	NA	50.62	7.03	1.98	1.46	1.18	1.28	0.25	0.12	2.69	1.4
Austria	4	1980	0.582859	-0.234436	up	71.99	Europe/North America/Oceania	high	186.87	116.03	6.4	1.79	3.44	2.66	20.58	4.64	23.22	15.06	14.28	9.66	1.22	2.98	5.1	1.45	0.85	23.43	15.2	5.3	2.51	3.86	0.3	5.79	4.24	12.01	1.13	4.18	0.4	3.25	1.17	50.03	7.25	2.39	1.45	1.55	0.95	0.15	0.04	3.33	1.85
Austria	4	1981	0.713814	-0.146415	up	73.14	Europe/North America/Oceania	high	183.26	115.18	7	1.95	3.44	2.36	20.17	4.53	22.05	15.67	12.45	10.49	1.22	3.84	4.9	1.38	0.68	22.45	15.92	4.71	2.93	4.2	0.22	5.74	3.7	13.18	1.53	4.81	0.8	3.4	1.58	48.46	7.37	1.85	1.27	1.36	1.23	0.17	0.21	3.25	2.23
Azerbaijan	5	1982	4.52924	0.656025	no change	64.99	Aisa/Africa/Latin America	low	147.26	77.81	NA	NA	NA	NA	9.15	4.54	7.99	6.07	3.91	2.66	NA	NA	NA	NA	NA	NA	NA	NA	NA	6.48	0.67	4.94	4.53	22.46	6.5	3.43	0.84	NA	NA	34.9	5.51	NA	NA	NA	NA	NA	NA	NA	NA
Azerbaijan	5	1985	4.87947	0.688373	no change	64.99	Aisa/Africa/Latin America	low	139.09	74.15	NA	NA	NA	NA	9.79	3.49	7.32	5.94	3.89	2.83	NA	NA	NA	NA	NA	NA	NA	NA	NA	5.01	0.4	3.87	3.57	19.61	6.28	3.31	0.72	NA	NA	32.43	4.41	NA	NA	NA	NA	NA	NA	NA	NA
Azerbaijan	5	1986	2.62554	0.419218	no change	66.1	Aisa/Africa/Latin America	low	148.25	79.77	NA	NA	NA	NA	8.98	3.63	10.11	7.24	4.79	3.47	NA	NA	NA	NA	NA	NA	NA	NA	NA	5.07	0.87	4.5	4.22	20.66	7.8	3.56	0.89	NA	NA	36.51	4.86	NA	NA	NA	NA	NA	NA	NA	NA
Azerbaijan	5	1987	1.19735	0.0782218	no change	66.1	Aisa/Africa/Latin America	low	149.8	77.31	NA	NA	NA	NA	9.93	2.91	8.29	6.49	4.22	3.69	NA	NA	NA	NA	NA	NA	NA	NA	NA	5.62	0.64	4.42	2.93	19.39	7.01	3.68	0.92	NA	NA	38.2	5.64	NA	NA	NA	NA	NA	NA	NA	NA
Azerbaijan	5	1988	1.07839	0.0327763	no change	66.1	Aisa/Africa/Latin America	low	149.99	75.83	NA	NA	NA	NA	10.27	3.46	6.96	5.51	3.04	2.75	NA	NA	NA	NA	NA	NA	NA	NA	NA	5.3	0.91	4.3	2.66	20.49	6.23	3.26	0.56	NA	NA	35.43	5.48	NA	NA	NA	NA	NA	NA	NA	NA
Azerbaijan	5	1989	1.00095	0.000411082	no change	66.1	Aisa/Africa/Latin America	low	134.92	68.11	NA	NA	NA	NA	8.65	2.84	6.38	4.78	2.99	2.47	NA	NA	NA	NA	NA	NA	NA	NA	NA	4.73	0.52	2.15	1.78	18.58	6.34	2.37	0.91	NA	NA	32.72	4.78	NA	NA	NA	NA	NA	NA	NA	NA
Azerbaijan	5	1990	0.280112	-0.552668	no change	66.1	Aisa/Africa/Latin America	low	126.78	64	NA	NA	NA	NA	7.79	1.54	5.95	4.32	2.28	1.19	NA	NA	NA	NA	NA	NA	NA	NA	NA	2.29	0.63	0.21	0.07	13.6	6.24	2.59	0.68	NA	NA	26.39	4.54	NA	NA	NA	NA	NA	NA	NA	NA
Azerbaijan	5	1991	1.48665	0.172208	no change	63.79	Aisa/Africa/Latin America	low	122.02	60.91	NA	NA	NA	NA	8.17	1.43	4.64	3.9	1.53	1.17	NA	NA	NA	NA	NA	NA	NA	NA	NA	2.01	0.29	1.09	0.7	13.03	4.44	2.39	0.44	NA	NA	27.98	4.83	NA	NA	NA	NA	NA	NA	NA	NA
Azerbaijan	5	1992	0.349832	-0.45614	no change	63.79	Aisa/Africa/Latin America	low	123.6	65.65	NA	NA	NA	NA	9.39	0.93	7.6	5.68	4.34	3.52	NA	NA	NA	NA	NA	NA	NA	NA	NA	5.05	0.59	3.95	2.62	17.24	6.47	2.97	1.03	NA	NA	29.42	4.9	NA	NA	NA	NA	NA	NA	NA	NA
Azerbaijan	5	1993	0.293405	-0.532532	no change	63.79	Aisa/Africa/Latin America	low	119.65	62.65	NA	NA	NA	NA	8.54	1.49	6.46	4.59	3.98	2.46	NA	NA	NA	NA	NA	NA	NA	NA	NA	4.29	0.94	4.06	2.9	16.48	6.05	2.73	0.7	NA	NA	26.37	4.47	NA	NA	NA	NA	NA	NA	NA	NA
Azerbaijan	5	1994	8.38783	0.923649	no change	63.79	Aisa/Africa/Latin America	low	117.63	65.69	NA	NA	NA	NA	9.1	2.28	6.67	4.51	3.76	2.35	NA	NA	NA	NA	NA	NA	NA	NA	NA	3.14	0.46	4.05	2.44	14.95	5.51	3.46	0.64	NA	NA	22.93	4.86	NA	NA	NA	NA	NA	NA	NA	NA
Azerbaijan	5	1995	35.2751	1.54747	no change	63.79	Aisa/Africa/Latin America	low	111.46	62.02	NA	NA	NA	NA	8.94	1.75	6.39	4.42	3.7	2.38	NA	NA	NA	NA	NA	NA	NA	NA	NA	3.85	0.75	3.88	2.9	12.63	5.44	1.26	0.21	NA	NA	21.54	3.43	NA	NA	NA	NA	NA	NA	NA	NA
Azerbaijan	5	1996	161.403	2.20791	no change	65.99	Aisa/Africa/Latin America	low	107.81	57.33	NA	NA	NA	NA	8.1	1.62	6.36	4.27	3.41	2.4	NA	NA	NA	NA	NA	NA	NA	NA	NA	4	0.88	3.87	2.63	14.4	6.05	2.05	0.34	NA	NA	22.47	3.95	NA	NA	NA	NA	NA	NA	NA	NA
Azerbaijan	5	1997	120.513	2.08103	no change	65.99	Aisa/Africa/Latin America	low	105.04	58.31	NA	NA	NA	NA	9.33	2.29	4.6	3.53	2.59	2.15	NA	NA	NA	NA	NA	NA	NA	NA	NA	3.92	0.5	3.94	2.71	13.76	5.44	1.29	0.33	NA	NA	22.67	3.93	NA	NA	NA	NA	NA	NA	NA	NA
Azerbaijan	5	1998	62.2819	1.79436	no change	65.99	Aisa/Africa/Latin America	low	101.9	60.27	NA	NA	NA	NA	9.91	1.96	4.68	3.36	3.04	1.92	NA	NA	NA	NA	NA	NA	NA	NA	NA	5.32	1.31	3.18	2.6	14.49	6.44	1.3	0.4	NA	NA	20.71	3.49	NA	NA	NA	NA	NA	NA	NA	NA
Azerbaijan	5	1999	27.599	1.44089	no change	65.99	Aisa/Africa/Latin America	low	106.44	63.04	NA	NA	NA	NA	10.47	1.92	5.5	3.63	2.9	2.04	NA	NA	NA	NA	NA	NA	NA	NA	NA	4.93	1.17	3.48	2.5	14	6.56	1.12	0.61	NA	NA	21.78	4.07	NA	NA	NA	NA	NA	NA	NA	NA
Azerbaijan	5	2000	18.0314	1.25603	no change	65.99	Aisa/Africa/Latin America	low	102.89	58.81	NA	NA	NA	NA	8.74	2.1	5.27	3.57	2.98	2.32	NA	NA	NA	NA	NA	NA	NA	NA	NA	2.76	0.44	3.82	3.04	12.81	5.2	2.3	0.45	NA	NA	20.7	3.96	NA	NA	NA	NA	NA	NA	NA	NA
Azerbaijan	5	2001	12.4004	1.09343	no change	67.75	Aisa/Africa/Latin America	low	105.47	63.47	3.55	0.66	4.4	2.59	10.07	1.87	5.06	3.59	5.06	3.59	NA	NA	NA	NA	NA	NA	NA	NA	NA	4.66	1.05	3.62	2.54	12.86	5.69	0.86	0.44	NA	NA	21.5	4.14	0.6	0.51	NA	0.07	NA	NA	0.15	0.16
Azerbaijan	5	2002	5.88509	0.769753	no change	67.75	Aisa/Africa/Latin America	low	107.57	66.3	3.09	0.42	4.97	2.49	10.33	1.26	5.14	4.06	5.14	4.06	NA	NA	NA	NA	NA	NA	NA	NA	NA	4.17	0.92	3.03	2.89	12.76	5.59	0.55	0.37	NA	NA	22.01	4.74	0.75	0.43	0.08	NA	NA	NA	0.4	0.22
Azerbaijan	5	2003	5.56389	0.745379	no change	67.75	Aisa/Africa/Latin America	low	114.96	68.24	3.92	0.56	4.27	2.57	10.87	1.56	NA	4.19	5.97	4.19	NA	NA	NA	NA	NA	NA	NA	NA	NA	3.21	0.49	3.82	2.64	11.27	4	0.56	0.38	NA	NA	23.78	4.51	0.52	0.22	0.29	0.17	NA	NA	0.88	0.58
Azerbaijan	5	2004	4.41749	0.645175	no change	67.75	Aisa/Africa/Latin America	low	102.22	66.48	2.18	0.45	3.85	2.49	10.21	2.62	6.82	5.01	6.82	5.01	NA	NA	NA	NA	NA	NA	NA	NA	NA	2.66	0.47	3.7	2.41	11.25	5.09	1.88	0.87	NA	NA	21.89	4.51	0.07	0.05	0.21	0.16	NA	NA	1.49	0.93
Azerbaijan	5	2007	1.22019	0.0864271	no change	70.12	Aisa/Africa/Latin America	low	77.16	47.8	1.35	0.32	3.26	1.49	5.43	1.48	2.69	2.55	1.58	1.37	0.29	0.27	0.26	0.74	0.25	3	2.6	0.9	0.31	1.63	0.32	2.1	1.16	6.71	2.89	1.36	0.58	4.12	2.56	11.82	2.53	0.23	0.19	0.26	0.05	0.22	0.06	1.13	0.49
Barbados	6	1976	2.82258	0.450646	no change	67.59	Aisa/Africa/Latin America	high	127.39	101.89	NA	NA	NA	NA	19.51	17.62	NA	NA	NA	NA	NA	NA	NA	NA	NA	8.8	9.39	NA	NA	2.8	1.12	2.49	1.37	19.87	8.85	6.18	1.05	NA	NA	11.43	3.63	NA	NA	NA	NA	NA	NA	NA	NA
Barbados	6	1977	0.401606	-0.3962	no change	67.59	Aisa/Africa/Latin America	high	120.36	102.24	NA	NA	NA	NA	20.08	14.15	NA	NA	NA	NA	NA	NA	NA	NA	NA	5.07	8.08	NA	NA	0.89	NA	3.2	1.44	18.53	5.72	3.05	1.27	NA	NA	10.45	3.38	NA	NA	NA	NA	NA	NA	NA	NA
Barbados	6	1978	0.8	-0.09691	no change	67.59	Aisa/Africa/Latin America	high	141.42	103	NA	NA	NA	NA	18.68	12.42	NA	NA	NA	NA	NA	NA	NA	NA	NA	5.35	7.86	NA	NA	0.72	NA	3.93	3.72	18.94	2.99	6.15	0.76	NA	NA	18.68	3.64	NA	NA	NA	NA	NA	NA	NA	NA
Barbados	6	1979	0.796813	-0.0986436	no change	67.59	Aisa/Africa/Latin America	high	118.13	107	5.86	2.48	NA	NA	21.72	19.22	3.37	11.81	3.37	8.31	NA	NA	NA	NA	NA	NA	NA	NA	NA	1.81	0.45	7.61	1.44	17.55	4.01	7.66	1.04	0.79	0.78	6.81	4.34	0.49	NA	NA	NA	NA	NA	NA	NA
Barbados	6	1980	0.396825	-0.401401	no change	67.59	Aisa/Africa/Latin America	high	123.73	102.36	5.5	1.98	NA	NA	26.52	12.92	8.39	10.35	5.97	8.14	NA	NA	NA	NA	NA	NA	NA	NA	NA	0.46	0.46	3.56	0.76	14.65	4.83	4.84	NA	2.25	NA	15.32	2.71	NA	NA	NA	NA	NA	NA	NA	NA
Barbados	6	1981	0.396825	-0.401401	no change	69.12	Aisa/Africa/Latin America	high	141.62	90.87	2.54	0.33	NA	NA	20.04	8.79	7.51	8.11	5.4	5.49	NA	NA	NA	NA	NA	NA	NA	NA	NA	3.63	NA	4.73	1.79	17.17	3.28	4.52	0.93	1.8	NA	18.43	4.27	1.97	NA	NA	NA	NA	NA	NA	NA
Belgium	7	1955	0.011277	-1.94781	up	67.59	Europe/North America/Oceania	high	154.14	125.11	NA	NA	3.18	2.28	18.9	4.7	19.69	16.7	9.31	10.05	4.02	NA	NA	2.28	1.32	21.77	19	2.28	1.45	3.25	0.41	5.06	4.33	9.25	2.26	2.54	0.84	NA	NA	27.37	3.73	0.42	0.34	0.49	0.4	0.07	0.13	1.51	0.67
Belgium	7	1956	0.022411	-1.64954	up	69.37	Europe/North America/Oceania	high	153.64	124.76	NA	NA	3.45	2.29	20.52	4.68	17.79	15.9	9.1	10.09	3.78	NA	NA	2.33	1.34	19.48	18.2	2.07	1.51	3.56	0.38	5.02	4.41	9.99	2.04	2.85	0.57	NA	NA	30.3	3.19	0.35	0.39	0.63	0.42	0.18	0.03	1.44	1.2
Belgium	7	1958	0.011046	-1.95679	up	69.37	Europe/North America/Oceania	high	157.28	125.31	NA	NA	3.41	2.48	19.69	4.31	19.73	17.07	10.36	11.1	3.99	NA	NA	2.34	1.52	21.27	18.91	2.78	1.46	3.74	0.42	5.82	3.72	9.5	2.2	2.56	0.7	NA	NA	32.51	3.78	0.52	0.46	0.47	0.71	0.07	0.06	1.96	1.09
Belgium	7	1959	0.021968	-1.65821	up	69.37	Europe/North America/Oceania	high	163.14	123.07	NA	NA	3.74	2.87	20.01	4.68	20.33	17.7	10.6	11.28	3.81	NA	NA	2.67	1.16	22.41	19.85	2.6	1.9	4.29	0.22	6.23	4.67	10.91	1.86	2.65	0.51	NA	NA	34.14	3.63	0.56	0.35	0.74	0.63	0.13	NA	2.16	1.08
Belgium	7	1960	0.032898	-1.48283	up	69.37	Europe/North America/Oceania	high	171.44	124.36	NA	NA	4.29	2.59	20.72	4.14	20.4	16.39	10.47	10.97	4.18	NA	NA	2.51	1.21	22.24	18.28	2.79	1.76	3.92	0.23	6.59	4.44	11.3	2.18	3.12	0.79	NA	NA	37.91	3.78	0.62	0.4	0.76	0.57	0.06	0.02	2.12	1.1
Belgium	7	1961	0.054549	-1.26321	up	70.21	Europe/North America/Oceania	high	170.95	122.74	NA	NA	3.46	2.87	20.55	4.01	19.71	16.67	9.93	11.19	3.59	NA	NA	2.49	1.36	21.25	18.5	3.05	1.94	3.7	0.38	6.65	3.94	10.56	2.18	3.07	0.82	NA	NA	40.25	4.19	0.28	0.38	0.81	0.74	0.07	0.05	1.34	0.9
Belgium	7	1962	0.021697	-1.6636	up	70.21	Europe/North America/Oceania	high	174.58	126.6	NA	NA	3.81	2.77	21.62	5.05	20.07	17.1	10.01	10.88	3.64	NA	NA	2.55	1.1	21.9	19.13	2.41	1.62	4.4	0.34	5.99	4.82	10.49	2.14	2.99	0.83	NA	NA	42.23	4.43	0.41	0.3	0.91	0.56	0.1	0.01	1.5	0.8
Belgium	7	1963	0.021545	-1.66665	up	70.21	Europe/North America/Oceania	high	180.25	124.2	NA	NA	4.17	3.14	20.82	3.88	21.43	17.43	12.05	11.33	3.31	NA	NA	2.38	1.23	23.21	19.31	2.19	1.59	4.56	0.41	6.6	4.54	11.1	2.46	2.96	1.07	NA	NA	44.71	4.09	0.41	0.38	0.86	0.79	0.16	0.09	1.96	0.71
Belgium	7	1969	0.104026	-0.982858	up	70.68	Europe/North America/Oceania	high	192	117.46	6.95	1.35	4.41	3.24	21.99	4.36	22.36	18.09	12.96	12.74	0.78	1.88	2.6	2.49	1.19	23.08	18.71	2.3	1.25	4.4	0.45	5.92	4.05	11.62	2.12	3.24	0.61	NA	NA	55.27	4.59	0.93	0.87	1.39	0.99	0.03	0.02	3.06	1.28
Belgium	7	1970	0.103756	-0.983987	up	70.68	Europe/North America/Oceania	high	191.28	117.84	7.21	1.5	4.51	3.46	23.09	3.64	21.72	17.99	12.95	13.07	0.66	1.75	2.52	2.04	0.98	22.29	18.58	2.43	1.66	4.66	0.35	6.15	4.36	10.4	1.63	2.39	0.43	NA	NA	58.75	4.37	1.02	0.67	1.55	1.22	NA	NA	3.03	1.31
Belgium	7	1971	0.124057	-0.906379	up	71.4	Europe/North America/Oceania	high	195.63	118.98	7.34	1.71	4.6	3.75	23.43	3.99	20.81	17.12	12.33	12.15	1.25	1.76	2.35	2.16	0.92	21.56	17.8	3.21	1.59	4.84	0.27	6.32	4.7	11.17	1.94	2.66	0.55	NA	NA	64.19	4.51	0.87	0.76	1.4	1.05	0.08	NA	2.97	1.55
Belgium	7	1972	0.030899	-1.51006	up	71.4	Europe/North America/Oceania	high	196.17	117.24	6.98	1.7	5.49	3.96	23.39	3.27	20.49	17.03	12.69	12.03	1.16	1.97	2.72	2.07	1.31	21.1	17.49	2.83	1.52	4.13	0.31	6.15	3.59	10.52	1.92	2.69	0.7	NA	NA	66.31	5.15	0.86	0.75	1.5	1.04	0.08	0.01	2.69	1.46
Belgium	7	1973	0.225919	-0.646047	up	71.4	Europe/North America/Oceania	high	199.21	115.71	7.23	1.74	5.81	3.88	24.04	3.3	20.61	17.11	12.32	12.14	1.32	1.75	2.5	2.04	1.08	21.34	17.82	2.55	1.63	4.77	0.37	6.26	4.05	11.48	2.04	2.73	0.63	NA	NA	67.1	5.7	0.99	0.63	1.61	1.07	0.03	NA	2.78	1.39
Belgium	7	1974	0.030713	-1.51268	up	71.4	Europe/North America/Oceania	high	198.61	113.78	7.53	1.69	5.6	4.63	22.51	2.92	20.53	16.61	12.7	11.54	1.27	1.94	2.32	2.13	1.04	21.22	17.33	2.84	1.7	4.22	0.36	5.86	3.81	10.74	1.86	2.79	0.66	NA	NA	66.74	5.24	1.08	0.56	1.79	0.92	0.04	0.02	2.99	1.65
Belgium	7	1975	0.010209	-1.99102	up	71.4	Europe/North America/Oceania	high	203.02	116.1	8.5	1.69	5.24	4.22	24.99	2.55	20.39	15.9	12.42	11.42	1.29	1.87	2.58	1.92	0.8	21.09	16.57	2.63	1.89	4.73	0.3	6.4	3.88	12.17	1.89	3.59	0.75	NA	NA	68.67	5.8	0.92	0.61	1.72	1.25	0.07	0.01	3.11	1.26
Belgium	7	1976	0.428091	-0.368464	up	72.54	Europe/North America/Oceania	high	201.08	113.23	8.7	1.86	4.95	3.97	22.77	2.84	20.43	17.03	12.39	12.27	1.16	1.58	2.33	1.32	0.78	21.29	17.74	2.87	1.84	4.65	0.39	6.43	3.97	11.08	1.99	2.74	0.69	NA	NA	70.67	5.77	0.74	0.78	2.04	1.37	0.03	0.02	2.94	1.41
Belgium	7	1977	0.407249	-0.39014	up	72.54	Europe/North America/Oceania	high	204.22	111.95	8.15	1.8	5.46	3.81	23.38	3.16	19.2	15.26	12.1	11.06	NA	1.65	2.14	1.61	0.82	19.96	15.9	3.88	2.29	4.62	0.2	6.28	3.46	11.27	1.88	2.88	0.77	NA	NA	75.87	6.06	0.68	0.65	2.06	1.05	0.05	0.01	1.98	1.44
Belgium	7	1978	0.356053	-0.448485	up	72.54	Europe/North America/Oceania	high	211.76	117.98	7.75	1.86	6.28	4.84	25.68	3.55	20.8	16.94	13.82	12.23	NA	1.82	2.71	1.42	0.91	21.29	17.29	3.99	1.92	4.91	0.35	6.47	4.28	12.8	2.19	3.12	0.7	NA	NA	76.88	5.74	1.02	0.79	1.58	1.35	0.08	0.02	1.82	1.08
Belgium	7	1979	0.569279	-0.244675	up	72.54	Europe/North America/Oceania	high	209.22	113.19	9.04	2.05	6.06	3.94	24.34	3.25	20.48	16.03	13.48	11.87	2	1.53	2.22	1.55	0.99	21.01	16.42	2.64	1.42	4.57	0.41	6.6	3.97	11.53	2.28	2.96	0.81	2	1.2	76.04	5.91	1.12	0.79	1.83	1.15	0.12	0.04	2.33	1.28
Belgium	7	1980	0.599167	-0.222452	up	72.54	Europe/North America/Oceania	high	211.67	112.47	8.18	1.79	6.94	4.06	25.89	3.14	20.91	15.81	13.37	11.46	2.13	1.92	1.97	1.62	0.65	21.38	16.1	NA	NA	4.1	0.31	6.39	4.13	12.29	2.17	3.65	0.68	3.77	1.98	77.9	6.11	0.9	0.61	2.08	1.41	0.28	0.03	2.15	1.61
Belgium	7	1981	0.304507	-0.516403	up	73.8	Europe/North America/Oceania	high	216.35	114.48	8.94	1.91	7.04	4.28	26.02	3.14	20.84	15.11	13.95	10.95	1.84	1.76	2.18	1.68	0.86	21.06	15.33	NA	NA	4.74	0.34	6.56	4.15	12.38	2.15	3.63	0.97	3.38	1.92	79.31	6.8	0.9	0.84	2.39	1.69	0.2	0.02	2.43	1.57
Belize	8	1971	26.4	1.4216	up	66.72	Aisa/Africa/Latin America	low	61.88	55.37	NA	NA	NA	NA	NA	NA	NA	NA	NA	NA	NA	NA	NA	NA	NA	2.48	4.45	NA	NA	NA	NA	2.35	2.84	10.87	NA	5.49	NA	NA	NA	NA	NA	NA	NA	NA	NA	NA	NA	NA	NA
Belize	8	1972	67.1875	1.82729	up	66.72	Aisa/Africa/Latin America	low	82.11	90.67	NA	NA	NA	NA	5.55	18.8	NA	NA	NA	NA	NA	NA	NA	NA	NA	5.48	6.27	NA	NA	NA	NA	2.9	2.76	5.47	5.2	NA	1.81	NA	NA	13.75	5.03	NA	NA	NA	NA	NA	NA	NA	NA
Belize	8	1973	76.1538	1.88169	up	66.72	Aisa/Africa/Latin America	low	49.51	63.28	NA	NA	NA	NA	10.33	12.89	NA	NA	NA	NA	NA	NA	NA	NA	NA	NA	NA	NA	NA	NA	NA	4.9	0.98	8.2	NA	2.77	NA	NA	NA	5.49	6.96	NA	NA	NA	NA	NA	NA	NA	NA
Belize	8	1974	72.1805	1.85842	up	66.72	Aisa/Africa/Latin America	low	40.22	58.6	NA	NA	NA	NA	6.35	7.48	NA	NA	NA	NA	NA	NA	NA	NA	NA	8.4	2.5	NA	NA	2.65	2.7	NA	2.57	2.65	2.7	NA	NA	NA	NA	NA	NA	NA	NA	NA	NA	NA	NA	NA	NA
Belize	8	1975	66.1765	1.8207	up	66.72	Aisa/Africa/Latin America	low	51.99	70.75	NA	NA	NA	NA	7.61	10.74	NA	NA	NA	NA	NA	NA	NA	NA	NA	2.47	NA	NA	NA	2.59	2.36	1.4	NA	7.09	4.04	2.59	1.68	NA	NA	2.59	2.67	NA	NA	NA	NA	NA	NA	NA	NA
Belize	8	1976	144.203	2.15897	up	68.66	Aisa/Africa/Latin America	low	48.14	50.47	NA	NA	NA	NA	NA	9.22	NA	NA	NA	NA	NA	NA	NA	NA	NA	NA	NA	NA	NA	NA	NA	0.99	2.52	NA	NA	NA	NA	NA	NA	5.56	NA	NA	NA	NA	NA	NA	NA	NA	NA
Belize	8	1977	634.043	2.80212	up	68.66	Aisa/Africa/Latin America	low	58.59	48.89	NA	NA	NA	NA	2.89	10.29	NA	NA	NA	NA	NA	NA	NA	NA	NA	5.52	1.61	NA	NA	2.72	NA	NA	NA	8.11	NA	2.65	NA	NA	NA	8	2.35	NA	NA	NA	NA	NA	NA	NA	NA
Belize	8	1979	959.31	2.98196	up	68.66	Aisa/Africa/Latin America	low	26.39	40.48	NA	NA	NA	NA	4.23	4.89	NA	NA	NA	NA	NA	NA	NA	NA	NA	2.22	2.88	NA	NA	NA	NA	NA	NA	4.34	2.88	2.56	NA	NA	NA	1.78	NA	NA	NA	NA	NA	NA	NA	NA	NA
Belize	8	1983	2926.75	3.46639	up	70.35	Aisa/Africa/Latin America	low	70.51	56.01	4.63	0.9	NA	NA	4.62	11.99	1.95	NA	NA	NA	NA	NA	NA	NA	NA	NA	NA	NA	NA	NA	NA	NA	NA	5.87	4.59	NA	4.59	5.46	2.45	4.41	2.45	NA	NA	NA	NA	NA	NA	NA	NA
Belize	8	1984	2557.14	3.40775	up	70.35	Aisa/Africa/Latin America	low	59.11	40.08	3.53	3.4	NA	NA	1.94	5.52	1.93	5.43	NA	NA	NA	NA	NA	NA	NA	NA	NA	NA	NA	3.93	NA	NA	2.94	6.09	NA	NA	NA	NA	3.62	16.31	3.88	2.88	NA	NA	NA	NA	NA	NA	NA
Belize	8	1986	1625.15	3.21089	up	71.46	Aisa/Africa/Latin America	low	57.66	41.8	2.08	2.59	NA	NA	7.57	7.3	4.65	1.49	NA	NA	NA	NA	NA	NA	NA	NA	NA	NA	NA	NA	NA	0.77	4.35	4.4	NA	NA	NA	7.02	3.5	8.53	3.92	NA	NA	NA	NA	NA	NA	NA	NA
Belize	8	1988	1505.52	3.17769	up	71.46	Aisa/Africa/Latin America	low	NA	NA	NA	NA	NA	NA	NA	NA	NA	NA	3.13	NA	NA	NA	NA	NA	NA	NA	NA	NA	NA	NA	NA	NA	NA	NA	NA	NA	NA	NA	NA	NA	NA	NA	NA	NA	NA	NA	NA	NA	NA
Belize	8	1990	1587.96	3.20084	up	71.46	Aisa/Africa/Latin America	low	49.8	46.78	5.13	NA	NA	NA	6.44	10.98	NA	1.21	NA	NA	NA	NA	NA	NA	NA	NA	NA	NA	NA	4.08	1.99	NA	NA	11.83	1.99	4.21	NA	NA	NA	9.42	3.52	NA	NA	NA	NA	NA	NA	NA	NA
Belize	8	1991	1692.35	3.22849	up	70.57	Aisa/Africa/Latin America	low	51.53	36.51	NA	NA	NA	NA	2.28	8.05	1.38	1.08	NA	NA	NA	NA	NA	NA	NA	NA	NA	NA	NA	NA	NA	2.27	NA	3.37	NA	3.37	NA	NA	NA	3.68	NA	NA	NA	NA	NA	NA	NA	NA	NA
Belize	8	1993	4167.96	3.61992	up	70.57	Aisa/Africa/Latin America	low	50.87	51.62	1.41	NA	NA	NA	7.69	1.91	1.88	0.79	NA	NA	NA	NA	NA	NA	NA	NA	NA	NA	NA	NA	NA	1.36	1.37	1.75	NA	1.75	NA	NA	NA	14.94	3.8	NA	NA	NA	NA	NA	NA	NA	NA
Belize	8	1994	4696.7	3.67179	up	70.57	Aisa/Africa/Latin America	low	69.54	61.33	2.04	NA	NA	NA	8.19	5.23	3.7	1.93	NA	NA	NA	NA	NA	NA	NA	NA	NA	NA	NA	NA	NA	5.44	7.65	NA	0.87	NA	NA	NA	NA	11.55	4.92	NA	NA	NA	NA	NA	NA	NA	NA
Belize	8	1995	4337.79	3.63727	up	70.57	Aisa/Africa/Latin America	low	77.48	57.72	NA	NA	NA	NA	2.94	4.77	9.33	2.59	7.39	2.59	NA	NA	NA	NA	NA	NA	NA	NA	NA	1.4	NA	NA	1.48	4.65	6.38	2.14	4.12	NA	NA	17.54	NA	NA	NA	NA	NA	NA	NA	NA	NA
Belize	8	1996	2961.88	3.47157	up	69.88	Aisa/Africa/Latin America	low	57.49	52.83	1.77	NA	NA	NA	2.63	8.04	1.77	3.75	1.77	2.52	NA	NA	NA	NA	NA	NA	NA	NA	NA	NA	NA	3.18	2	2.48	1.26	NA	1.26	NA	NA	15.35	3.9	NA	NA	NA	NA	NA	NA	NA	NA
Belize	8	1997	1752.84	3.24374	up	69.88	Aisa/Africa/Latin America	low	121.15	75.1	1.65	NA	1.87	NA	2.9	16.12	3.04	NA	NA	NA	NA	NA	1.16	NA	2.06	4.74	NA	NA	NA	NA	NA	9.28	4.81	9.02	NA	3.81	NA	NA	8.08	18.34	5.08	NA	NA	NA	NA	NA	NA	0.61	0.61
Belize	8	1998	1112.34	3.04624	up	69.88	Aisa/Africa/Latin America	low	147.75	131.28	NA	NA	3.18	4.26	18.9	25.99	3.13	5.26	3.13	2	NA	1.57	5.09	NA	NA	3.13	5.26	NA	1.56	3.13	NA	2.4	1.83	7.7	4.21	3.18	2.17	9.54	12.27	19.94	1.77	NA	NA	NA	NA	NA	NA	6.36	1.09
Belize	8	1999	767.635	2.88515	up	69.88	Aisa/Africa/Latin America	low	142.17	87.61	3.06	NA	8.62	NA	4.89	16.98	3.88	7.95	NA	NA	NA	3.06	1.89	0.8	NA	3.88	8.64	2.82	2.79	NA	NA	8.02	2.54	12.71	0.85	3.51	NA	17.48	9.48	21.25	1.89	NA	NA	NA	0.85	NA	NA	NA	NA
Brazil	9	1979	124.944	2.09672	no change	61.83	Aisa/Africa/Latin America	low	85.36	63.96	2.4	0.68	NA	NA	8.69	5.04	4.11	4.42	2.58	2.96	NA	NA	NA	NA	NA	NA	NA	NA	NA	3.41	0.49	2.79	2.23	14.64	3.33	4.7	0.97	1.25	1.01	12.96	3.64	0.65	0.38	NA	NA	NA	NA	NA	NA
Brazil	9	1980	145.573	2.16308	no change	61.83	Aisa/Africa/Latin America	low	87.83	66.2	2.32	0.75	NA	NA	8.99	5.12	4.31	4.5	2.74	2.87	NA	NA	NA	NA	NA	NA	NA	NA	NA	3.6	0.46	3.04	2.46	15.11	3.35	4.6	0.98	1.19	0.94	13.7	3.88	0.62	0.39	NA	NA	NA	NA	NA	NA
Brazil	9	1981	165.812	2.21962	no change	63.5	Aisa/Africa/Latin America	low	88.54	65.8	2.46	0.75	NA	NA	9.08	5.09	4.21	4.49	2.74	2.95	NA	NA	NA	NA	NA	NA	NA	NA	NA	3.68	0.45	2.96	2.34	14.84	3.41	4.51	1.01	1.3	0.96	13.79	3.71	0.7	0.44	NA	NA	NA	NA	NA	NA
Brazil	9	1982	174.907	2.24281	no change	63.5	Aisa/Africa/Latin America	low	88.87	65.7	2.39	0.65	NA	NA	9.14	4.75	4.13	4.57	2.67	3.08	NA	NA	NA	NA	NA	NA	NA	NA	NA	3.6	0.44	3.03	2.35	14.97	3.31	4.85	1.04	0.92	0.7	14.6	3.85	0.59	0.43	NA	NA	NA	NA	NA	NA
Brazil	9	1983	229.306	2.36041	no change	63.5	Aisa/Africa/Latin America	low	90.83	66.04	2.42	0.71	NA	NA	9.13	4.99	4.25	4.5	2.78	2.94	NA	NA	NA	NA	NA	NA	NA	NA	NA	3.57	0.42	3.2	2.48	14.72	3.28	4.66	0.94	0.98	0.69	15.14	4.09	0.59	0.43	NA	NA	NA	NA	NA	NA
Brazil	9	1984	284.847	2.45461	no change	63.5	Aisa/Africa/Latin America	low	91.14	65.53	2.38	0.77	NA	NA	9.2	4.89	4.19	4.5	2.65	3.02	NA	NA	NA	NA	NA	NA	NA	NA	NA	3.6	0.49	3.21	2.29	14.61	3.19	4.66	1.01	0.92	0.67	15.26	4.11	0.64	0.37	NA	NA	NA	NA	NA	NA
Brazil	9	1985	296.099	2.47144	no change	63.5	Aisa/Africa/Latin America	low	91.61	65.86	2.35	0.75	NA	NA	9.48	5.22	4.19	4.3	2.71	2.98	NA	NA	NA	NA	NA	NA	NA	NA	NA	3.75	0.45	3.19	2.27	15.12	3.19	4.72	0.94	1.41	1.11	15.36	4.26	0.61	0.39	NA	NA	NA	NA	NA	NA
Brazil	9	1986	320.153	2.50536	no change	65.48	Aisa/Africa/Latin America	low	91.51	66.82	2.38	0.72	NA	NA	9.61	4.98	4.25	4.33	2.69	2.92	NA	NA	NA	NA	NA	NA	NA	NA	NA	3.52	0.44	3.15	2.54	14.92	3.45	4.89	1.1	1.72	1.18	15.87	4.31	0.55	0.47	NA	NA	NA	NA	NA	NA
Brazil	9	1988	388.307	2.58918	no change	65.48	Aisa/Africa/Latin America	low	NA	NA	NA	NA	NA	NA	NA	NA	NA	NA	3.51	NA	NA	NA	NA	NA	NA	NA	NA	NA	NA	NA	NA	NA	NA	NA	NA	NA	NA	NA	NA	NA	NA	NA	NA	NA	NA	NA	NA	NA	NA
Brazil	9	1990	375.075	2.57412	no change	65.48	Aisa/Africa/Latin America	low	91.78	66.35	2.3	0.68	NA	NA	10.38	4.88	4.47	4.62	2.98	3.19	NA	NA	NA	NA	NA	NA	NA	NA	NA	3.46	0.46	3	2.32	15.08	3.23	5.11	1.04	1.12	0.82	16.23	4.79	0.7	0.48	NA	NA	NA	NA	NA	NA
Brazil	9	1991	404.38	2.60679	no change	67.45	Aisa/Africa/Latin America	low	91.64	66.25	2.19	0.66	NA	NA	10.14	4.94	4.61	4.46	3.03	3.1	NA	NA	NA	NA	NA	NA	NA	NA	NA	3.59	0.45	3.09	2.34	15.24	3.22	5.25	1.01	1.05	0.75	16.21	5.01	0.71	0.47	NA	NA	NA	NA	NA	NA
Brazil	9	1992	394.831	2.59641	no change	67.45	Aisa/Africa/Latin America	low	93.31	67.08	2.36	0.68	NA	NA	10.51	4.9	4.62	4.48	2.98	3.09	NA	NA	NA	NA	NA	NA	NA	NA	NA	3.65	0.42	3.05	2.4	15.77	3.05	5.41	1.06	1.06	0.72	16.49	5.11	0.74	0.5	NA	NA	NA	NA	NA	NA
Brazil	9	1993	297.004	2.47276	no change	67.45	Aisa/Africa/Latin America	low	93.62	66.57	2.22	0.63	NA	NA	10.56	4.84	4.82	4.44	3.08	2.98	NA	NA	NA	NA	NA	NA	NA	NA	NA	3.76	0.46	3.04	2.39	15.69	3.17	5.33	1.07	1.02	0.63	16.24	4.94	0.76	0.49	NA	NA	NA	NA	NA	NA
Brazil	9	1994	353.975	2.54897	no change	67.45	Aisa/Africa/Latin America	low	93.41	67.41	2.24	0.72	NA	NA	10.86	4.63	4.78	4.7	3.1	3.24	NA	NA	NA	NA	NA	NA	NA	NA	NA	3.72	0.41	3.12	2.33	15.59	3.19	5.36	1.12	0.99	0.63	16.53	5.22	0.8	0.55	NA	NA	NA	NA	NA	NA
Brazil	9	1995	349.406	2.54333	no change	67.45	Aisa/Africa/Latin America	low	93.15	67.04	2.13	0.74	NA	NA	10.46	4.78	4.75	4.69	3.12	3.13	NA	NA	NA	NA	NA	NA	NA	NA	NA	3.81	0.48	3	2.34	15.36	3.27	5.31	1.05	1.14	0.74	16.36	5.35	0.74	0.53	NA	NA	NA	NA	NA	NA
Brazil	9	1996	276.934	2.44238	no change	69.41	Aisa/Africa/Latin America	low	95.86	67.78	2.19	0.71	2.95	2.25	10.36	4.65	4.94	4.88	3.33	3.38	0.86	1.03	1.98	0.37	0.24	5.21	5.05	1.17	0.73	3.57	0.46	3.09	2.37	15.81	3.29	5.54	1.13	3.91	2.82	16.15	5.34	0.78	0.51	0.98	0.8	0.19	0.05	2.04	1.4
Brazil	9	1997	235.541	2.37207	no change	69.41	Aisa/Africa/Latin America	low	96.38	68	2.14	0.75	3.49	2.69	10.75	4.73	5.11	4.91	3.38	3.38	0.83	1.02	2.06	0.32	0.21	5.37	5.08	1.27	0.69	3.87	0.43	3.06	2.38	15.82	3.1	5.45	1.04	3.97	2.91	16.43	5.6	0.79	0.46	1	0.88	0.18	0.07	2.21	1.49
Brazil	9	1998	278.695	2.44513	no change	69.41	Aisa/Africa/Latin America	low	96.51	67.9	2.14	0.72	3.65	2.86	10.88	4.88	5.24	4.99	3.51	3.33	0.79	1.08	2.05	0.36	0.21	5.45	5.17	1.17	0.76	3.66	0.44	3.17	2.46	15.59	3.03	5.43	1.05	3.9	2.63	16.13	5.54	0.79	0.5	1	0.89	0.19	0.06	2.24	1.52
Brazil	9	1999	354.797	2.54998	no change	69.41	Aisa/Africa/Latin America	low	96.95	68.66	2.37	0.74	3.64	2.82	10.64	5.03	5.24	4.99	3.38	3.32	0.82	1.02	1.85	0.35	0.2	5.47	5.17	1.22	0.66	3.64	0.41	3.1	2.41	15.7	3.11	5.66	1.14	3.91	2.92	15.97	5.81	0.77	0.5	1.05	0.88	0.2	0.06	2.24	1.51
Brazil	9	2000	351.8	2.5463	no change	69.41	Aisa/Africa/Latin America	low	98.21	69.25	2.2	0.73	3.76	2.98	10.56	4.97	5.48	5.11	3.55	3.41	0.83	1.04	1.93	0.31	0.19	5.75	5.33	1.37	0.8	3.4	0.34	3.28	2.45	15.63	2.93	5.74	1.11	4.22	2.9	15.97	6	0.82	0.57	1.01	0.88	0.18	0.07	2.32	1.5
Brazil	9	2001	219.641	2.34171	no change	71.03	Aisa/Africa/Latin America	low	98.29	69.8	2.25	0.75	3.88	3.01	10.64	5.12	5.6	5.13	3.6	3.33	0.82	1.1	1.86	0.32	0.21	5.88	5.33	1.35	0.75	3.5	0.43	3.23	2.67	15.41	3.08	5.61	1.09	4.18	2.84	15.93	6	0.86	0.55	1.02	0.88	0.2	0.07	2.27	1.6
Brazil	9	2002	194.336	2.28855	no change	71.03	Aisa/Africa/Latin America	low	98.96	69.3	2.29	0.81	3.8	3.04	10.71	4.82	5.82	5.44	3.7	3.56	0.84	0.97	1.82	0.27	0.18	6.07	5.66	1.4	0.83	3.59	0.41	3.41	2.43	15.88	3.16	5.83	1.19	4.3	2.9	15.88	5.95	0.8	0.53	1.09	0.94	0.22	0.08	2.3	1.51
Brazil	9	2003	225.149	2.35247	no change	71.03	Aisa/Africa/Latin America	low	99.02	69.74	2.27	0.76	3.89	3.15	10.7	4.79	6.57	5.44	3.72	3.59	0.96	0.97	1.84	0.3	0.18	6.08	5.62	1.4	0.77	3.4	0.36	3.33	2.52	15.87	3.04	6.03	1.05	4.23	2.93	15.79	6.31	0.78	0.55	1.23	0.93	0.22	0.07	2.31	1.58
Brazil	9	2004	252.9	2.40295	no change	71.03	Aisa/Africa/Latin America	low	100.41	70.52	2.24	0.78	3.95	3.17	10.88	4.89	5.84	5.51	3.76	3.57	0.86	1.06	1.82	0.32	0.19	6.09	5.73	1.48	0.75	3.58	0.39	3.35	2.53	16.19	3.12	5.94	1.13	4.45	2.96	16.17	6.53	0.78	0.52	1.17	1.01	0.19	0.08	2.33	1.59
Brazil	9	2005	325.807	2.51296	no change	71.03	Aisa/Africa/Latin America	low	101.45	70.98	2.32	0.81	4.17	3.26	10.94	4.83	6.21	5.68	3.84	3.67	0.89	1.05	1.82	0.28	0.2	6.48	5.89	1.42	0.75	3.68	0.4	3.42	2.58	16.33	3.13	6.07	1.18	4.47	3	15.98	6.6	0.8	0.54	1.2	1.04	0.2	0.08	2.21	1.48
Brazil	9	2006	292.067	2.46548	no change	72.42	Aisa/Africa/Latin America	low	102.72	72.56	2.31	0.75	3.97	3.32	11.24	4.77	6.4	5.67	3.98	3.59	0.89	1.05	1.84	0.26	0.2	6.69	5.9	1.6	0.8	3.69	0.44	3.4	2.6	16.23	3.26	5.83	1.21	4.77	3.02	15.57	6.94	0.88	0.52	1.15	0.95	0.22	0.08	2.36	1.64
Brazil	9	2007	240.863	2.38177	no change	72.42	Aisa/Africa/Latin America	low	103.13	72.39	2.22	0.79	4.15	3.33	11.09	4.72	6.37	5.83	3.99	3.72	0.98	1.04	1.77	0.28	0.17	6.67	6.06	1.58	0.77	3.69	0.43	3.42	2.71	16.1	3.26	5.83	1.2	4.71	2.93	15.93	7.19	0.89	0.53	1.22	0.94	0.22	0.08	2.4	1.57
Brazil	9	2008	164.286	2.2156	no change	72.42	Aisa/Africa/Latin America	low	103.3	72.99	2.26	0.77	4.1	3.31	11.44	4.71	6.86	5.9	4.26	3.72	0.98	1	1.76	0.28	0.2	7.21	6.15	1.65	0.8	3.77	0.45	3.39	2.59	16.2	3.26	5.82	1.24	4.7	2.95	15.8	7.37	0.85	0.52	1.3	1	0.21	0.07	2.32	1.56
Bulgaria	10	1964	0.061395	-1.21187	up	70.12	Europe/North America/Oceania	low	142.31	89.66	NA	NA	NA	NA	9.56	2.33	NA	NA	NA	NA	NA	NA	NA	NA	NA	6.48	5.42	NA	NA	4.04	0.41	5.23	3.6	7.72	1.53	1.93	0.66	NA	NA	35.58	7.8	NA	NA	NA	NA	NA	NA	NA	NA
Bulgaria	10	1966	0.048438	-1.31481	up	70.96	Europe/North America/Oceania	low	140.64	87.47	NA	NA	2.85	2.26	8.78	2.71	6.68	5.45	2.59	2.59	0.9	NA	NA	1.49	0.81	7.21	6.03	1.16	0.87	3.64	0.6	4.74	3.72	7.19	1.8	1.8	0.59	NA	NA	38.37	6.62	0.36	0.37	0.39	0.28	0.09	0.01	2.38	1.2
Bulgaria	10	1967	0.108303	-0.96536	up	70.96	Europe/North America/Oceania	low	139.4	85.24	NA	NA	2.87	1.76	8.91	2.2	6.64	5.88	2.88	2.64	1.51	NA	NA	1.27	0.63	7.25	6.54	1.17	0.85	3.89	0.4	5.15	3.85	7.93	1.7	2.35	0.74	NA	NA	36.05	7.13	0.77	0.43	0.52	0.33	0.1	0.03	2.33	1.15
Bulgaria	10	1968	0.09558	-1.01963	up	70.96	Europe/North America/Oceania	low	137.98	87.14	4	0.59	3	1.68	10.42	2.5	7.3	5.76	3	2.81	NA	1.21	1.41	1.52	0.93	7.79	6.3	NA	NA	3.69	0.31	4.49	3.56	7.24	1.44	2.37	0.58	NA	NA	36.23	6.59	0.48	0.54	0.35	0.26	NA	NA	2.79	1.23
Bulgaria	10	1969	0.118568	-0.926033	up	70.96	Europe/North America/Oceania	low	133.48	83.92	4.06	0.76	2.14	1.55	10.16	2.85	7.75	5.98	3.38	2.45	NA	1.12	1.33	1.3	0.68	8.48	6.73	NA	NA	3.53	0.39	4.92	3.96	6.96	1.57	2.17	0.76	NA	NA	35.21	6.39	0.92	0.49	0.46	0.22	NA	NA	2.14	1.55
Bulgaria	10	1970	0.106007	-0.974665	up	70.96	Europe/North America/Oceania	low	127.61	82.01	3.81	1.04	2.26	1.46	9.71	3	7.71	6.64	2.97	3.03	NA	0.96	1.68	1.16	0.5	8.16	6.97	NA	NA	3.41	0.54	4.41	3.38	6.69	1.93	1.8	0.69	NA	NA	33.63	5.98	0.76	0.76	0.42	0.29	0.05	0.02	2.44	1.28
Bulgaria	10	1971	0.105436	-0.977011	up	71.13	Europe/North America/Oceania	low	131.23	80.91	3.84	0.81	2.53	1.95	10.89	2.54	7.72	6.31	3.04	3.19	NA	0.95	1.18	1.98	0.75	8.05	6.57	NA	NA	4.48	0.29	4.31	3.6	7.8	1.8	2.16	0.8	NA	NA	36.71	5.76	0.58	0.43	0.62	0.33	0.09	0.07	2.37	1.25
Bulgaria	10	1972	0.093284	-1.03019	up	71.13	Europe/North America/Oceania	low	129.56	81.59	3.82	1.03	2.47	1.73	10.92	3.02	7.66	6.88	3.47	3.13	NA	1.03	1.31	1.49	0.7	8.23	7.38	NA	NA	3.95	0.45	4.46	3.51	6.88	1.49	1.77	0.56	NA	NA	35.72	6.49	0.83	0.44	0.6	0.68	0.04	0.04	2.51	1.03
Bulgaria	10	1973	0.150795	-0.821613	up	71.13	Europe/North America/Oceania	low	128.08	80.98	4.21	0.78	3.03	1.6	11.66	3.18	8.43	6.15	3.84	3.07	NA	0.94	1.83	1.63	1.04	8.7	6.5	NA	NA	4.09	0.16	4.22	3.47	6.76	1.1	1.42	0.57	NA	NA	37.6	6.44	0.74	0.47	0.44	0.34	0.02	NA	2.53	1.3
Bulgaria	10	1974	0.39175	-0.406991	up	71.13	Europe/North America/Oceania	low	127.3	81.36	3.83	0.75	3.2	1.94	11.57	2.96	8.48	7.13	3.53	3.49	NA	1	1.55	1.39	0.9	8.94	7.37	NA	NA	4.02	0.43	4.68	3.39	6.6	1.5	1.76	0.54	NA	NA	35.66	6.22	0.63	0.51	0.51	0.39	0.09	0.02	2.27	1.17
Bulgaria	10	1975	0.515996	-0.287354	up	71.13	Europe/North America/Oceania	low	123.79	79.8	3.67	1.04	2.97	2.27	12.5	2.8	9.61	7.66	3.71	3.61	NA	0.82	1.41	1.09	0.82	9.89	7.99	NA	NA	4.16	0.44	4.87	3.42	7.27	1.59	1.94	0.69	NA	NA	34.53	5.72	0.79	0.53	0.36	0.49	0.1	0.09	2.43	1.08
Bulgaria	10	1976	0.719589	-0.142915	up	71.13	Europe/North America/Oceania	low	123.2	78.92	3.81	0.93	2.33	1.86	13.08	2.88	9.32	7.04	3.88	3.14	NA	0.87	1.76	1.15	0.49	9.67	7.46	NA	NA	3.68	0.31	4.62	3.73	6.49	1.39	1.74	0.59	NA	NA	35.16	5.93	0.8	0.47	0.47	0.48	0.15	0.01	1.76	0.96
Bulgaria	10	1977	1.03444	0.014707	up	71.13	Europe/North America/Oceania	low	126.54	78.31	4.07	0.56	2.16	2.03	11.76	2.71	10.39	6.86	4.07	2.95	NA	1.12	0.89	1.47	0.76	10.81	7.12	NA	NA	4.02	0.29	5.29	3.72	7.2	1.27	1.99	0.58	NA	NA	35.46	6.31	0.87	0.53	0.62	0.5	0.23	0.02	1.93	1.1
Bulgaria	10	1978	1.1587	0.0639695	up	71.13	Europe/North America/Oceania	low	121.88	81.84	4.11	0.74	2.21	1.73	13.26	2.92	9.73	8.13	3.9	3.88	NA	0.97	1.53	1.53	0.5	10.23	8.63	NA	NA	4.02	0.43	4.65	3.68	7.16	1.72	1.93	0.81	NA	NA	34.61	5.47	0.86	0.77	0.7	0.37	0.05	0.07	2.11	1.02
Bulgaria	10	1979	1.15751	0.0635259	up	71.13	Europe/North America/Oceania	low	126.44	82.58	3.62	0.71	2.42	1.65	13.37	3.29	11.54	7.86	4.84	3.41	NA	1.02	1.36	1.17	0.45	11.99	8.3	NA	NA	3.73	0.31	4.71	3.72	7.17	1.3	2.07	0.57	NA	NA	36.53	6.35	0.82	0.6	0.45	0.59	0.13	0.07	2.07	0.98
Bulgaria	10	1980	1.44731	0.160561	up	71.13	Europe/North America/Oceania	low	117.99	77.03	3.97	0.81	2.23	1.92	12.09	2.85	11.15	7.85	4.92	3.77	1.84	0.66	1.35	0.9	0.54	11.59	8.35	NA	NA	3.42	0.39	4.03	3.68	6.47	1.21	2.03	0.59	8.16	5.11	33.59	5.69	0.54	0.64	0.5	0.52	0.12	0.02	1.93	1.07
Bulgaria	10	1981	4.7356	0.675375	up	71.27	Europe/North America/Oceania	low	128.76	81.82	4.17	1.04	4.79	3.07	13.66	3.12	12.37	8.51	4.81	3.38	1.62	0.68	1.22	1	0.36	12.92	8.76	NA	NA	4.08	0.33	4.9	3.33	7.37	1.41	2.08	0.67	8.31	5.62	37.13	5.7	0.75	0.64	0.41	0.39	0.16	0.05	1.84	1.27
Canada	11	1955	0.018692	-1.72834	up	68.89	Europe/North America/Oceania	high	134.13	115.47	NA	NA	3.71	2.68	22.21	7.75	21.09	20.44	12.97	16.06	2.23	NA	NA	1.58	0.89	21.49	20.85	3.44	1.87	1.6	0.25	5.78	4.67	9.34	2.51	4.82	1.04	NA	NA	20.27	4.18	0.61	0.38	1.31	0.74	0.19	0.12	3.6	2.09
Canada	11	1956	0.012162	-1.915	up	70.23	Europe/North America/Oceania	high	134.98	114.32	NA	NA	4.29	2.75	22.31	8.16	20.5	20.06	13.11	15.25	2.35	NA	NA	1.66	0.96	21.05	20.4	3.36	1.89	1.9	0.34	5.9	4.19	9.76	2.81	4.86	1.29	NA	NA	21.76	3.55	0.68	0.5	1.24	0.74	0.25	0.15	3.19	2.04
Canada	11	1957	0.005879	-2.2307	up	70.23	Europe/North America/Oceania	high	135.03	115.02	NA	NA	3.97	3.03	23.13	7.78	21.31	19.76	13.65	14.96	2.22	NA	NA	1.86	1.01	21.69	20.06	3.25	1.83	1.89	0.29	6.04	4.39	8.86	2.58	4.33	1.11	NA	NA	22.42	3.44	0.78	0.65	1.44	1.15	0.21	0.14	3.3	2.31
Canada	11	1958	0.011453	-1.94108	up	70.23	Europe/North America/Oceania	high	134.98	114.05	4.85	1.85	4.58	3.05	22.63	7.49	20.75	20.38	13.35	15.58	2.59	1.58	2.62	1.81	1.23	21.21	20.84	3.06	1.82	1.64	0.24	6.3	4.61	8.5	2.62	3.98	1.16	1.1	0.66	23.37	3.39	0.83	0.65	1.21	0.97	0.16	0.07	3.46	2.26
Canada	11	1960	0.027372	-1.56269	up	70.23	Europe/North America/Oceania	high	139.1	115.23	5.8	1.77	4.48	3.03	23.51	6.9	20.98	21.05	13.6	16.31	1.99	1.75	2.51	2.21	0.83	21.31	21.46	3.44	1.9	1.85	0.38	6.36	4.81	8.87	2.77	4.21	1.23	1.24	0.75	25.34	3.52	0.83	0.73	1.71	1.11	0.16	0.08	3.49	2.25
Canada	11	1961	0.005366	-2.27035	up	71.27	Europe/North America/Oceania	high	142.66	110.08	5.85	1.7	4.44	2.89	23.36	6.93	20.3	18.66	13.25	14.11	1.94	1.66	2.86	1.99	1.22	20.67	18.95	3.42	1.86	1.51	0.23	6.69	4.27	9.06	2.64	4.45	1.38	1.06	0.67	27.05	3.91	0.9	0.77	1.95	1.24	0.33	0.12	3.72	2.06
Canada	11	1963	0.00517	-2.28651	up	71.27	Europe/North America/Oceania	high	142.11	113.51	5.35	2.05	4.49	3.04	24.27	6.58	20.5	19.42	13.57	14.68	2.22	1.27	2.81	1.89	1.12	20.87	19.8	3.44	1.75	1.89	0.2	7	4.74	9.06	2.41	4.03	1.07	NA	0.7	30.47	4.28	0.86	0.72	1.9	1.22	0.3	0.15	3.57	2.65
Canada	11	1964	0.010147	-1.99366	up	71.27	Europe/North America/Oceania	high	144	112.34	5.37	1.62	4.75	2.98	23.56	6.44	20.25	19.52	13.19	15.4	2.11	1.46	2.6	1.87	1.01	20.67	19.99	3.5	2.14	1.99	0.2	6.78	5.03	9.4	2.53	4.21	1.16	1.02	0.64	31.32	4.59	0.96	0.73	1.53	1.33	0.34	0.14	3.88	2.6
Canada	11	1965	0.014947	-1.82545	up	71.27	Europe/North America/Oceania	high	142.53	111.06	5	1.91	4.24	2.89	24.12	6.66	19.96	19.33	13.28	14.71	2.23	1.49	2.09	1.98	1.12	20.33	19.68	3.8	1.8	1.78	0.29	7.03	4.53	9.25	2.52	4.1	1.05	1.18	0.88	32.22	5.03	0.88	0.75	1.59	1.11	0.19	0.05	3.87	2.71
Canada	11	1966	0.034233	-1.46556	up	72.07	Europe/North America/Oceania	high	147.27	108.54	5.82	1.7	4.73	3.23	22.86	6.62	21.62	18.38	14.49	13.78	2.23	1.39	2.41	1.8	1.11	21.91	18.74	3.61	2.05	2.16	0.23	6.9	4.18	9.67	2.42	4.29	1.03	1.47	0.59	33.76	5.19	0.76	0.84	1.54	1.21	0.3	0.14	4.3	2.71
Canada	11	1967	0.043228	-1.36423	up	72.07	Europe/North America/Oceania	high	149.17	110.97	5.16	1.72	4.62	3.14	24.72	6.16	20.89	18.91	13.77	14.69	2.03	1.51	2.44	2.29	1.14	21.31	19.27	3.98	1.76	1.97	0.21	6.61	4.6	9.45	2.44	4.12	1.14	1.48	0.77	37.01	5.66	1.11	0.79	1.73	1.14	0.19	0.1	4.12	2.64
Canada	11	1968	0.00473	-2.32514	up	72.07	Europe/North America/Oceania	high	148.58	109.93	5.18	1.61	4.79	3.47	23.44	5.85	21.53	17.89	14.33	13.76	1.77	1.52	2.39	1.76	1.21	21.91	18.23	3.37	1.9	2.06	0.26	6.8	4.57	9.88	2.48	4.35	1.18	1.47	0.79	37.03	5.82	1.03	0.84	1.81	1.45	0.28	0.13	4.35	2.79
Canada	11	1969	0.004662	-2.33143	up	72.07	Europe/North America/Oceania	high	151.25	109.06	5.66	1.56	4.79	3.19	23.83	5.67	20.8	18.41	13.92	14.37	2.19	1.59	2.21	1.88	0.91	21.04	18.78	3.52	1.64	1.82	0.18	7.16	4.54	9.36	2.51	4.22	1.21	NA	NA	38.5	5.95	1.07	1.01	1.8	1.45	0.24	0.11	4.35	2.97
Canada	11	1970	0.022988	-1.6385	up	72.07	Europe/North America/Oceania	high	153.92	108.92	5.43	1.64	4.68	3.07	23.32	5.69	21.72	18.82	14.5	14.51	2.06	1.5	2.31	1.87	1.12	22.14	19.17	3.32	1.63	2.14	0.27	6.83	4.41	9.98	2.71	4.34	1.31	NA	NA	40.2	6.3	0.98	0.8	1.63	1.28	0.32	0.11	3.96	2.84
Canada	11	1971	0.031781	-1.49783	up	72.93	Europe/North America/Oceania	high	153.11	106.22	5.64	1.62	4.97	3.07	23.38	5.34	20.25	17.68	13.96	13.91	1.84	1.38	2.16	1.84	0.96	20.64	17.95	3.49	1.77	2.21	0.3	6.71	4.78	9.63	2.53	4.28	1.06	NA	NA	41.64	6.47	0.91	0.74	1.83	1.29	0.29	0.12	4.25	2.82
Canada	11	1972	0.031411	-1.50292	up	72.93	Europe/North America/Oceania	high	154.4	109.4	5.32	1.41	4.97	3.38	24.07	4.91	21.05	17.72	14.13	13.82	1.85	1.49	2.17	1.47	0.86	21.43	17.95	3.48	1.59	2.14	0.41	6.97	4.45	9.9	3.15	4.3	1.55	NA	NA	42.55	7.84	1.07	1.04	2.24	1.36	0.33	0.15	4.12	2.97
Canada	11	1973	0.110816	-0.955398	up	72.93	Europe/North America/Oceania	high	155.94	108.33	5.28	1.47	4.82	3.32	23.61	4.4	21.26	17.77	14.62	13.97	1.92	1.49	2.08	1.42	0.86	21.58	18.02	3.89	1.85	2.29	0.31	6.68	4.5	10.38	2.74	4.58	1.35	NA	NA	44.06	8.23	1.13	0.82	2.21	1.34	0.4	0.16	4.06	3.16
Canada	11	1974	0.104918	-0.97915	up	72.93	Europe/North America/Oceania	high	155.94	108.89	5.07	1.62	4.94	3.31	23.65	4.33	19.85	18.09	14.05	14.45	1.88	1.36	2.16	1.3	0.85	20.18	18.35	3.46	1.69	2.22	0.27	6.85	4.13	9.69	2.69	3.85	1.24	NA	NA	46.32	8.9	1.29	1	2.06	1.56	0.32	0.07	4.37	3.53
Canada	11	1975	0.224051	-0.649653	up	72.93	Europe/North America/Oceania	high	156.23	105.32	5.28	1.78	4.58	3.04	23.4	3.59	20.38	16.25	14.2	12.9	1.64	1.37	1.9	1.02	0.72	20.7	16.5	3.38	1.8	2.16	0.29	7.04	4.57	10.49	2.74	4.63	1.3	NA	NA	45.7	9.32	1.31	0.88	2.15	1.39	0.45	0.17	4.04	2.79
Canada	11	1976	0.365677	-0.436902	up	74.17	Europe/North America/Oceania	high	156.52	104.19	4.96	1.45	4.85	3.25	22.9	3.41	20.6	16.08	14.1	12.69	1.75	1.41	2.1	1.17	0.71	20.93	16.33	3.53	1.58	2.39	0.26	6.43	3.96	9.86	2.39	4.05	1.08	NA	NA	47.32	9.53	1.15	0.99	2.27	1.43	0.37	0.12	4.38	3.05
Canada	11	1977	0.453858	-0.34308	up	74.17	Europe/North America/Oceania	high	158.29	105.98	5.02	1.45	4.4	3.24	23.5	3.74	19.94	16.64	13.93	13.29	2.04	1.51	1.97	1.16	0.54	20.37	16.84	3.49	1.65	2.36	0.29	7.47	4.08	10.27	2.76	4.14	1.34	NA	NA	48.97	10.82	1.18	0.95	1.91	1.37	0.41	0.2	4.4	2.67
Canada	11	1978	0.665668	-0.176742	up	74.17	Europe/North America/Oceania	high	159.32	105.47	4.92	1.29	5.13	3.5	22.64	3.61	20.93	16.38	15	12.88	2.14	1.38	1.74	1.02	0.57	21.2	16.66	3.19	1.43	2.21	0.27	6.53	4.15	10.31	2.82	4.59	1.34	NA	NA	49.96	11.5	1.49	1.02	2.19	1.59	0.42	0.16	4.31	3.23
Canada	11	1980	2.56577	0.409218	up	74.17	Europe/North America/Oceania	high	162.86	105.8	5	1.48	5.28	3.54	22.72	2.76	18.73	14.5	12.89	11.16	1.76	1.5	1.79	0.9	0.48	19.09	14.79	3.47	1.6	2.63	0.32	6.95	4.18	10.27	2.58	4.09	1.05	1.54	0.57	52.59	13.07	1.35	0.95	2.3	1.51	0.32	0.14	4.98	3.16
Canada	11	1981	2.16064	0.334583	up	74.17	Europe/North America/Oceania	high	160.65	106.86	5.05	1.37	4.7	3.46	22.84	3.01	18.85	14.24	13.31	11.13	1.98	1.43	1.79	0.95	0.48	19.15	14.57	3.4	1.82	2.44	0.46	6.46	4.02	10.23	2.75	4.09	1.3	1.33	0.7	51.87	13.91	1.64	1.02	2.44	1.63	0.43	0.14	4.89	3.11
Colombia	12	1955	568.288	2.75457	no change	50.64	Aisa/Africa/Latin America	low	61.78	71.38	NA	NA	NA	NA	3.24	2.92	NA	NA	NA	NA	NA	NA	NA	NA	NA	4.13	4.47	NA	NA	1.18	0.8	1.41	1.19	5.6	4.3	1.49	2.14	NA	NA	3.69	2.45	NA	NA	NA	NA	NA	NA	NA	NA
Colombia	12	1956	496.928	2.69629	no change	55.17	Aisa/Africa/Latin America	low	64.27	73.11	NA	NA	NA	NA	2.78	2.35	NA	NA	NA	NA	NA	NA	NA	NA	NA	3.02	2.51	NA	NA	0.98	0.87	1.55	1.03	5.9	4.35	2.01	1.85	NA	NA	4.58	2.15	NA	NA	NA	NA	NA	NA	NA	NA
Colombia	12	1957	528.759	2.72326	no change	55.17	Aisa/Africa/Latin America	low	70.52	73.92	NA	NA	NA	NA	3.53	2.84	NA	NA	NA	NA	NA	NA	NA	NA	NA	2.8	2.51	NA	NA	1.07	0.81	1.76	1.1	7.51	4.09	1.73	1.8	NA	NA	4.74	2.35	NA	NA	NA	NA	NA	NA	NA	NA
Colombia	12	1958	531.849	2.72579	no change	55.17	Aisa/Africa/Latin America	low	66.68	76.04	NA	NA	NA	NA	4	5	NA	NA	NA	NA	NA	NA	NA	NA	NA	2.22	3.19	NA	NA	1.75	0.68	1.63	1.19	6.93	4.07	2.25	1.78	NA	NA	3.84	2.33	NA	NA	NA	NA	NA	NA	NA	NA
Colombia	12	1959	391.396	2.59262	no change	55.17	Aisa/Africa/Latin America	low	72.87	75.99	NA	NA	NA	NA	4.07	4.54	NA	NA	NA	NA	NA	NA	NA	NA	NA	2.99	3.47	NA	NA	1.55	0.66	1.88	1.27	7.28	3.86	2.08	1.63	NA	NA	5.07	2.18	NA	NA	NA	NA	NA	NA	NA	NA
Colombia	12	1960	233.643	2.36855	no change	55.17	Aisa/Africa/Latin America	low	72.11	82.48	NA	NA	NA	NA	3.98	5.06	NA	NA	NA	NA	NA	NA	NA	NA	NA	3.23	3.32	NA	NA	1.49	0.88	1.95	1.77	6.44	4.07	1.89	1.81	NA	NA	5.3	1.99	NA	NA	NA	NA	NA	NA	NA	NA
Colombia	12	1961	140.089	2.1464	no change	57.94	Aisa/Africa/Latin America	low	71.35	79.37	NA	NA	NA	NA	4.57	5.44	NA	NA	NA	NA	NA	NA	NA	NA	NA	2.56	3.49	NA	NA	1.15	0.5	2.38	1.53	6.27	3.33	2.18	1.37	NA	NA	4.87	2.52	NA	NA	NA	NA	NA	NA	NA	NA
Colombia	12	1962	102.863	2.01226	no change	57.94	Aisa/Africa/Latin America	low	74.97	82.48	NA	NA	NA	NA	4.24	6.55	NA	NA	NA	NA	NA	NA	NA	NA	NA	2.85	3.29	NA	NA	1.93	0.96	2.39	1.81	7.55	4.74	1.91	1.62	NA	NA	5.6	2.68	NA	NA	NA	NA	NA	NA	NA	NA
Colombia	12	1963	102.006	2.00863	no change	57.94	Aisa/Africa/Latin America	low	77.13	87.2	NA	NA	NA	NA	4.96	7.17	NA	NA	NA	NA	NA	NA	NA	NA	NA	3.06	3.34	NA	NA	1.74	0.75	2.04	2.02	7.09	4.46	1.46	1.66	NA	NA	5.94	2.48	NA	NA	NA	NA	NA	NA	NA	NA
Colombia	12	1964	81.4207	1.91073	no change	57.94	Aisa/Africa/Latin America	low	79.06	87.68	NA	NA	NA	NA	4.79	7.63	NA	NA	NA	NA	NA	NA	NA	NA	NA	2.88	2.93	NA	NA	1.9	0.65	2.69	2.06	7.04	4.23	1.98	1.54	NA	NA	6.56	2.59	NA	NA	NA	NA	NA	NA	NA	NA
Colombia	12	1965	101.298	2.0056	no change	57.94	Aisa/Africa/Latin America	low	78.47	85.14	NA	NA	NA	NA	5.24	7.21	NA	NA	NA	NA	NA	NA	NA	NA	NA	3.43	3.53	NA	NA	1.94	0.91	1.87	1.82	7.42	4.16	1.65	1.62	NA	NA	5.92	2.96	NA	NA	NA	NA	NA	NA	NA	NA
Colombia	12	1966	115.342	2.06199	no change	60.07	Aisa/Africa/Latin America	low	82.36	89.22	NA	NA	NA	NA	4.72	8.14	NA	NA	NA	NA	NA	NA	NA	NA	NA	3.15	3.49	NA	NA	1.65	0.84	2.95	2	7.8	4.31	2.13	1.58	NA	NA	6.48	3.21	NA	NA	NA	NA	NA	NA	NA	NA
Colombia	12	1967	134.234	2.12786	no change	60.07	Aisa/Africa/Latin America	low	85.41	90.54	NA	NA	NA	NA	5.35	7.43	NA	NA	NA	NA	NA	NA	NA	NA	NA	3.7	3.31	NA	NA	1.48	0.83	3.02	2.29	7.29	4.37	2.04	1.6	NA	NA	7.08	3.13	NA	NA	NA	NA	NA	NA	NA	NA
Colombia	12	1968	125.613	2.09903	no change	60.07	Aisa/Africa/Latin America	low	84.29	90.66	NA	NA	NA	NA	5.44	8.91	NA	NA	NA	NA	NA	NA	NA	NA	NA	3.25	3.58	NA	NA	1.43	0.81	2.88	2.27	7.46	4.85	2.21	1.62	NA	NA	6.73	2.67	NA	NA	NA	NA	NA	NA	NA	NA
Colombia	12	1969	164.023	2.21491	no change	60.07	Aisa/Africa/Latin America	low	78.67	83.13	NA	NA	NA	NA	4.59	8	NA	NA	NA	NA	NA	NA	NA	NA	NA	3.36	3.4	NA	NA	1.43	0.77	2.91	2.53	7.01	4.47	2.11	1.6	NA	NA	6.57	2.67	NA	NA	NA	NA	NA	NA	NA	NA
Colombia	12	1972	137.502	2.13831	no change	61.75	Aisa/Africa/Latin America	low	80.22	87.15	NA	NA	NA	NA	5.43	8.61	NA	NA	NA	NA	NA	NA	NA	NA	NA	3.06	3.46	NA	NA	1.48	0.63	2.98	2.41	6.89	3.71	1.89	1.37	NA	NA	7.12	3.51	NA	NA	NA	NA	NA	NA	NA	NA
Colombia	12	1984	189.957	2.27866	no change	66.85	Aisa/Africa/Latin America	low	96.81	90.78	1.55	0.73	NA	NA	7.67	10.04	4.21	4.14	2.69	2.77	NA	NA	NA	NA	NA	NA	NA	NA	NA	2.43	0.88	3.39	2.81	9.04	4.25	2.2	1.28	5.94	5.56	12.24	5.36	0.52	0.39	NA	NA	NA	NA	NA	NA
Colombia	12	1985	187.545	2.27311	no change	66.85	Aisa/Africa/Latin America	low	103.01	97.2	1.67	0.68	NA	NA	7.84	10.63	4.24	4.35	2.78	3.15	NA	NA	NA	NA	NA	NA	NA	NA	NA	2.38	1.1	3.93	3.28	9.64	4.82	2.43	1.41	1.72	1.54	13.31	6.05	0.53	0.41	NA	NA	NA	NA	NA	NA
Colombia	12	1986	293.492	2.4676	no change	67.99	Aisa/Africa/Latin America	low	99.61	92.1	1.63	0.56	NA	NA	7.69	10.41	3.59	4.11	2.57	3.11	NA	NA	NA	NA	NA	NA	NA	NA	NA	2.61	0.91	3.96	3.25	9.22	4.54	2.41	1.43	2.01	1.56	13.65	5.84	0.43	0.54	NA	NA	NA	NA	NA	NA
Colombia	12	1988	317.428	2.50165	no change	67.99	Aisa/Africa/Latin America	low	NA	NA	NA	NA	NA	NA	NA	NA	NA	NA	4.01	NA	NA	NA	NA	NA	NA	NA	NA	NA	NA	NA	NA	NA	NA	NA	NA	NA	NA	NA	NA	NA	NA	NA	NA	NA	NA	NA	NA	NA	NA
Colombia	12	1990	300.145	2.47733	no change	67.99	Aisa/Africa/Latin America	low	98.37	87.93	1.69	0.43	NA	NA	8.13	9.12	4.23	4.54	2.56	3.04	NA	NA	NA	NA	NA	NA	NA	NA	NA	2.78	0.94	3.72	3.17	9.02	4.1	2.11	1.22	1.64	1.75	13.85	6.18	0.56	0.37	NA	NA	NA	NA	NA	NA
Colombia	12	1991	544.325	2.73586	no change	68.66	Aisa/Africa/Latin America	low	99.67	88.63	1.51	0.63	NA	NA	8.22	8.78	4.44	4.66	2.67	3.09	NA	NA	NA	NA	NA	NA	NA	NA	NA	2.56	0.79	4.35	3.2	8.47	3.82	2.14	1.14	1.95	1.75	14.52	7.07	0.46	0.34	NA	NA	NA	NA	NA	NA
Colombia	12	1992	533.091	2.7268	no change	68.66	Aisa/Africa/Latin America	low	95.93	85.03	1.64	0.64	NA	NA	8.29	9.36	4.9	4.54	3.45	3.29	NA	NA	NA	NA	NA	NA	NA	NA	NA	2.59	0.89	4.18	3.24	8.53	3.8	2.12	1.21	2.09	1.96	14.04	7.01	0.51	0.28	NA	NA	NA	NA	NA	NA
Colombia	12	1993	367.486	2.56524	no change	68.66	Aisa/Africa/Latin America	low	96.99	86.13	1.54	0.56	NA	NA	9	9.12	4.94	4.89	3.92	3.78	NA	NA	NA	NA	NA	NA	NA	NA	NA	2.61	0.89	3.94	3.37	8.2	3.81	1.97	1.09	1.53	1.28	14.36	6.85	0.49	0.36	NA	NA	NA	NA	NA	NA
Colombia	12	1994	354.486	2.5496	no change	68.66	Aisa/Africa/Latin America	low	97.71	85.34	1.47	0.59	NA	NA	8.77	9.63	4.8	4.83	3.8	3.71	NA	NA	NA	NA	NA	NA	NA	NA	NA	2.87	0.73	4.25	3.6	8.6	3.6	2.14	1.09	1.74	1.5	14.32	6.47	0.6	0.47	NA	NA	NA	NA	NA	NA
Colombia	12	1995	512.104	2.70936	no change	68.66	Aisa/Africa/Latin America	low	98	85.25	1.52	0.69	NA	NA	8.73	9.95	5.43	4.9	4.13	3.89	NA	NA	NA	NA	NA	NA	NA	NA	NA	2.82	0.86	4.04	3.37	8.47	3.48	2.21	1.09	2.1	1.64	14.35	6.9	0.65	0.36	NA	NA	NA	NA	NA	NA
Colombia	12	1996	366.389	2.56394	no change	70.31	Aisa/Africa/Latin America	low	98.43	85.68	1.4	0.51	NA	NA	8.54	10.54	5.1	5.38	3.86	4.27	NA	NA	NA	NA	NA	NA	NA	NA	NA	2.91	0.86	4.12	3.33	8.47	3.52	1.72	0.96	2.34	1.98	14.55	7.24	0.47	0.39	NA	NA	NA	NA	NA	NA
Colombia	12	1997	480.856	2.68201	no change	70.31	Aisa/Africa/Latin America	low	102.06	85.6	1.3	0.73	2.91	2.07	8.98	9.83	5.67	5.1	4.31	3.94	1.12	1.42	3.24	0.59	0.34	5.79	5.22	1.16	0.81	2.64	0.73	4.41	3.19	7.91	3.42	1.95	1.17	5.33	4.88	14.49	7.32	0.53	0.53	0.97	0.67	0.15	0.07	2.69	1.62
Colombia	12	1998	486.337	2.68694	no change	70.31	Aisa/Africa/Latin America	low	97.09	82.65	1.44	0.54	2.89	2.14	8.55	9.83	5.07	5.14	4.01	4.13	0.82	1.52	3.06	0.49	0.29	5.21	5.26	1.24	0.67	2.4	0.68	3.91	3.39	7.63	3.04	1.93	1	5.12	4.64	13.84	6.64	0.44	0.35	0.95	0.98	0.17	0.04	2.62	1.67
Colombia	12	1999	173.335	2.23889	no change	70.31	Aisa/Africa/Latin America	low	103.77	85.16	1.64	0.73	3.25	2.22	9.06	10	5.51	5.62	4.39	4.54	0.83	1.36	2.86	0.52	0.33	5.71	5.74	1	0.73	2.75	0.68	4.67	3.63	8.18	3.32	2.01	1.18	5.68	4.84	14.72	7.49	0.49	0.45	1.12	0.82	0.16	0.08	2.58	1.81
Colombia	12	2000	371.195	2.5696	no change	70.31	Aisa/Africa/Latin America	low	103.58	86.37	1.66	0.65	3.23	2.33	9.65	9.74	5.68	5.63	4.34	4.48	0.99	1.37	3.22	0.45	0.32	5.84	5.81	1.31	0.62	2.7	0.73	4.33	3.7	8.28	3.55	2.08	1.24	5.02	4.66	14.63	7.19	0.54	0.33	1.27	0.73	0.23	0.09	2.88	1.67
Colombia	12	2001	588.2	2.76952	no change	71.68	Aisa/Africa/Latin America	low	101.32	83.52	1.59	0.73	2.99	2.27	9.76	9.27	5.63	5.63	4.26	4.49	0.86	1.48	3.13	0.51	0.37	5.76	5.7	1.13	0.7	2.82	0.76	4.15	3.12	8.3	3.12	2.09	0.98	5.15	4.84	14.77	7.23	0.69	0.3	1.11	0.83	0.16	0.03	2.5	1.86
Colombia	12	2002	514.8	2.71164	no change	71.68	Aisa/Africa/Latin America	low	102.04	84.97	1.53	0.63	3.03	2.24	9.86	9.44	5.74	5.99	4.11	4.82	0.8	1.45	3.04	0.65	0.33	5.87	6.09	1.18	0.74	2.64	0.66	4.77	3.51	7.89	3.05	2.13	1.07	5.04	5.03	14.99	7.34	0.54	0.5	1.2	0.77	0.2	0.08	2.81	1.9
Colombia	12	2003	448.207	2.65148	no change	71.68	Aisa/Africa/Latin America	low	102.31	85.34	1.59	0.73	2.83	2.2	10.44	9.53	6.65	6.1	4.65	4.83	0.79	1.53	2.88	0.83	0.49	6.26	6.23	1.22	0.79	2.17	0.55	4.36	3.54	7.69	3.02	2.38	1.04	5.42	4.78	14.67	7.76	0.62	0.46	1.19	0.99	0.14	0.09	2.72	1.67
Colombia	12	2004	347.591	2.54107	no change	71.68	Aisa/Africa/Latin America	low	100.11	83.51	1.67	0.74	3.43	2.58	10.04	8.67	6.19	6.26	4.69	4.91	0.94	1.34	2.86	0.61	0.53	6.39	6.44	1.27	0.81	2.39	0.56	4.25	3.37	7.51	2.72	1.99	1.02	5.17	5.08	15.54	7.88	0.57	0.48	1.08	0.82	0.19	0.07	2.69	1.95
Colombia	12	2005	293.167	2.46711	no change	71.68	Aisa/Africa/Latin America	low	100.5	80.89	1.77	0.69	3.2	2.29	9.7	8.59	6.05	5.7	4.55	4.55	0.85	1.32	2.73	0.46	0.36	6.26	5.82	1.45	0.76	2.38	0.54	4.25	3.26	7.26	2.77	1.82	1.06	4.87	4.52	15.34	7.81	0.63	0.45	1.22	0.85	0.19	0.08	3.05	2.16
Colombia	12	2006	285.63	2.4558	no change	72.89	Aisa/Africa/Latin America	low	97.94	79.06	1.54	0.67	3.05	2.32	9.56	7.98	6.81	5.95	5.26	4.6	0.69	1.43	2.45	0.5	0.29	6.95	6.12	1.13	0.78	2.16	0.45	4.29	3.14	7.07	2.54	1.88	0.99	5.3	4.54	15.02	7.79	0.57	0.51	1.12	0.99	0.15	0.07	2.97	1.91
Colombia	12	2007	301.575	2.4794	no change	72.89	Aisa/Africa/Latin America	low	97.95	78.84	1.61	0.67	3.1	2.24	10.24	7.66	6.44	6	4.84	4.77	0.57	1.42	2.67	0.38	0.23	6.62	6.22	1.11	0.71	1.92	0.41	4.59	3.43	6.71	2.51	1.87	1.05	4.74	4.09	14.84	7.38	0.72	0.48	1.15	0.9	0.12	0.06	2.66	1.91
Colombia	12	2008	186.734	2.27122	no change	72.89	Aisa/Africa/Latin America	low	94.31	76.78	1.66	0.71	2.78	2.24	9.62	7.55	6.35	6.26	4.74	4.89	0.8	1.34	2.59	0.41	0.17	6.44	6.46	1.16	0.71	2	0.44	4.35	3.23	6.6	2.5	1.83	1	4.66	4.32	14.16	7.11	0.71	0.48	1.16	0.82	0.18	0.09	2.97	1.97
Costa Rica	13	1961	128.99	2.11056	no change	63.01	Aisa/Africa/Latin America	low	88.33	89.91	NA	NA	NA	NA	5.64	11.97	NA	NA	NA	NA	NA	NA	NA	1.41	0.29	2.91	3.68	NA	NA	0.67	NA	3.06	2	4.43	2.18	1.93	0.98	NA	NA	2.71	1.89	NA	NA	NA	NA	NA	NA	NA	NA
Costa Rica	13	1962	117.695	2.07076	no change	63.01	Aisa/Africa/Latin America	low	97.22	89.23	NA	NA	NA	NA	5.89	13.68	NA	NA	NA	NA	NA	NA	NA	1.28	0.19	4.63	2.35	NA	NA	1.78	0.42	4.44	2.39	7.76	2.01	1.5	0.76	NA	NA	4.95	2.19	NA	NA	0.85	0.81	NA	NA	NA	NA
Costa Rica	13	1963	88.1551	1.94525	no change	63.01	Aisa/Africa/Latin America	low	106.67	93.36	NA	NA	NA	NA	7.01	9.86	NA	NA	NA	NA	NA	NA	NA	NA	NA	3.57	5.4	NA	NA	1.37	0.84	4.45	3.51	7.5	3.42	1.78	0.95	NA	NA	3.78	2.87	NA	NA	NA	NA	NA	NA	NA	NA
Costa Rica	13	1964	84.1667	1.92514	no change	63.01	Aisa/Africa/Latin America	low	102.93	92.78	NA	NA	NA	NA	6.27	12.77	NA	NA	NA	NA	NA	NA	NA	NA	NA	3.71	3.96	NA	NA	0.77	NA	5.07	1.45	7.91	1.53	3.3	0.94	NA	NA	5.68	3.77	NA	NA	NA	NA	NA	NA	NA	NA
Costa Rica	13	1965	172.245	2.23615	no change	63.01	Aisa/Africa/Latin America	low	110.54	95.32	NA	NA	NA	NA	5.83	15.65	NA	NA	NA	NA	NA	NA	NA	0.7	0.22	4.73	4.6	NA	NA	1.43	0.38	3.76	2.92	7.47	3.02	2.32	0.93	NA	NA	4.08	1.71	NA	NA	0.36	0.18	NA	NA	NA	NA
Costa Rica	13	1966	198.114	2.29692	no change	65.61	Aisa/Africa/Latin America	low	101.53	98.13	NA	NA	1.68	0.89	6.38	12.37	4.03	4.72	2.25	2.56	1.14	NA	NA	1.2	0.21	4.22	4.85	0.65	0.6	0.55	0.18	3.27	2.87	6.22	2.16	2.71	0.52	NA	NA	4.68	2.32	0.54	0.36	1.29	0.19	NA	NA	2.14	1.79
Costa Rica	13	1967	279.673	2.44665	no change	65.61	Aisa/Africa/Latin America	low	99.02	100.72	NA	NA	1.8	0.65	5.97	15.4	3.11	4.04	1.21	2.37	0.2	NA	NA	0.46	0.24	3.26	4.04	0.67	0.8	0.82	NA	2.3	3.01	8.45	2.77	2.6	1	NA	NA	4.96	3.05	0.65	0.15	0.18	0.6	0.26	0.13	2.13	2.53
Costa Rica	13	1968	72.7106	1.8616	no change	65.61	Aisa/Africa/Latin America	low	103.11	97.16	NA	NA	NA	NA	7.87	11.37	NA	NA	NA	NA	NA	NA	NA	NA	NA	3.45	4.89	NA	NA	0.61	0.2	4.42	2.46	7.59	3.88	3.4	1.21	NA	NA	7.69	3.51	NA	NA	NA	NA	NA	NA	NA	NA
Costa Rica	13	1969	40.7825	1.61047	no change	65.61	Aisa/Africa/Latin America	low	100.4	85.03	NA	NA	NA	NA	6.88	12.93	NA	NA	NA	NA	NA	NA	NA	NA	NA	3.19	2.61	NA	NA	0.88	NA	2.05	2.54	6.59	2.89	3.1	0.76	NA	NA	4.95	3.27	NA	NA	NA	NA	NA	NA	NA	NA
Costa Rica	13	1970	20.2189	1.30576	no change	65.61	Aisa/Africa/Latin America	low	87.74	87.68	NA	NA	NA	NA	5.43	8.39	NA	NA	NA	NA	NA	NA	NA	NA	NA	2.26	2.75	NA	NA	1.23	0.43	3.3	4.24	5.83	3.33	1.53	1.18	NA	NA	4.9	3.25	NA	NA	NA	NA	NA	NA	NA	NA
Costa Rica	13	1971	14.3897	1.15805	no change	68.03	Aisa/Africa/Latin America	low	94.08	83.89	NA	NA	NA	NA	6.55	8.6	NA	NA	NA	NA	NA	NA	NA	NA	NA	4.47	2.96	NA	NA	1.58	NA	2.78	2.96	7.41	1.56	2.55	0.72	NA	NA	4.74	3.94	NA	NA	NA	NA	NA	NA	NA	NA
Costa Rica	13	1972	8.66485	0.937761	no change	68.03	Aisa/Africa/Latin America	low	95.37	92	NA	NA	NA	NA	7.09	6.33	NA	NA	NA	NA	NA	NA	NA	NA	NA	2.5	2.75	NA	NA	1.19	NA	3.08	4.61	5.61	2.82	2.16	0.32	NA	NA	7.91	3.92	NA	NA	NA	NA	NA	NA	NA	NA
Costa Rica	13	1973	8.53659	0.931284	no change	68.03	Aisa/Africa/Latin America	low	95.57	84.56	NA	NA	NA	NA	6.43	10.97	NA	NA	NA	NA	NA	NA	NA	NA	NA	3.32	5.23	NA	NA	1.98	0.15	3.78	3.49	7.08	2.59	2.56	1	NA	NA	6.07	2.34	NA	NA	NA	NA	NA	NA	NA	NA
Costa Rica	13	1974	7.84719	0.894714	no change	68.03	Aisa/Africa/Latin America	low	100.06	90.56	NA	NA	NA	NA	5.84	9.89	NA	NA	NA	NA	NA	NA	NA	NA	NA	3.96	5.72	NA	NA	1.36	0.66	4.64	4.4	5.6	1.74	1.28	0.6	NA	NA	7.32	4.6	NA	NA	NA	NA	NA	NA	NA	NA
Costa Rica	13	1975	14.5582	1.16311	no change	68.03	Aisa/Africa/Latin America	low	104.97	84.75	NA	NA	NA	NA	8.27	7.66	NA	NA	NA	NA	NA	NA	NA	NA	NA	4.09	3.42	NA	NA	2.01	0.27	5.35	4.39	9.57	2.36	3.25	0.5	NA	NA	9.3	4.99	NA	NA	NA	NA	NA	NA	NA	NA
Costa Rica	13	1976	23.0844	1.36332	no change	70.98	Aisa/Africa/Latin America	low	97.73	88.83	NA	NA	NA	NA	8.48	12.44	NA	NA	NA	NA	NA	NA	NA	NA	NA	4.42	4.26	NA	NA	1.1	0.59	3.63	3.68	7.75	2.57	2.55	0.92	NA	NA	8.76	3.7	NA	NA	NA	NA	NA	NA	NA	NA
Costa Rica	13	1977	10.2941	1.01259	no change	70.98	Aisa/Africa/Latin America	low	102.24	84.25	NA	NA	NA	NA	8.42	10.45	NA	NA	NA	NA	NA	NA	NA	NA	NA	2.91	6.2	NA	NA	2.28	0.14	4.98	4.28	7.93	2.08	2.05	0.44	NA	NA	8.95	4.21	NA	NA	NA	NA	NA	NA	NA	NA
Costa Rica	13	1978	14.2792	1.1547	no change	70.98	Aisa/Africa/Latin America	low	94.16	90.34	NA	NA	NA	NA	8.47	10.65	NA	NA	NA	NA	NA	NA	NA	NA	NA	3.13	5.13	NA	NA	1.37	0.15	5.72	5.02	5.4	2.31	1.85	0.67	NA	NA	9.16	4.41	NA	NA	NA	NA	NA	NA	NA	NA
Costa Rica	13	1979	13.5841	1.13303	no change	70.98	Aisa/Africa/Latin America	low	99.34	84.81	NA	NA	NA	NA	6.09	10.01	NA	NA	NA	NA	NA	NA	NA	NA	NA	5.08	4.55	NA	NA	0.77	0.51	3.96	4.7	5.65	2.34	1.66	0.57	NA	NA	8.67	3.71	NA	NA	NA	NA	NA	NA	NA	NA
Costa Rica	13	1980	16.3549	1.21365	no change	70.98	Aisa/Africa/Latin America	low	101.6	79.17	1.89	0.21	NA	NA	9.07	9.56	3.71	5.1	2.39	3.34	NA	NA	NA	NA	NA	NA	NA	NA	NA	1.57	0.58	4.24	3.29	7.35	1.97	3.02	0.73	3.28	2.09	9.94	5.02	0.24	0.11	NA	NA	NA	NA	NA	NA
Costa Rica	13	1981	7.1277	0.85295	no change	73.71	Aisa/Africa/Latin America	low	98.98	82.57	1.28	0.69	NA	NA	8.86	9.93	3.7	4.49	2.28	3.32	NA	NA	NA	NA	NA	NA	NA	NA	NA	1.28	0.34	4.58	4.73	5.5	1.87	2.22	0.25	2.83	2.14	12.38	5.94	0.67	0.14	NA	NA	NA	NA	NA	NA
Costa Rica	13	1982	4.53795	0.65686	no change	73.71	Aisa/Africa/Latin America	low	110.6	89.17	1.47	0.51	NA	NA	9.13	9.37	4.1	6.27	3.14	3.93	NA	NA	NA	NA	NA	NA	NA	NA	NA	1.71	0.56	5.42	5.28	4.54	2.85	2.24	1	5.32	2.27	12.35	6.15	0.33	0.51	NA	NA	NA	NA	NA	NA
Costa Rica	13	1983	9.82358	0.99227	no change	73.71	Aisa/Africa/Latin America	low	113.61	88.79	2.5	0.48	NA	NA	9.4	9.81	4.69	5.8	3.17	3.32	NA	NA	NA	NA	NA	NA	NA	NA	NA	3.52	0.8	3.88	4.68	8.69	3.06	1.67	0.85	6	4.39	12.75	4.22	0.78	NA	NA	NA	NA	NA	NA	NA
Costa Rica	13	1985	27.761	1.44343	no change	73.71	Aisa/Africa/Latin America	low	117.74	97.39	1.7	0.84	NA	NA	12.23	10.44	6.92	4.8	4.64	3.05	NA	NA	NA	NA	NA	NA	NA	NA	NA	1.55	0.12	4.99	4.33	6.99	3.82	2.14	1.58	6	4.77	12.68	5.32	0.33	0.22	NA	NA	NA	NA	NA	NA
Costa Rica	13	1986	29.0121	1.46258	no change	75.11	Aisa/Africa/Latin America	low	114.37	98.35	1.69	0.52	NA	NA	10.06	13.05	5.51	6.69	2.79	4.35	NA	NA	NA	NA	NA	NA	NA	NA	NA	2.93	0.9	5.06	3.26	10.4	2.73	4.11	0.8	3.89	3.88	10.73	4.66	1.01	0.61	NA	NA	NA	NA	NA	NA
Costa Rica	13	1987	31.547	1.49896	no change	75.11	Aisa/Africa/Latin America	low	116.36	98.54	1.4	0.45	NA	NA	12	11.54	4.57	5.65	2.77	4.11	NA	NA	NA	NA	NA	NA	NA	NA	NA	2.31	0.45	6	4.46	8.34	2.51	3.46	1	6.44	4.66	12.56	6.1	0.22	0.11	NA	NA	NA	NA	NA	NA
Costa Rica	13	1988	35.3514	1.54841	no change	75.11	Aisa/Africa/Latin America	low	121.03	96.53	1.86	0.58	NA	NA	12.78	9.45	4.42	6.14	5.09	4.71	NA	NA	NA	NA	NA	NA	NA	NA	NA	2.65	0.6	4.51	4.77	8.17	3.16	2.44	0.97	7.96	4.27	13.83	4.29	0.83	0.63	NA	NA	NA	NA	NA	NA
Costa Rica	13	1989	23.6949	1.37466	no change	75.11	Aisa/Africa/Latin America	low	124.21	90.96	1.51	0.78	NA	NA	11.07	9.64	5.68	4.78	3.48	3.52	NA	NA	NA	NA	NA	NA	NA	NA	NA	3.29	0.41	6.13	4.29	9.45	2.41	2.29	0.8	7.18	3.68	12.59	6.76	0.51	0.14	NA	NA	NA	NA	NA	NA
Costa Rica	13	1990	38.0748	1.58064	no change	75.11	Aisa/Africa/Latin America	low	112.52	81.89	1.37	0.55	NA	NA	11.75	9.51	5.52	5.14	4.43	4.05	NA	NA	NA	NA	NA	NA	NA	NA	NA	2.05	0.28	5.71	4.56	8.26	2.15	2.97	1.2	5.59	4.12	13.09	4.63	0.83	0.09	NA	NA	NA	NA	NA	NA
Costa Rica	13	1991	105.82	2.02457	no change	76.19	Aisa/Africa/Latin America	low	107.71	90.15	1.4	0.73	NA	NA	9.57	10.43	6.48	7.32	4.38	5.13	NA	NA	NA	NA	NA	NA	NA	NA	NA	2.13	0.59	4.59	4.21	6.83	1.92	1.93	0.69	2.47	1.43	10.82	4.7	0.29	0.5	NA	NA	NA	NA	NA	NA
Costa Rica	13	1992	219.413	2.34126	no change	76.19	Aisa/Africa/Latin America	low	119.31	87.26	1.57	0.52	NA	NA	10.98	9.96	5.85	7.11	3.89	5.67	NA	NA	NA	NA	NA	NA	NA	NA	NA	2	0.57	4.86	3.61	8.43	2.07	2.97	0.62	4.03	2.1	11.98	4.41	0.77	0.56	NA	NA	NA	NA	NA	NA
Costa Rica	13	1993	154.529	2.18901	no change	76.19	Aisa/Africa/Latin America	low	112.58	91.65	1.23	0.68	NA	NA	11.79	10.45	5.79	6.07	4.5	4.57	NA	NA	NA	NA	NA	NA	NA	NA	NA	1.43	0.45	4.49	4.08	7.1	2.07	2.7	0.98	2.43	1.88	12.88	4.82	0.95	0.54	NA	NA	NA	NA	NA	NA
Costa Rica	13	1994	132.647	2.1227	no change	76.19	Aisa/Africa/Latin America	low	111.21	90.12	1.37	0.82	NA	NA	12.92	11.22	6.16	6.06	4.33	5.25	NA	NA	NA	NA	NA	NA	NA	NA	NA	1.67	0.05	5.63	3.76	7.27	2.22	2.63	1.01	2.73	1.19	12.18	4.42	1.51	0.42	NA	NA	NA	NA	NA	NA
Costa Rica	13	1995	131.06	2.11747	no change	76.19	Aisa/Africa/Latin America	low	113.35	92.06	1.25	0.78	NA	NA	12.4	11.03	6.71	6.23	5.08	4.98	NA	NA	NA	NA	NA	NA	NA	NA	NA	1.86	0.27	4.71	4.51	7.14	1.92	2.29	0.66	1.98	1.53	10.98	4.77	0.9	0.51	NA	NA	NA	NA	NA	NA
Costa Rica	13	1996	154.977	2.19027	no change	77.26	Aisa/Africa/Latin America	low	112.1	91.36	1.28	0.88	NA	NA	12.72	10.22	7.43	7.24	6.01	5.93	NA	NA	NA	NA	NA	NA	NA	NA	NA	1.28	0.42	4.4	4.15	6.54	2.08	2.19	0.86	2.11	1.69	13.59	4.94	0.79	0.57	NA	NA	NA	NA	NA	NA
Costa Rica	13	1997	129.986	2.1139	no change	77.26	Aisa/Africa/Latin America	low	107.15	86.64	1.21	0.56	2.82	2.03	11.15	9.97	6.57	7.08	4.91	5.81	1.13	1.05	2.76	1.31	0.74	6.74	7.31	2	0.85	1.91	0.24	4.91	3.82	6.18	2.37	2.29	0.56	6.19	4.68	11.83	5.63	0.54	0.85	1.92	1.02	0.47	0.04	3.42	1.76
Costa Rica	13	1998	138.611	2.1418	no change	77.26	Aisa/Africa/Latin America	low	107.61	87.89	1.71	0.53	3.16	3.16	11.47	9.61	6.63	7.07	5.09	5.66	1.6	1.15	3.48	0.81	0.28	6.83	7.21	1.43	0.8	1.69	0.3	4.65	4.38	6.37	1.91	2.36	0.89	6.39	4.47	10.34	3.76	0.9	0.46	1.78	1.26	0.44	0.29	3.58	1.44
Costa Rica	13	1999	105.211	2.02206	no change	77.26	Aisa/Africa/Latin America	low	110.58	83.31	1.43	0.63	3.33	1.87	11.76	8.03	8.29	7.42	6.6	6.4	1.77	1.12	1.73	1.08	0.79	8.57	7.71	1.49	0.45	2.16	0.05	4.24	3.51	7.62	1.23	2.84	0.87	5.37	4.5	11.98	4.79	1.02	0.28	2.4	1.49	0.52	0.14	3.03	2
Costa Rica	13	2000	48.3904	1.68476	no change	77.26	Aisa/Africa/Latin America	low	103.62	81.53	2.33	0.83	2.88	2.73	10.61	7.76	6.15	7.46	4.52	6.32	1.49	1.34	1.67	0.95	0.45	6.62	7.8	1.35	1.21	1.47	0.11	4.63	3.01	5.7	1.96	2.27	1.03	5.26	4.02	11.05	5.24	0.57	0.79	1.19	0.96	0.69	0.13	2.58	2.04
Costa Rica	13	2001	34.454	1.53724	no change	78.12	Aisa/Africa/Latin America	low	111.02	84	2.06	0.9	3.02	2.5	11.31	8.6	7.57	6.39	5.71	4.91	1.78	1.41	1.65	1.24	0.62	7.61	6.44	2.26	0.94	2.32	0.21	5.79	3.71	6.81	1.86	2.23	1.03	6.46	3.88	10.94	4.34	0.8	0.49	1.47	1.56	0.82	0.2	2.89	1.89
Costa Rica	13	2002	25.3917	1.40469	no change	78.12	Aisa/Africa/Latin America	low	99.17	76.88	1.69	0.69	2.41	2.7	11.49	5.2	6.72	6.53	4.91	5.42	0.59	0.95	2.43	1.43	0.6	7.04	6.59	1.78	1.45	2.02	0.27	4.45	4.04	6	1.17	2.03	0.51	6.74	4.17	9.53	3.66	1.36	0.5	1.37	1.29	0.48	0.04	2.86	2.59
Costa Rica	13	2003	17.5808	1.24504	no change	78.12	Aisa/Africa/Latin America	low	104.71	79.81	1.87	0.56	3.07	1.64	11.77	5.76	6.74	7.85	6.63	6.03	1.52	1.4	2.09	0.72	0.92	8.88	7.89	1.51	1.11	1.7	0.23	5.18	4.03	5.51	2.13	1.81	1.36	6.17	4.79	10.27	4.68	0.93	0.56	1.49	1.44	0.54	0.44	3.52	2.11
Costa Rica	13	2004	31.0827	1.49252	no change	78.12	Aisa/Africa/Latin America	low	107.21	78.31	2.31	0.6	3.53	2.03	11.36	6.58	8.61	7.74	6.55	6.24	1.71	0.95	1.75	0.73	0.33	8.81	7.98	1.6	0.96	1.9	0.17	5.05	3.42	6.03	1.26	2.29	0.53	6.92	3.73	9.38	4.57	0.74	0.39	2.16	1.4	0.63	NA	4	2.92
Costa Rica	13	2005	84.1292	1.92495	no change	78.12	Aisa/Africa/Latin America	low	93.77	76.06	2.18	0.76	2.97	2.33	10.44	5.55	7.62	7.76	5.77	6.1	1.42	1.23	1.47	0.67	0.62	7.91	8.1	1.88	0.97	1.68	0.18	3.93	4.08	5.48	1.41	1.82	0.74	4.58	4.03	8.79	4.47	0.6	0.63	1.91	1.72	0.53	0.11	3.61	2.3
Costa Rica	13	2006	67.9859	1.83242	no change	78.78	Aisa/Africa/Latin America	low	97.66	76	2.04	0.43	2.88	1.97	12.36	4.78	8.6	7.2	6.23	5.36	1.65	0.77	2.41	0.77	0.57	8.84	7.33	1.36	0.96	1.72	0.12	4.82	4.2	7.66	1.57	3.24	0.83	4.44	3.55	8.27	3.11	1.2	0.69	1.84	1.5	0.46	0.25	3.98	3.35
Costa Rica	13	2007	28.2383	1.45084	no change	78.78	Aisa/Africa/Latin America	low	93.42	65.97	2.12	0.5	2.58	1.83	11.27	4.24	7.78	7.71	5.15	6.5	1.15	1.14	1.66	0.47	0.43	8.05	7.79	1.72	0.64	1.14	0.1	4.03	3.07	5.73	1.03	2.9	0.58	5.3	2.42	7.76	3.28	1.11	0.19	1.36	1.4	0.47	0.12	4.05	2.51
Costa Rica	13	2008	21.9895	1.34222	no change	78.78	Aisa/Africa/Latin America	low	88.22	66.98	1.83	0.52	2.32	1.61	11.38	4.73	7.99	6.52	5.65	5.36	1.09	1.05	1.53	0.65	0.62	8.25	6.7	1.49	0.86	1.93	0.36	3.91	3.64	6.34	1.45	2.71	0.72	5.08	2.62	7.07	3.13	0.65	0.6	1.58	1.22	0.61	0.18	2.96	2.53
Cuba	14	1970	0.011705	-1.93163	up	68.48	Aisa/Africa/Latin America	low	139.03	95.82	NA	NA	NA	NA	12.24	5.23	NA	NA	NA	NA	NA	NA	NA	NA	NA	9.38	9.85	NA	NA	6.04	0.61	5.12	3.69	21.2	5.15	9.66	2.34	NA	NA	38.45	14.68	NA	NA	NA	NA	NA	NA	NA	NA
Cuba	14	1971	0.080738	-1.09292	up	70.98	Aisa/Africa/Latin America	low	138.13	94.25	NA	NA	NA	NA	12.97	5.22	NA	NA	NA	NA	NA	NA	NA	NA	NA	10.19	9.89	NA	NA	6.1	0.73	4.62	3.59	19.46	4.89	7.7	2.12	NA	NA	38.75	13.43	NA	NA	NA	NA	NA	NA	NA	NA
Cuba	14	1972	0.385007	-0.414531	up	70.98	Aisa/Africa/Latin America	low	135.87	95.77	NA	NA	NA	NA	13.74	4.65	NA	NA	NA	NA	NA	NA	NA	NA	NA	10.16	11.08	NA	NA	5.3	0.81	4.31	2.96	18.45	4.23	8.53	1.69	NA	NA	39.16	13.63	NA	NA	NA	NA	NA	NA	NA	NA
Cuba	14	1973	0.088879	-1.0512	up	70.98	Aisa/Africa/Latin America	low	135.85	92.06	NA	NA	NA	NA	12.23	4.49	NA	NA	NA	NA	NA	NA	NA	NA	NA	10.38	10.33	NA	NA	5.7	0.97	4.51	3.23	18.51	4.69	7.36	2	NA	NA	39.72	14.48	NA	NA	NA	NA	NA	NA	NA	NA
Cuba	14	1974	0.415164	-0.38178	up	70.98	Aisa/Africa/Latin America	low	134.41	90.97	NA	NA	NA	NA	12.86	4.38	NA	NA	NA	NA	NA	NA	NA	NA	NA	9.46	9.75	NA	NA	5.11	0.8	5.56	3.38	16.81	3.9	7.08	1.57	NA	NA	38.81	13.18	NA	NA	NA	NA	NA	NA	NA	NA
Cuba	14	1975	0.936491	-0.0284964	up	70.98	Aisa/Africa/Latin America	low	129.51	93.11	NA	NA	NA	NA	15.16	5.36	NA	NA	NA	NA	NA	NA	NA	NA	NA	9.75	9.55	NA	NA	5.16	0.98	4.53	3.47	16.39	4.32	7.19	1.77	NA	NA	36.8	13.03	NA	NA	NA	NA	NA	NA	NA	NA
Cuba	14	1976	1.71956	0.235418	up	73.1	Aisa/Africa/Latin America	low	133.77	95.12	NA	NA	NA	NA	15.96	5.19	NA	NA	NA	NA	NA	NA	NA	NA	NA	8.99	10.34	NA	NA	5.8	0.97	4.93	3.69	17.53	4.86	6.83	2.04	NA	NA	39.73	12.99	NA	NA	NA	NA	NA	NA	NA	NA
Cuba	14	1977	1.76138	0.245852	up	73.1	Aisa/Africa/Latin America	low	132.66	92.42	NA	NA	NA	NA	14.85	4.56	NA	NA	NA	NA	NA	NA	NA	NA	NA	9.19	10.5	NA	NA	5.48	0.95	4.46	3.92	18	4.42	7.66	1.73	NA	NA	39.19	13.01	NA	NA	NA	NA	NA	NA	NA	NA
Cuba	14	1978	1.64003	0.21485	up	73.1	Aisa/Africa/Latin America	low	123.91	85.03	NA	NA	NA	NA	13.67	4.71	NA	NA	NA	NA	NA	NA	NA	NA	NA	9.19	10.13	NA	NA	5.69	1.07	4.74	3.33	16.49	4.07	6.74	1.55	NA	NA	36.44	11.32	NA	NA	NA	NA	NA	NA	NA	NA
Cuba	14	1979	3.0381	0.482603	up	73.1	Aisa/Africa/Latin America	low	126.62	86.3	4.62	0.89	NA	NA	13.46	5.02	8.68	9.46	6.26	7.15	NA	NA	NA	NA	NA	NA	NA	NA	NA	5.6	0.88	4.48	3.28	16.36	3.89	6.57	1.63	1.52	0.95	38.04	12.53	0.41	0.39	NA	NA	NA	NA	NA	NA
Cuba	14	1980	3.18036	0.502476	up	73.1	Aisa/Africa/Latin America	low	124.45	89.3	4.87	0.91	NA	NA	14.67	4.1	8.78	10.53	6.8	8.15	NA	NA	NA	NA	NA	NA	NA	NA	NA	5.35	0.83	4.71	4.14	15.69	4.04	5.95	1.72	1.45	0.75	36.97	12.09	0.4	0.25	NA	NA	NA	NA	NA	NA
Cuba	14	1981	5.89992	0.770846	up	74.24	Aisa/Africa/Latin America	low	125.35	86.13	4.43	1.12	NA	NA	14.43	3.83	9.32	9.57	6.98	7.31	NA	NA	NA	NA	NA	NA	NA	NA	NA	6.1	0.82	5.34	3.51	16.12	3.95	6.1	1.66	1.4	0.89	38	11.63	0.29	0.43	NA	NA	NA	NA	NA	NA
Denmark	15	1955	0.337914	-0.471194	up	70.93	Europe/North America/Oceania	high	151.26	140.61	NA	NA	3.18	2.92	24.13	9.04	23.7	18.95	11.47	12.41	2.05	NA	NA	2.1	1.54	24.69	19.81	3.86	2.57	0.95	0.23	7.24	5.11	6.62	2.69	1.93	0.88	NA	NA	21.58	4.6	0.85	1.33	1.64	1.13	0.32	0.13	2.97	1.53
Denmark	15	1956	0.179131	-0.746829	up	72.08	Europe/North America/Oceania	high	155.35	142.21	NA	NA	4.61	2.07	23.74	12.76	23.05	20.21	10.52	12.15	3.46	NA	NA	2.09	1.48	24.1	21.4	4.38	2.91	1.12	0.17	7.46	4.95	7.69	2.92	3.17	1.25	NA	NA	23.72	3.74	1.31	1.24	2.27	1.5	0.28	0.21	2.72	1.66
Denmark	15	1957	0.26738	-0.572871	up	72.08	Europe/North America/Oceania	high	154.33	145.28	NA	NA	4.32	2.81	24.41	10.83	23.37	20.47	11.17	13.09	2.48	NA	NA	2.55	1.38	24.59	21.32	4.77	2.59	0.92	0.14	7.85	6.31	6.29	2.71	2.36	0.87	NA	NA	24.77	5.2	1.24	0.99	1.72	1.52	0.11	0.21	3.67	1.99
Denmark	15	1958	0.332226	-0.478566	up	72.08	Europe/North America/Oceania	high	154.71	142.11	NA	NA	4.42	2.88	23.86	10.28	23.95	20.2	12.42	13.13	2.7	NA	NA	2.19	1.68	24.83	20.86	4.52	3.28	1.14	0.09	7.85	4.98	6.36	2.75	2.17	1.11	NA	NA	23.94	4.45	1.36	0.98	2.29	1.37	0.41	0.15	3.39	2.26
Denmark	15	1959	0.109963	-0.958753	up	72.08	Europe/North America/Oceania	high	164.81	143.75	NA	NA	4.83	3.2	24.5	10.41	26.92	21.73	12.91	14.41	2.7	NA	NA	2.77	1.5	27.75	22.29	4.67	3.46	1.39	0.19	8.72	5.16	7.35	2.93	1.95	1.14	NA	NA	28.93	4.71	0.72	1.15	2.24	1.83	0.34	0.09	3.75	1.85
Denmark	15	1960	0.261952	-0.581778	up	72.08	Europe/North America/Oceania	high	159.13	141.49	NA	NA	5.31	3.76	23.83	11.33	25.42	20.41	12.93	12.96	2.95	NA	NA	2.33	1.79	26.03	21.1	4.68	3.28	1.11	0.19	7.68	4.99	5.66	2.58	1.89	0.97	NA	NA	29.31	5.77	1.2	1.57	1.72	1.5	0.19	0.08	3.42	2.24
Denmark	15	1962	0.258231	-0.587992	up	72.43	Europe/North America/Oceania	high	164.88	139.7	NA	NA	4.78	3.97	24.58	10.44	24.85	18.29	13.08	12.63	2.82	NA	NA	2.77	1.61	25.37	18.8	4.97	3.5	1.14	0.18	8	5.33	6.15	2.5	2.43	0.92	2.89	2.34	31.32	5.96	1.58	1.19	2.26	1.23	0.44	0.26	3.31	2.54
Denmark	15	1963	0.320239	-0.494526	up	72.43	Europe/North America/Oceania	high	166.2	144.17	NA	NA	4.96	4.06	25.2	11.62	24.65	19.36	13.25	12.97	3.34	NA	NA	2.71	1.32	25.63	20.17	5.08	4.25	1.05	0.2	8.01	5.48	6.6	2.65	2.3	1.17	NA	2.46	35.05	6.07	1.38	1.32	2.25	1.36	0.41	0.21	3.43	2.46
Denmark	15	1964	0.254237	-0.594761	up	72.43	Europe/North America/Oceania	high	168.44	139.36	NA	NA	4.77	3.31	23.79	11.08	25.36	20.32	12.86	13.36	3.25	NA	NA	2.51	1.38	26	20.96	4.46	3.15	1.32	0.15	9.01	5.38	5.6	2.54	1.63	1.2	3.6	2.5	35.74	6.4	1.19	1.39	2.46	1.83	0.16	0.14	3.22	1.94
Denmark	15	1965	0.210172	-0.677425	up	72.43	Europe/North America/Oceania	high	168.87	141.41	NA	NA	4.5	3.7	24.27	10.46	24.23	19.84	13.41	13.18	3.08	NA	NA	2.98	1.28	25.28	20.24	5.5	3.45	1.3	0.31	8.22	5.62	6.65	2.68	2.32	0.81	3.57	1.92	38.18	6.92	1.24	1.7	2.43	1.39	0.3	0.13	3.04	1.69
Denmark	15	1966	0.20842	-0.681061	up	72.88	Europe/North America/Oceania	high	159.91	135.68	NA	NA	5.16	3.17	25.79	11.2	22.46	18.1	11.44	12	2.66	NA	NA	2.39	0.87	23.53	18.79	4.37	3.75	1.11	0.23	8.44	4.87	5.16	2.23	1.49	0.92	2.98	2.1	37.55	6.57	1.47	1.57	2.23	1.36	0.17	0.22	3.18	2.34
Denmark	15	1967	0.330647	-0.480635	up	72.88	Europe/North America/Oceania	high	160.14	132.51	7.57	2.24	5.48	3.5	24.29	11.64	21.38	19.1	11.4	11.8	2.91	1.29	2.71	2.1	1.02	22.31	19.76	4.24	3.41	1.23	0.18	7.95	4.3	5.92	2.04	2.24	0.9	3.06	1.87	39.61	8.37	1.56	1.48	2.01	1.38	0.3	0.19	3.68	1.74
Denmark	15	1968	0.308198	-0.51117	up	72.88	Europe/North America/Oceania	high	158.05	130.96	NA	NA	5.45	3.61	24.11	11.82	21.01	18.86	10.54	12.64	2.79	NA	NA	2.02	1.56	21.68	19.26	5.19	3.02	1.38	0.23	7.35	4.56	5.87	2.8	2.1	1.43	2.39	2.11	40.72	7.22	2.01	1.76	2.2	1.19	0.42	0.15	2.8	2.25
Denmark	15	1969	0.28624	-0.54327	up	72.88	Europe/North America/Oceania	high	161.89	133.29	7.58	2.11	5.54	3.72	25.17	10.32	22.01	18.93	11.3	12.69	2.76	1.14	2.7	2.08	1.02	22.47	19.45	4.37	3.34	1.16	0.13	7.07	4.74	5.78	2.09	1.92	0.97	NA	NA	41.77	8.26	2.14	1.61	2.27	1.45	0.28	0.13	3.45	2.72
Denmark	15	1970	0.32461	-0.488638	up	72.88	Europe/North America/Oceania	high	160.91	133.52	7.57	2.01	4.83	3.74	26.64	9.04	21.59	18.44	11.68	12.66	2.9	1.42	2.95	1.56	0.95	22.09	18.85	5.12	3.2	2.25	0.04	7.23	4.75	7.71	2.33	2.16	0.82	NA	NA	40.76	8.75	1.95	2.07	2.59	1.52	0.21	0.09	3.64	2.27
Denmark	15	1971	0.261938	-0.581801	up	73.61	Europe/North America/Oceania	high	169.45	134.33	8.63	2.26	5.74	3.89	25.68	10.4	21.07	18.52	10.82	11.92	2.73	2.19	2.65	1.45	1.17	21.5	18.83	4.78	3.19	2.17	0.13	8.12	4.85	7.34	2.23	2.43	0.88	NA	NA	44.26	9.26	2.11	1.25	2.35	1.97	0.37	0.24	3.25	2.98
Denmark	15	1972	0.560897	-0.251117	up	73.61	Europe/North America/Oceania	high	172.53	135.3	7.79	2.19	5.72	4.18	27.67	8.48	22.48	17.76	11.75	11.29	3.23	2.07	3.19	1.34	0.78	22.88	17.93	4.39	3.08	1.56	0.33	7.95	4.8	6.2	2.14	2.27	0.81	NA	NA	48.81	10.24	2.16	1.5	2.58	1.9	0.33	0.01	4.2	2.16
Denmark	15	1973	0.756671	-0.121093	up	73.61	Europe/North America/Oceania	high	168.72	129.35	7.65	2.56	6.1	4.27	25.34	8.43	22.92	18.23	12.37	11.36	2.89	1.74	2.72	1.66	0.66	23.25	18.6	4.85	3.11	1.61	0.32	6.75	5.06	6.57	2.3	1.87	0.94	NA	NA	45.14	9.23	1.74	2.01	2.52	1.36	0.26	0.11	4.05	2.02
Denmark	15	1974	1.16948	0.0679909	up	73.61	Europe/North America/Oceania	high	166.59	125.75	8.21	2.36	5.57	3.84	25.97	8.62	22.02	17.29	11.06	11.13	2.95	1.86	2.7	1.11	1.34	22.45	17.64	4.45	2.88	1.28	0.35	6.54	4.2	6.5	2.11	1.9	0.93	NA	NA	47.24	9.93	2.37	1.42	2.17	1.19	0.21	0.11	3.69	1.88
Denmark	15	1975	1.2253	0.088241	up	73.61	Europe/North America/Oceania	high	164.4	129.58	8.22	2.98	5.54	3.51	25.45	8.15	21.85	17.43	12.25	11.96	3.22	1.65	2.99	1.27	0.62	22.42	17.77	4.75	2.94	1.63	0.29	6.69	4.52	6.45	2.45	1.79	0.88	NA	NA	46.36	10.83	1.84	2.06	2.06	1.23	0.22	0.15	3.18	2.02
Denmark	15	1976	0.906761	-0.0425072	up	74.28	Europe/North America/Oceania	high	167.85	136.96	8.73	2.78	5.63	4.14	28.49	8.8	23.45	18.7	13.77	12.17	3.06	1.54	2.31	0.89	0.77	23.96	19.25	4.72	2.9	1.87	0.17	6.87	4.95	7.3	2.39	2.46	1.09	NA	NA	46.91	13.22	2.35	2.06	1.83	1.59	0.24	0.08	3.42	2.14
Denmark	15	1977	0.96305	-0.0163512	up	74.28	Europe/North America/Oceania	high	168.7	130.88	8.3	2.59	4.55	4.28	25.99	8.7	22.29	17.89	12.12	12.08	2.7	1.4	3.03	1.49	0.74	22.97	18.18	4.57	3.15	1.82	0.25	7.23	4.42	7.56	2.46	2.35	1.15	NA	NA	48.13	11.73	2.07	2.22	1.93	1.52	0.16	0.05	3.32	2.41
Denmark	15	1978	1.05799	0.0244832	up	74.28	Europe/North America/Oceania	high	174.71	132.72	9.22	2.32	6.03	4.33	25.02	8.22	25.07	18.26	14.08	12.6	3	1.75	2.83	0.86	0.5	25.61	18.64	3.73	3.52	1.96	0.52	6.43	4.45	7.6	2.99	2.93	1.21	NA	NA	52.38	13.13	1.85	1.9	2.09	1.48	0.22	0.13	3.2	2.41
Denmark	15	1979	2.1497	0.332377	up	74.28	Europe/North America/Oceania	high	175.92	135.36	9.72	2.58	4.74	4.14	25.06	7.66	23.13	18.85	13.26	12.85	2.99	1.43	2.05	1.24	0.4	23.56	19.14	4.31	3.97	1.97	0.33	7.62	5	8.82	2.83	3.23	1.55	NA	NA	52.94	14.63	2.34	1.81	2.5	1.51	0.58	0.14	3.38	1.88
Denmark	15	1980	1.36639	0.135574	up	74.28	Europe/North America/Oceania	high	181.88	136.71	9.15	2.37	5.7	3.89	26.68	7.17	22.71	19.41	12.12	12.87	2.75	2.02	2.26	1.22	0.63	23.57	19.85	4.9	3.19	2.34	0.24	6.99	4.62	9.08	2.97	3.11	1.31	NA	NA	52.85	14.35	2.39	1.7	2.21	1.42	0.27	0.12	3.44	2.06
Denmark	15	1981	2.03046	0.307594	up	74.45	Europe/North America/Oceania	high	178.76	135.76	8.86	2.32	5.29	4.65	25.42	8.52	24.53	17.1	14.24	11.43	2.67	1.46	2.75	0.87	0.56	25.02	17.71	4.62	3.06	2.04	0.3	6.7	4.61	9.16	3.06	3.08	1.73	NA	NA	54.48	16.31	2.32	1.59	2.04	1.59	0.25	0.08	3.54	2.52
Dominican Republic	16	1970	3.64006	0.561109	no change	56.92	Aisa/Africa/Latin America	low	39.09	34.97	NA	NA	NA	NA	1.63	3.93	NA	NA	NA	NA	NA	NA	NA	NA	NA	3.7	2.51	NA	NA	1.24	0.23	1.31	0.59	3.01	1.54	0.95	0.6	NA	NA	3.59	0.91	NA	NA	NA	NA	NA	NA	NA	NA
Dominican Republic	16	1971	6.09193	0.784755	no change	59.83	Aisa/Africa/Latin America	low	40.56	37.04	NA	NA	NA	NA	2.29	3.01	NA	NA	NA	NA	NA	NA	NA	NA	NA	2.8	1.93	NA	NA	0.86	0.38	0.91	0.77	3.57	2.1	1.51	0.96	NA	NA	4.03	2.88	NA	NA	NA	NA	NA	NA	NA	NA
Dominican Republic	16	1972	5.58767	0.747231	no change	59.83	Aisa/Africa/Latin America	low	37.58	36.61	NA	NA	NA	NA	3.67	2.96	NA	NA	NA	NA	NA	NA	NA	NA	NA	2.85	2.61	NA	NA	0.85	0.11	1.15	1.42	3.53	2.16	1.93	1.29	NA	NA	4.43	1.43	NA	NA	NA	NA	NA	NA	NA	NA
Dominican Republic	16	1973	11.8641	1.07423	no change	59.83	Aisa/Africa/Latin America	low	34.19	35.2	NA	NA	NA	NA	2.75	3.65	NA	NA	NA	NA	NA	NA	NA	NA	NA	1.91	2.42	NA	NA	1.08	0.05	1.54	1.14	3.63	1.53	1.53	1.17	NA	NA	3.51	1.47	NA	NA	NA	NA	NA	NA	NA	NA
Dominican Republic	16	1974	10.5648	1.02386	no change	59.83	Aisa/Africa/Latin America	low	34.04	35.96	NA	NA	NA	NA	2.81	2.93	NA	NA	NA	NA	NA	NA	NA	NA	NA	1.89	3.86	NA	NA	0.59	0.17	1.7	1.18	3.18	1.58	1.36	1.09	NA	NA	3.52	1.65	NA	NA	NA	NA	NA	NA	NA	NA
Dominican Republic	16	1975	3.14976	0.498278	no change	59.83	Aisa/Africa/Latin America	low	37.28	36.65	NA	NA	NA	NA	3.18	4.42	NA	NA	NA	NA	NA	NA	NA	NA	NA	2.27	3.29	NA	NA	0.67	NA	1.42	0.95	3.69	1.47	1.89	1.13	NA	NA	3.45	1.32	NA	NA	NA	NA	NA	NA	NA	NA
Dominican Republic	16	1976	11.3215	1.0539	no change	62.01	Aisa/Africa/Latin America	low	37.64	38.46	NA	NA	NA	NA	3.13	3.69	NA	NA	NA	NA	NA	NA	NA	NA	NA	3.2	3	NA	NA	0.92	NA	1.68	1.68	3.04	1.63	1.29	1.1	NA	NA	3.81	1.53	NA	NA	NA	NA	NA	NA	NA	NA
Dominican Republic	16	1977	14.0487	1.14763	no change	62.01	Aisa/Africa/Latin America	low	38.86	37.71	NA	NA	NA	NA	2.86	3.22	NA	NA	NA	NA	NA	NA	NA	NA	NA	2.84	2.22	NA	NA	0.64	0.37	1.69	1.4	3.44	1.54	2.14	0.68	NA	NA	4.04	2.77	NA	NA	NA	NA	NA	NA	NA	NA
Dominican Republic	16	1978	28.19	1.4501	no change	62.01	Aisa/Africa/Latin America	low	37.5	35.65	NA	NA	NA	NA	3	2.92	NA	NA	NA	NA	NA	NA	NA	NA	NA	2.97	2.74	NA	NA	0.58	0.58	1.64	1.37	3.55	2.27	1.27	1.12	NA	NA	3.82	2.14	NA	NA	NA	NA	NA	NA	NA	NA
Dominican Republic	16	1979	55.3758	1.74332	no change	62.01	Aisa/Africa/Latin America	low	37.03	38.95	NA	NA	NA	NA	3.83	3.83	NA	NA	NA	NA	NA	NA	NA	NA	NA	2.28	3.63	NA	NA	0.77	0.29	1.23	1.43	3.4	1.56	1.17	0.71	NA	NA	3.7	1.79	NA	NA	NA	NA	NA	NA	NA	NA
Dominican Republic	16	1980	83.9038	1.92378	no change	62.01	Aisa/Africa/Latin America	low	39.17	42.7	0.65	0.44	NA	NA	4.55	4.76	2.73	2.61	2.25	1.84	NA	NA	NA	NA	NA	NA	NA	NA	NA	1.45	0.16	1.39	1.56	3.94	2.15	1.97	1.45	3.99	3.28	4.56	2.16	0.07	NA	NA	NA	NA	NA	NA	NA
Dominican Republic	16	1981	61.6598	1.79	no change	63.98	Aisa/Africa/Latin America	low	45.61	44.35	0.65	0.49	NA	NA	4.06	3.47	2.53	3.37	1.9	2.3	NA	NA	NA	NA	NA	NA	NA	NA	NA	1.9	0.37	2.32	1.33	4.85	2.56	1.87	1.15	4.67	3.52	5.5	1.94	0.12	0.11	NA	NA	NA	NA	NA	NA
Dominican Republic	16	1982	77.9695	1.89192	no change	63.98	Aisa/Africa/Latin America	low	47.34	47.61	0.57	0.45	NA	NA	4.69	3.42	2.57	3.43	1.98	2.59	NA	NA	NA	NA	NA	NA	NA	NA	NA	1.5	0.39	1.98	1.04	4.89	2.28	2.79	1.27	3.17	3.97	5.83	2.67	0.18	NA	NA	NA	NA	NA	NA	NA
Dominican Republic	16	1983	62.2502	1.79414	no change	63.98	Aisa/Africa/Latin America	low	48.12	51.9	0.68	0.42	NA	NA	5.77	2.71	3.59	2.97	2.76	2.35	NA	NA	NA	NA	NA	NA	NA	NA	NA	1.34	1.09	2.29	1.82	4.87	3.42	2.17	1.61	3.01	2.58	6.41	3.25	NA	NA	NA	NA	NA	NA	NA	NA
Dominican Republic	16	1984	37.9686	1.57942	no change	63.98	Aisa/Africa/Latin America	low	53.13	51.95	0.75	0.32	NA	NA	5.02	5.66	3.19	3.24	2.62	2.83	NA	NA	NA	NA	NA	NA	NA	NA	NA	1.08	0.39	2.3	1.88	4.86	2.37	2.78	1.33	2.72	1.52	6.33	2.89	NA	0.08	NA	NA	NA	NA	NA	NA
Dominican Republic	16	1985	12.792	1.10694	no change	63.98	Aisa/Africa/Latin America	low	49.94	47.88	0.33	0.5	NA	NA	4.38	6.44	3.48	3.47	2.28	2.35	NA	NA	NA	NA	NA	NA	NA	NA	NA	1.45	0.41	2.2	1.69	5.4	2.38	2.68	1.57	1.58	0.37	6.33	1.85	NA	NA	NA	NA	NA	NA	NA	NA
Dominican Republic	16	1988	15.767	1.19775	no change	66.49	Aisa/Africa/Latin America	low	NA	NA	NA	NA	NA	NA	NA	NA	NA	NA	1.98	NA	NA	NA	NA	NA	NA	NA	NA	NA	NA	NA	NA	NA	NA	NA	NA	NA	NA	NA	NA	NA	NA	NA	NA	NA	NA	NA	NA	NA	NA
Dominican Republic	16	1990	5.02541	0.701171	no change	66.49	Aisa/Africa/Latin America	low	44.02	39.9	0.46	0.35	NA	NA	5.38	3.65	2.31	2.99	2	2.68	NA	NA	NA	NA	NA	NA	NA	NA	NA	1.27	0.65	2	1.53	4.41	2.51	1.97	1.11	0.97	0.53	6.33	2.54	0.05	0.08	NA	NA	NA	NA	NA	NA
Dominican Republic	16	1991	5.21799	0.717503	no change	69	Aisa/Africa/Latin America	low	40.04	39.71	0.6	0.29	NA	NA	4.36	3.51	2.3	3.78	1.87	3.13	NA	NA	NA	NA	NA	NA	NA	NA	NA	0.96	0.1	1.66	1.38	3.61	2.1	2.02	1.43	0.6	0.52	5.14	3.05	NA	NA	NA	NA	NA	NA	NA	NA
Dominican Republic	16	1992	9.47983	0.976801	no change	69	Aisa/Africa/Latin America	low	39.14	37.32	0.52	0.28	NA	NA	4.87	4.41	2.6	2.3	2.36	2.04	NA	NA	NA	NA	NA	NA	NA	NA	NA	1.26	0.38	1.48	1.35	4.27	2.08	2.05	1.52	0.46	0.66	5.56	2.76	0.04	0.05	NA	NA	NA	NA	NA	NA
Dominican Republic	16	1994	21.9045	1.34053	no change	69	Aisa/Africa/Latin America	low	40.28	37.49	0.31	0.38	NA	NA	5.34	4.14	1.88	2.42	1.63	2.16	NA	NA	NA	NA	NA	NA	NA	NA	NA	1.11	0.28	1.19	1.45	4.35	1.85	2.13	1.05	0.54	0.4	5.76	3	NA	0.04	NA	NA	NA	NA	NA	NA
Dominican Republic	16	1995	23.302	1.36739	no change	69	Aisa/Africa/Latin America	low	41.14	37.61	0.47	0.37	NA	NA	5.09	3.76	2.27	3.02	2.12	2.84	NA	NA	NA	NA	NA	NA	NA	NA	NA	0.88	0.22	1.48	1.36	4.02	2.02	2.32	1.44	0.47	0.28	5.11	2.96	0.07	NA	NA	NA	NA	NA	NA	NA
Dominican Republic	16	1996	17.901	1.25288	no change	70.03	Aisa/Africa/Latin America	low	44.46	39.75	0.54	0.23	0.86	0.6	4.75	4.72	2.2	2.44	2.1	2.36	0.34	0.08	0.35	0.18	0.22	2.39	2.51	0.35	0.26	0.97	0.19	1.62	1.55	4.41	1.91	2.28	1.3	4.15	2.69	6.51	3.25	0.15	0.18	0.6	0.33	NA	0.05	0.65	0.62
Dominican Republic	16	1997	10.1493	1.00643	no change	70.03	Aisa/Africa/Latin America	low	50.47	43.18	0.19	0.45	0.94	0.84	4.25	4.34	2.63	2.94	2.36	2.71	0.31	0.17	0.09	0.23	0.09	2.74	3	0.48	0.37	1.02	0.49	2.4	1.8	4.36	2.39	2.33	1.37	3.82	3.69	6.59	4.25	0.11	0.04	0.53	0.26	0.06	NA	0.65	0.39
Dominican Republic	16	1998	24.5172	1.38947	no change	70.03	Aisa/Africa/Latin America	low	50.12	48.1	0.44	0.32	1.11	1	6.34	4.02	2.27	2.93	1.98	2.65	1.11	0.24	0.33	0.36	0.33	2.35	3.02	0.24	0.16	1.01	0.32	1.49	1.6	5.4	2.54	3.22	1.57	4.4	4	7.26	4.47	0.09	0.1	0.58	0.63	0.04	0.02	0.79	0.63
Dominican Republic	16	1999	43.1111	1.63459	no change	70.03	Aisa/Africa/Latin America	low	61.54	37.11	0.59	0.42	1.75	0.22	5.45	4.89	2.96	2.23	2.54	2.16	0.15	0.61	NA	0.49	0.09	3.1	2.23	0.49	0.16	0.82	0.2	2.57	0.96	4.18	2.03	2.51	1.29	5.02	3.81	8.15	4.42	0.07	0.04	0.64	0.55	0.06	NA	0.6	0.24
Dominican Republic	16	2000	5.44338	0.735869	no change	70.03	Aisa/Africa/Latin America	low	48.65	37.61	0.19	0.16	1.07	0.83	5.42	3.35	2.46	2.17	2.27	2.05	0.3	0.19	0.18	0.17	0.04	2.49	2.25	0.33	0.18	0.81	0.54	1.9	1.16	4.41	2.6	2.55	1.41	4.41	2.94	6.96	3.12	0.16	0.04	0.5	0.32	0.06	NA	0.76	0.36
Dominican Republic	16	2001	5.00348	0.699272	no change	71.08	Aisa/Africa/Latin America	low	52.73	40.93	0.48	0.26	1.1	0.77	4.82	4.14	2.76	2.85	2.63	2.67	0.28	0.18	0.35	0.22	0.11	2.86	2.91	0.32	0.33	1.11	0.24	1.78	1.42	4.36	1.93	2.42	1.13	4.55	3.65	7.05	4.59	0.15	NA	0.64	0.42	0.05	NA	1.02	0.5
Dominican Republic	16	2003	8.35113	0.921745	no change	71.08	Aisa/Africa/Latin America	low	52.01	41.54	0.49	0.02	1.12	1.36	5.91	3.47	NA	3.11	2.66	2.88	0.28	0.16	0.14	0.11	0.06	2.99	3.11	0.27	NA	0.82	0.24	2.03	1.38	4.28	2.1	2.52	1.4	4.89	3.45	6.89	4.18	0.14	0.04	0.64	0.5	0.07	0.09	0.63	0.49
Dominican Republic	16	2004	14.6258	1.16512	no change	71.08	Aisa/Africa/Latin America	low	51.6	43.21	0.52	NA	1.07	0.95	6.53	3.85	3.59	3.35	3.4	3.12	0.43	0.29	0.22	0.13	0.09	3.64	3.45	0.44	0.02	0.99	0.3	2.06	1.63	4.12	2.01	2.35	1.24	4.03	4.58	6.64	4.25	NA	0.06	0.57	0.59	0.04	0.05	0.58	0.37
Dominican Republic	16	2005	21.7154	1.33677	no change	71.08	Aisa/Africa/Latin America	low	52.35	40.84	0.43	NA	1.1	1.1	7.16	3.6	2.57	2.79	2.44	2.64	0.29	0.21	0.23	0.08	0.13	2.63	2.85	0.46	0.03	1.34	0.22	2.13	1.15	4.57	2.05	2.56	1.24	4.77	3.62	6.98	4.09	0.09	0.06	0.49	0.37	0.03	NA	0.57	0.38
Ecuador	17	1977	154.898	2.19004	no change	61.42	Aisa/Africa/Latin America	low	55.09	59.06	NA	NA	NA	NA	2.95	5.19	NA	NA	NA	NA	NA	NA	NA	NA	NA	2.34	3.16	NA	NA	1.28	0.21	2.19	1.67	4.07	1.18	0.81	0.4	NA	NA	3.91	1.48	NA	NA	NA	NA	NA	NA	NA	NA
Ecuador	17	1978	131.059	2.11747	no change	61.42	Aisa/Africa/Latin America	low	56.97	62.38	NA	NA	NA	NA	4.85	5.76	NA	NA	NA	NA	NA	NA	NA	NA	NA	1.97	2.51	NA	NA	0.9	0.17	2.56	2.32	4.17	1.36	0.75	0.38	NA	NA	4.07	1.42	NA	NA	NA	NA	NA	NA	NA	NA
Ecuador	17	1979	106.529	2.02747	no change	61.42	Aisa/Africa/Latin America	low	64.89	68.97	0.86	0.45	NA	NA	4.03	6.39	2.04	2.42	1.4	1.44	NA	NA	NA	NA	NA	NA	NA	NA	NA	0.76	0.29	2.12	1.99	3.86	1.5	0.78	0.32	1.42	0.99	5.39	2.06	0.47	0.48	NA	NA	NA	NA	NA	NA
Ecuador	17	1980	110.455	2.04318	no change	61.42	Aisa/Africa/Latin America	low	67.54	69.91	0.76	0.3	NA	NA	4.2	6.16	1.95	2.32	1.2	1.44	NA	NA	NA	NA	NA	NA	NA	NA	NA	1.18	0.38	2.76	2.19	4.24	1.62	1.12	0.39	1.55	1.16	5.12	2.05	0.61	0.3	NA	NA	NA	NA	NA	NA
Ecuador	17	1982	174.91	2.24282	no change	64.51	Aisa/Africa/Latin America	low	74.02	77.02	1.32	0.64	NA	NA	4.57	5.77	2.37	2.86	1.49	1.88	NA	NA	NA	NA	NA	NA	NA	NA	NA	1.31	0.19	3.47	2.96	5.05	1.43	1.12	0.45	1.7	1.38	5.86	2.69	0.28	0.19	NA	NA	NA	NA	NA	NA
Ecuador	17	1984	890.539	2.94965	no change	64.51	Aisa/Africa/Latin America	low	76.39	73.37	1.25	0.39	NA	NA	4.48	5.63	2.91	2.48	1.74	1.56	NA	NA	NA	NA	NA	NA	NA	NA	NA	1.13	0.12	3.1	2.6	4.77	1.36	1.11	0.6	1	0.71	6.14	2.7	0.46	0.31	NA	NA	NA	NA	NA	NA
Ecuador	17	1985	761.3	2.88156	no change	64.51	Aisa/Africa/Latin America	low	78.69	78.62	1.15	0.33	NA	NA	4.62	7.49	2.21	2.63	1.58	1.62	NA	NA	NA	NA	NA	NA	NA	NA	NA	0.69	0.3	3.27	2.65	4.18	1.86	1.04	0.84	1.84	1.76	7.29	2.33	0.62	0.74	NA	NA	NA	NA	NA	NA
Ecuador	17	1986	552.951	2.74269	no change	67.53	Aisa/Africa/Latin America	low	72.82	76.8	0.91	0.3	NA	NA	5.26	5.6	3.01	2.76	2.06	1.96	NA	NA	NA	NA	NA	NA	NA	NA	NA	1.14	0.06	3.39	2.76	4.37	1.55	0.91	0.66	1.73	1.92	6.26	2.74	0.68	0.53	NA	NA	NA	NA	NA	NA
Ecuador	17	1987	665.301	2.82302	no change	67.53	Aisa/Africa/Latin America	low	75.86	77.58	1.05	0.43	NA	NA	5.29	6.6	2.81	2.74	1.76	1.97	NA	NA	NA	NA	NA	NA	NA	NA	NA	1.07	0.26	3.52	3.44	4.19	1.15	0.89	0.34	1.25	1.09	6.64	2.49	0.68	0.48	NA	NA	NA	NA	NA	NA
Ecuador	17	1988	547.345	2.73826	no change	67.53	Aisa/Africa/Latin America	low	76.82	78.98	0.69	0.34	NA	NA	5.29	5.53	2.44	3.66	2.35	2.67	NA	NA	NA	NA	NA	NA	NA	NA	NA	1.15	0.15	3.72	3.14	4.46	1.57	0.65	0.63	1.57	2.09	6.4	2.62	0.53	0.67	NA	NA	NA	NA	NA	NA
Ecuador	17	1990	694.611	2.84174	no change	67.53	Aisa/Africa/Latin America	low	75.6	75.81	0.8	0.52	NA	NA	5.58	6.71	2.51	2.59	1.65	1.8	NA	NA	NA	NA	NA	NA	NA	NA	NA	1.02	0.26	3.97	3.06	4.87	1.61	1.43	0.61	2.28	2.29	7.34	2.62	0.64	0.48	NA	NA	NA	NA	NA	NA
Ecuador	17	1991	569.511	2.7555	no change	70.03	Aisa/Africa/Latin America	low	76.93	73.48	0.83	0.47	NA	NA	5.97	6.05	2.23	2.58	1.75	1.9	NA	NA	NA	NA	NA	NA	NA	NA	NA	1.02	0.23	3.44	2.85	4.27	0.89	1.08	0.22	2.44	1.67	7.13	2.85	0.42	0.71	NA	NA	NA	NA	NA	NA
Ecuador	17	1992	389.322	2.59031	no change	70.03	Aisa/Africa/Latin America	low	74.31	75.33	1.02	0.35	NA	NA	5.27	6.39	2.71	3.16	2.01	2.27	NA	NA	NA	NA	NA	NA	NA	NA	NA	0.8	0.08	3.62	2.56	3.79	1.1	0.83	0.32	1.53	1.53	7.37	2.69	0.65	0.28	NA	NA	NA	NA	NA	NA
Ecuador	17	1993	435.736	2.63922	no change	70.03	Aisa/Africa/Latin America	low	74.76	72.21	1.02	0.51	NA	NA	5.12	5.73	2.48	3.23	1.99	2.37	NA	NA	NA	NA	NA	NA	NA	NA	NA	0.72	0.33	3.83	2.78	3.98	1.24	1.22	0.44	2	1.75	7.33	3.06	0.52	0.46	NA	NA	NA	NA	NA	NA
Ecuador	17	1994	272.46	2.4353	no change	70.03	Aisa/Africa/Latin America	low	70.67	72.02	0.64	0.5	NA	NA	5.43	5.6	2.74	3.68	1.64	2.49	NA	NA	NA	NA	NA	NA	NA	NA	NA	0.88	0.09	3.15	2.88	4.29	1.2	1.16	0.53	1.41	1.53	6.26	3.2	0.44	0.53	NA	NA	NA	NA	NA	NA
Ecuador	17	1995	160.909	2.20658	no change	70.03	Aisa/Africa/Latin America	low	69.82	75.06	0.97	0.42	NA	NA	6.02	8.82	2.44	3.66	1.56	2.21	NA	NA	NA	NA	NA	NA	NA	NA	NA	0.68	0.01	3.48	3.17	2.47	0.94	0.77	0.64	1.05	1.5	6.97	4.38	0.34	0.4	NA	NA	NA	NA	NA	NA
Ecuador	17	1996	103.089	2.01321	no change	72.31	Aisa/Africa/Latin America	low	73.45	73.3	0.52	0.44	NA	NA	5.68	8.61	2.83	3.07	2.18	2.41	NA	NA	NA	NA	NA	NA	NA	NA	NA	0.9	0.21	3.32	3.48	2.92	1.01	0.89	0.58	1.15	1.24	6.45	3.68	0.48	0.49	NA	NA	NA	NA	NA	NA
Ecuador	17	1997	138.781	2.14233	no change	72.31	Aisa/Africa/Latin America	low	71.88	75.12	0.66	0.49	1.99	1.72	5.44	6.33	2.78	2.95	2.16	2.43	0.35	1.1	2.97	0.4	0.44	2.97	3.13	0.75	0.81	0.98	0.47	3.8	3.29	3.8	1.7	0.93	0.68	5.66	6.93	6.87	3.79	0.45	0.23	0.39	0.42	0.03	0.03	1.96	1.87
Ecuador	17	1998	362.592	2.55942	no change	72.31	Aisa/Africa/Latin America	low	72.54	71.52	0.65	0.39	1.9	1.74	5.83	6.79	2.93	3.01	2.35	2.41	0.17	1.4	2.55	0.51	0.36	3.06	3.1	0.76	0.63	0.85	0.35	3.64	2.87	3.1	1.48	0.61	0.62	5.88	5.59	6.95	3.61	0.4	0.32	0.48	0.54	0.02	NA	1.87	1.78
Ecuador	17	1999	714.216	2.85383	no change	72.31	Aisa/Africa/Latin America	low	72.83	71.21	0.88	0.45	2.04	1.93	6.17	5.66	2.78	3.22	2.26	2.56	0.23	1.22	2.7	0.28	0.27	2.94	3.48	0.97	0.61	0.8	0.41	3.51	2.7	3.65	1.41	1.29	0.63	6.25	5.76	6.08	3.77	0.48	0.42	0.45	0.31	0.07	NA	2.52	1.78
Ecuador	17	2000	840.19	2.92438	no change	72.31	Aisa/Africa/Latin America	low	71.42	69.34	0.83	0.54	1.97	1.82	6.09	5.77	2.94	3.85	2.27	3.04	0.31	1.23	3.24	0.4	0.2	3.03	3.89	0.74	0.61	0.78	0.23	4.02	2.61	3.59	1.12	1.11	0.42	5.71	6.22	6.52	3.27	0.34	0.33	0.68	0.57	NA	0.02	2.02	1.96
Ecuador	17	2001	826.938	2.91747	no change	74.17	Aisa/Africa/Latin America	low	68.71	68.64	1.01	0.26	1.65	1.4	6.28	4.61	2.98	3.48	2.52	2.79	0.22	1.14	2.93	0.34	0.13	3.11	3.62	0.84	0.84	0.86	0.23	4.03	2.95	3.04	1.59	0.95	0.8	5.02	5.21	6.46	3.76	0.47	0.47	0.47	0.41	0.07	0.04	1.83	1.77
Ecuador	17	2002	686.349	2.83655	no change	74.17	Aisa/Africa/Latin America	low	66.69	64.43	0.72	0.35	2.13	1.34	5.44	4.46	2.75	3.36	2.09	2.72	0.17	1.51	2.73	0.36	0.17	2.95	3.45	0.97	0.61	0.52	0.1	3.59	2.79	2.82	0.93	0.92	0.5	5.1	5.11	7.21	3.5	0.29	0.28	0.38	0.27	0.02	NA	2.1	1.64
Ecuador	17	2003	392.726	2.59409	no change	74.17	Aisa/Africa/Latin America	low	65.17	63.49	0.78	0.4	1.97	1.37	6.26	4.16	3.31	3.42	2.3	2.79	0.88	1.26	2.13	0.39	0.23	3.05	3.57	1.35	0.68	0.74	0.13	3.6	3	2.98	0.97	0.92	0.49	4.71	5.26	6.29	3.19	0.25	0.29	0.43	0.36	0.05	NA	1.99	1.55
Ecuador	17	2004	214.101	2.33062	no change	74.17	Aisa/Africa/Latin America	low	69.01	64.27	0.81	0.24	2	1.53	5.6	4.26	3.33	3.67	2.45	2.82	2.66	1.26	2.3	0.27	0.24	3.53	3.82	0.87	0.65	0.77	0.24	3.85	3.54	3.05	1.04	0.99	0.51	5.42	5.11	6.45	4.2	0.61	0.42	0.71	0.39	0.06	NA	2.47	1.77
Ecuador	17	2005	124.887	2.09652	no change	74.17	Aisa/Africa/Latin America	low	69.52	67.61	0.67	0.31	2.36	2.02	5.79	4.99	3.44	3.5	2.92	2.81	0.31	1.12	2.21	0.55	0.22	3.53	3.56	0.75	0.69	0.68	0.14	4.7	2.85	3.05	1.28	0.94	0.64	5.19	6.06	6.83	4.05	0.5	0.36	0.61	0.49	0.02	0.09	2.25	1.8
Ecuador	17	2006	82.3381	1.9156	no change	74.99	Aisa/Africa/Latin America	low	69.48	68.61	0.59	0.45	2.29	2.41	6.82	3.96	3.93	3.84	3.22	3.19	0.24	1.15	1.96	0.38	0.21	4.06	3.97	1.23	0.72	0.63	0.1	3.61	2.95	3.29	1.21	1.16	0.71	5.07	5.99	6.34	3.57	0.45	0.25	0.63	0.61	0.04	0.03	2.51	1.86
Ecuador	17	2007	59.8797	1.77728	no change	74.99	Aisa/Africa/Latin America	low	68.91	67.39	0.82	0.31	2.41	2.18	5.8	4.73	3.7	3.89	3.13	3.22	0.2	1.09	2.45	0.32	0.17	3.84	3.96	1.28	0.73	0.6	0.12	3.32	2.96	2.22	0.95	0.82	0.5	4.57	5.34	6.14	3.85	0.42	0.23	0.48	0.4	0.02	0.06	2.6	2.01
Ecuador	17	2008	34.0741	1.53242	no change	74.99	Aisa/Africa/Latin America	low	71.21	65.9	0.87	0.41	2.45	2.1	6.26	4.85	3.81	4.02	3.23	3.06	0.28	1.1	2.26	0.36	0.26	3.97	4.19	1.48	0.79	0.53	0.08	3.81	3.37	2.58	0.92	0.75	0.54	4.71	5.16	6.44	3.57	0.62	0.42	0.81	0.59	0.03	NA	2.34	1.51
Egypt	18	1955	9.25972	0.966598	down	41.14	Aisa/Africa/Latin America	low	24.39	14.36	NA	NA	NA	NA	2.16	0.25	NA	NA	NA	NA	NA	NA	NA	NA	NA	1.77	0.79	NA	NA	1.09	0.38	0.81	0.28	2.2	0.84	0.51	0.36	NA	NA	1.19	0.64	NA	NA	NA	NA	NA	NA	NA	NA
Egypt	18	1956	9.0027	0.954373	down	46.36	Aisa/Africa/Latin America	low	25.92	14.54	NA	NA	NA	NA	2.18	0.2	NA	NA	NA	NA	NA	NA	NA	NA	NA	2.23	0.9	NA	NA	1.11	0.32	0.86	0.56	2.17	0.59	0.49	0.08	NA	NA	1.85	0.78	NA	NA	NA	NA	NA	NA	NA	NA
Egypt	18	1957	21.0196	1.32262	down	46.36	Aisa/Africa/Latin America	low	22.02	13.32	NA	NA	NA	NA	2.06	0.28	NA	NA	NA	NA	NA	NA	NA	NA	NA	1.92	0.81	NA	NA	0.94	0.36	0.59	0.41	1.97	0.75	0.59	0.19	NA	NA	1.42	0.68	NA	NA	NA	NA	NA	NA	NA	NA
Egypt	18	1958	100.886	2.00383	down	46.36	Aisa/Africa/Latin America	low	25.76	15.4	NA	NA	NA	NA	2.31	NA	NA	NA	NA	NA	NA	NA	NA	NA	NA	1.63	1.12	NA	NA	1.13	0.2	0.89	0.68	1.99	0.42	0.42	0.08	NA	NA	1.89	0.54	NA	NA	NA	NA	NA	NA	NA	NA
Egypt	18	1959	183.227	2.26299	down	46.36	Aisa/Africa/Latin America	low	26.21	16.57	NA	NA	NA	NA	2.54	0.1	NA	NA	NA	NA	NA	NA	NA	NA	NA	2.53	1.56	NA	NA	1.04	0.25	0.94	0.69	1.8	0.56	0.36	0.08	NA	NA	1.98	1.03	NA	NA	NA	NA	NA	NA	NA	NA
Egypt	18	1960	474.705	2.67642	down	46.36	Aisa/Africa/Latin America	low	24.96	15.69	NA	NA	NA	NA	2.39	0.16	NA	NA	NA	NA	NA	NA	NA	NA	NA	2.76	1.56	NA	NA	0.92	0.26	0.85	0.56	1.67	0.54	0.25	0.12	NA	NA	1.53	0.79	NA	NA	NA	NA	NA	NA	NA	NA
Egypt	18	1961	407.132	2.60974	down	49.32	Aisa/Africa/Latin America	low	25.37	14.91	NA	NA	NA	NA	2.46	0.24	NA	NA	NA	NA	NA	NA	NA	NA	NA	2.24	1.26	NA	NA	1.11	0.32	1.11	0.48	2.1	0.6	0.53	0.14	NA	NA	1.82	0.6	NA	NA	NA	NA	NA	NA	NA	NA
Egypt	18	1962	343.808	2.53632	down	49.32	Aisa/Africa/Latin America	low	26.53	15.52	NA	NA	NA	NA	2.75	0.21	NA	NA	NA	NA	NA	NA	NA	NA	NA	2.47	1.36	NA	NA	0.87	0.3	1.19	0.47	1.96	0.67	0.53	0.21	NA	NA	1.92	0.59	NA	NA	NA	NA	NA	NA	NA	NA
Egypt	18	2000	0.02609	-1.58353	down	69.02	Aisa/Africa/Latin America	low	41.35	26.23	6.62	1.32	3.49	2.5	5.3	0.36	1.73	1.1	1.44	0.95	0.29	0.14	0.15	0.01	0.01	2.04	1.34	0.39	0.15	1.15	0.3	2.93	2.03	2.42	0.97	0.63	0.42	8.13	3.71	4.33	1.52	NA	0.01	0.2	0.12	0	0.01	0.37	0.2
Egypt	18	2001	0.016523	-1.78191	down	69.02	Aisa/Africa/Latin America	low	45.23	29.05	6.79	1.55	4.29	2.99	5.6	0.36	1.99	1.3	1.63	1.09	0.37	0.18	0.24	0.02	0.01	2.31	1.63	0.42	0.2	1.22	0.28	3.82	2.77	2.53	0.93	0.68	0.4	9.2	4.2	5.29	1.84	0.02	0.01	0.03	0.01	0.03	0.02	0.4	0.23
Egypt	18	2002	0.014701	-1.83265	down	69.02	Aisa/Africa/Latin America	low	46.93	30.51	6.04	1.24	4.62	3.71	5.49	0.42	1.7	1.38	1.41	1.2	0.3	0.21	0.19	0.01	0.01	2.13	1.8	0.41	0.18	1.23	0.31	4.48	3.31	2.57	0.98	0.72	0.43	10.2	4.18	5.27	1.86	0.02	0.02	0.02	0.01	0.03	0.02	0.24	0.17
Egypt	18	2003	0.064746	-1.18879	down	69.02	Aisa/Africa/Latin America	low	50.13	32.16	6.74	1.29	5.42	3.95	5.81	0.34	1.86	1.38	1.81	1.25	0.37	0.22	0.21	0.02	0	2.53	1.75	0.3	0.16	1.31	0.29	4.49	3.23	2.59	1.11	0.74	0.51	10.79	4.54	5.64	1.95	0.01	NA	0.02	0.01	0.03	0.01	0.29	0.16
Egypt	18	2004	0.060556	-1.21784	down	69.02	Aisa/Africa/Latin America	low	49.81	32.59	6.33	1.35	4.95	3.75	5.72	0.29	1.86	1.44	1.6	1.23	0.32	0.29	0.19	0	NA	2.24	1.84	0.32	0.14	1.23	0.3	4.51	3.35	2.64	1.08	0.81	0.46	10.9	4.64	6.07	2.35	0.02	0.01	0.03	0.02	0.04	0.02	0.23	0.11
Egypt	18	2005	0.031705	-1.49887	down	69.02	Aisa/Africa/Latin America	low	49.17	33	6.27	1.41	4.67	3.87	5.65	0.29	2.05	1.5	1.81	1.29	0.34	0.19	0.15	0.01	0.01	2.41	1.81	0.38	0.23	1.11	0.28	4.18	3.12	2.38	1.04	0.66	0.46	11.32	4.83	6.11	2.48	0.02	0	0.01	0.02	0.03	0.01	0.2	0.11
Egypt	18	2006	0.039136	-1.40742	down	69.92	Aisa/Africa/Latin America	low	48.59	32.97	5.26	1.21	4.58	3.75	5.91	0.29	1.92	1.44	1.69	1.25	0.33	0.22	0.24	0.01	0	2.31	1.73	0.4	0.17	0.95	0.23	4.21	3.38	2.27	0.87	0.74	0.38	11.47	4.88	6.1	2.34	0.02	0.01	0.04	0.03	0.01	0.03	0.2	0.14
Egypt	18	2007	0.039642	-1.40184	down	69.92	Aisa/Africa/Latin America	low	47.31	31.69	5.07	1.07	4.51	3.87	5.71	0.32	1.96	1.51	1.74	1.38	0.27	0.19	0.17	0.01	0	2.31	1.79	0.37	0.14	0.96	0.23	4.08	2.98	2.22	0.99	0.7	0.46	11.42	4.8	5.96	2.28	0.02	0.01	0.02	0.03	0.02	0.02	0.24	0.16
Egypt	18	2008	0.103537	-0.984904	down	69.92	Aisa/Africa/Latin America	low	48.26	33.14	4.91	1.01	4.82	3.88	5.85	0.26	1.97	1.51	1.67	1.35	0.39	0.16	0.17	0	NA	2.43	1.9	0.27	0.2	0.9	0.25	4.42	3.35	2.03	0.97	0.6	0.47	11.9	5.12	6.34	2.66	0.01	0	0.03	0.03	0.01	0.02	0.27	0.18
El Salvador	19	1958	385.132	2.58561	down	49.3	Aisa/Africa/Latin America	low	22.53	38.97	NA	NA	NA	NA	0.84	3.38	NA	NA	NA	NA	NA	NA	NA	NA	NA	1.06	1.83	NA	NA	0.37	0.46	0.6	0.52	1.39	1.69	0.69	0.75	NA	NA	1.29	0.71	NA	NA	NA	NA	NA	NA	NA	NA
El Salvador	19	1959	705.034	2.84821	down	49.3	Aisa/Africa/Latin America	low	23.76	41.64	NA	NA	NA	NA	1.56	2.52	NA	NA	NA	NA	NA	NA	NA	NA	NA	1.7	1.64	NA	NA	0.22	NA	1.05	0.7	2.42	1.12	1.43	0.74	NA	NA	1.42	0.68	NA	NA	NA	NA	NA	NA	NA	NA
El Salvador	19	1960	389.853	2.5909	down	49.3	Aisa/Africa/Latin America	low	24.59	34.52	NA	NA	NA	NA	0.9	2	NA	NA	NA	NA	NA	NA	NA	NA	NA	1.06	0.88	NA	NA	0.32	0.14	1.32	0.73	1.23	0.4	0.76	0.26	NA	NA	1.07	0.55	NA	NA	NA	NA	NA	NA	NA	NA
El Salvador	19	1961	471.407	2.6734	down	53.03	Aisa/Africa/Latin America	low	24.31	39.77	NA	NA	NA	NA	0.45	2.31	NA	NA	NA	NA	NA	NA	NA	NA	NA	1.19	1.91	NA	NA	0.35	NA	1.01	0.96	1.3	0.45	0.81	0.35	NA	NA	1.87	1.56	NA	NA	NA	NA	NA	NA	NA	NA
El Salvador	19	1962	561.608	2.74943	down	53.03	Aisa/Africa/Latin America	low	26.41	38.02	NA	NA	NA	NA	0.78	2.69	NA	NA	NA	NA	NA	NA	NA	NA	NA	1.51	1.24	NA	NA	0.19	NA	1.83	0.98	1.37	0.97	0.66	0.56	NA	NA	0.35	0.72	NA	NA	NA	NA	NA	NA	NA	NA
El Salvador	19	1963	629.267	2.79883	down	53.03	Aisa/Africa/Latin America	low	21.8	40.76	NA	NA	NA	NA	0.83	3.21	NA	NA	NA	NA	NA	NA	NA	NA	NA	0.75	1.1	NA	NA	0.25	NA	1.19	1.79	1.1	0.74	0.72	0.64	NA	NA	1.01	0.56	NA	NA	NA	NA	NA	NA	NA	NA
El Salvador	19	1964	884.302	2.9466	down	53.03	Aisa/Africa/Latin America	low	24.53	39.93	NA	NA	NA	NA	1.11	4.03	NA	NA	NA	NA	NA	NA	NA	NA	NA	0.65	1.21	NA	NA	0.13	0.11	1.45	1.32	1.8	1.01	1	0.64	NA	NA	1.15	0.61	NA	NA	NA	NA	NA	NA	NA	NA
El Salvador	19	1969	729.288	2.8629	down	55.6	Aisa/Africa/Latin America	low	22.89	37.35	NA	NA	NA	NA	0.94	4.46	NA	NA	NA	NA	NA	NA	NA	NA	NA	0.12	1.04	NA	NA	0.22	0.07	2.13	2.02	1.85	0.46	0.88	0.29	NA	NA	1.02	1.21	NA	NA	NA	NA	NA	NA	NA	NA
El Salvador	19	1970	1260.71	3.10062	down	55.6	Aisa/Africa/Latin America	low	23.23	40.84	NA	NA	NA	NA	1.4	5.98	NA	NA	NA	NA	NA	NA	NA	NA	NA	0.62	0.58	NA	NA	0.48	0.17	1.79	2.09	2.09	0.64	1.01	0.37	NA	NA	1.19	1.14	NA	NA	NA	NA	NA	NA	NA	NA
El Salvador	19	1972	1011.21	3.00484	down	57	Aisa/Africa/Latin America	low	25.99	41.1	NA	NA	NA	NA	1.08	4.67	NA	NA	NA	NA	NA	NA	NA	NA	NA	1.28	1.51	NA	NA	0.2	NA	2.82	1.38	1.58	0.6	0.73	0.28	NA	NA	1.49	0.89	NA	NA	NA	NA	NA	NA	NA	NA
El Salvador	19	1973	904.743	2.95653	down	57	Aisa/Africa/Latin America	low	24.69	38.36	NA	NA	NA	NA	0.86	3.47	NA	NA	NA	NA	NA	NA	NA	NA	NA	1.22	1.29	NA	NA	0.32	0.17	2.51	2.2	1.62	0.42	0.91	0.07	NA	NA	1.95	0.91	NA	NA	NA	NA	NA	NA	NA	NA
El Salvador	19	1974	1678.61	3.22495	down	57	Aisa/Africa/Latin America	low	23.41	35.04	NA	NA	NA	NA	0.8	4.14	NA	NA	NA	NA	NA	NA	NA	NA	NA	1.28	1.03	NA	NA	0.26	0.04	1.32	2.01	1.43	0.63	0.61	0.4	NA	NA	2.08	1.02	NA	NA	NA	NA	NA	NA	NA	NA
El Salvador	19	1982	1924.15	3.28424	down	56.94	Aisa/Africa/Latin America	low	27.3	38.32	0.22	0.15	NA	NA	1.1	5.08	0.62	0.66	0.42	0.35	NA	NA	NA	NA	NA	NA	NA	NA	NA	0.49	0.15	2.81	1.86	1.99	0.51	0.51	0.16	0.5	0.3	1.57	1.32	0.05	0.1	NA	NA	NA	NA	NA	NA
El Salvador	19	1983	1444.16	3.15961	down	56.94	Aisa/Africa/Latin America	low	25.32	39.1	0.11	0.3	NA	NA	1.91	5.06	0.38	0.57	0.24	0.09	NA	NA	NA	NA	NA	NA	NA	NA	NA	0.47	0.08	2	2.11	2.22	0.6	1.13	0.44	0.3	0.62	1.97	1.3	0.16	0.04	NA	NA	NA	NA	NA	NA
El Salvador	19	1984	1455.68	3.16307	down	56.94	Aisa/Africa/Latin America	low	28.52	35.82	0.3	NA	NA	NA	0.72	4.44	0.93	0.88	0.86	0.8	NA	NA	NA	NA	NA	NA	NA	NA	NA	0.19	0.06	2.2	2.24	1.61	1.26	0.93	0.77	0.4	0.16	1.64	0.95	0.07	NA	NA	NA	NA	NA	NA	NA
El Salvador	19	1988	184.147	2.26516	down	63.06	Aisa/Africa/Latin America	low	NA	NA	NA	NA	NA	NA	NA	NA	NA	NA	1.17	NA	NA	NA	NA	NA	NA	NA	NA	NA	NA	NA	NA	NA	NA	NA	NA	NA	NA	NA	NA	NA	NA	NA	NA	NA	NA	NA	NA	NA	NA
El Salvador	19	1990	181.389	2.25861	down	63.06	Aisa/Africa/Latin America	low	38.65	53.4	0.49	0.09	NA	NA	2.03	5.82	0.98	0.86	0.59	0.67	NA	NA	NA	NA	NA	NA	NA	NA	NA	0.72	NA	2.46	2.21	2.88	1.47	1.19	0.78	0.24	NA	3.1	1.55	NA	NA	NA	NA	NA	NA	NA	NA
El Salvador	19	1991	114.184	2.05761	down	68.03	Aisa/Africa/Latin America	low	44.28	54.05	0.32	0.09	NA	NA	2.14	5.15	1.45	0.94	0.99	0.59	NA	NA	NA	NA	NA	NA	NA	NA	NA	0.6	0.09	2.93	2.57	3.67	1.88	1.82	0.76	0.04	0.04	2.4	1.86	0.17	0.03	NA	NA	NA	NA	NA	NA
El Salvador	19	1992	85.8683	1.93383	down	68.03	Aisa/Africa/Latin America	low	42.15	59.07	0.27	0.13	NA	NA	2.26	4.6	1.31	1.32	1	1.32	NA	NA	NA	NA	NA	NA	NA	NA	NA	0.31	0.06	3.47	2.83	3.1	1.42	2.18	0.88	0.06	NA	2.67	1.6	NA	NA	NA	NA	NA	NA	NA	NA
El Salvador	19	1993	72.8721	1.86256	down	68.03	Aisa/Africa/Latin America	low	45.48	56.35	0.14	0.37	NA	NA	2.36	4	1.03	0.97	0.8	0.78	NA	NA	NA	NA	NA	NA	NA	NA	NA	0.22	NA	3.45	2.49	3.4	0.97	2.8	0.67	0.1	0.08	3.15	1.86	NA	0.05	NA	NA	NA	NA	NA	NA
El Salvador	19	1995	61.3504	1.78782	down	68.03	Aisa/Africa/Latin America	low	39.99	54.8	0.33	0.16	NA	NA	1.79	6.69	1.31	1.09	1	0.97	NA	NA	NA	NA	NA	NA	NA	NA	NA	0.75	0.14	2.32	2.07	3.33	1.3	1.24	0.57	0.03	NA	1.86	1.66	NA	NA	NA	NA	NA	NA	NA	NA
El Salvador	19	1996	105.823	2.02458	down	69.16	Aisa/Africa/Latin America	low	49.41	63.06	0.37	0.17	NA	NA	2.87	8.14	1.32	1.61	1.16	1.58	NA	NA	NA	NA	NA	NA	NA	NA	NA	0.4	0.18	2.71	2.66	3.43	1.26	1.53	0.62	NA	0.03	3.84	3.31	0.11	NA	NA	NA	NA	NA	NA	NA
El Salvador	19	1997	48.2349	1.68336	down	69.16	Aisa/Africa/Latin America	low	52.83	68.83	0.31	0.48	2.14	1.37	2.48	6.61	1.5	2.06	1.39	1.79	1.09	1	1.61	0.41	0.25	1.66	2.2	0.42	0.37	0.15	0.05	2.72	2.53	3.23	1.49	1.51	0.64	3.4	4.08	3.75	2.68	0.06	0.08	NA	NA	NA	NA	0.38	0.34
El Salvador	19	1998	20.6933	1.31583	down	69.16	Aisa/Africa/Latin America	low	53.5	63.22	0.41	0.25	1.93	1.25	3.49	11.86	1.22	2.18	1.17	2.01	0.04	0.39	1.87	0.5	0.05	1.32	2.26	0.25	0.18	0.12	NA	3.37	2.23	3.27	1.54	1.59	0.57	3.79	3.99	3.54	2.37	0.08	0.07	NA	NA	NA	NA	0.36	0.28
El Salvador	19	1999	21.2509	1.32738	down	69.16	Aisa/Africa/Latin America	low	53.59	63.28	0.21	0.27	1.9	1.4	4.38	11.67	1.89	2.28	1.72	2.08	0.38	1.05	1.67	0.39	0.27	2	2.32	0.29	0.38	0.38	0.19	3.12	1.78	3.37	0.8	1.6	0.17	3.63	3.42	3.18	2.74	NA	NA	NA	NA	NA	NA	0.35	0.21
El Salvador	19	2000	12.735	1.105	down	69.16	Aisa/Africa/Latin America	low	57.42	66.4	0.26	0.2	2.38	2.1	3.7	9.91	2.35	2.6	2.06	2.22	0.39	0.59	2.57	0.33	0.38	2.73	2.6	0.63	0.24	1.07	0.18	2.81	2.44	3.9	1.36	1.34	0.76	4	4.11	4.5	3.47	0.07	0.11	0.11	NA	NA	NA	0.42	0.63
El Salvador	19	2001	6.15228	0.789036	down	70.24	Aisa/Africa/Latin America	low	59.71	67.58	0.07	0.63	2.34	1.89	3.96	8.35	2.45	2.6	1.71	2.25	0.22	1.24	2.29	0.77	0.7	2.51	2.69	0.89	0.21	0.9	0.27	3.55	2.83	3.6	1.44	1.13	0.56	3.85	4.68	5.25	3.66	0.09	0.02	0.04	NA	NA	NA	0.3	0.32
El Salvador	19	2002	1.98238	0.297187	down	70.24	Aisa/Africa/Latin America	low	59.64	67.26	0.39	0.53	2.29	2.01	4.16	7.4	2.33	2.3	1.91	1.88	1.2	1.13	2.17	0.36	0.5	2.73	2.42	1.07	0.35	1.1	0.17	3.1	2.88	3.73	1.73	1.46	0.77	3.85	4.3	6.01	3.1	NA	NA	0.06	NA	NA	NA	0.6	0.57
El Salvador	19	2003	1.41892	0.151958	down	70.24	Aisa/Africa/Latin America	low	58.83	66.53	0.53	0.31	3.15	2.28	4.17	8.01	2.56	2.38	1.54	2.05	0.28	0.86	1.87	0.62	0.21	2.34	2.51	0.26	0.44	1	0.15	3.28	2.81	4.14	1.55	1.3	0.63	3.89	3.43	5.26	3.78	NA	NA	NA	NA	NA	NA	0.85	0.53
El Salvador	19	2004	1.88711	0.275797	down	70.24	Aisa/Africa/Latin America	low	58.39	66.9	0.39	0.45	1.99	1.81	4.76	8.21	2.48	2.63	1.75	2.23	0.24	0.63	2.22	0.55	0.12	2.54	2.82	0.56	0.46	1.31	0.09	2.75	2.2	4.1	1.34	1.44	0.63	3.42	3.96	4.39	3.73	NA	NA	0.06	0.04	NA	NA	1.03	0.51
El Salvador	19	2005	1.10813	0.0445891	down	70.24	Aisa/Africa/Latin America	low	60.4	68.42	0.33	0.45	3.09	2.43	4.02	8.94	1.82	2.31	1.35	1.85	0.27	1.08	2.01	0.42	0.32	2.01	2.41	0.57	0.55	0.47	0.11	3.76	3.3	4.55	1.19	2.29	0.56	3.93	4.18	4.95	3.77	0.03	0.04	NA	0.09	NA	0.03	0.94	0.64
El Salvador	19	2006	0.736895	-0.132594	down	71.28	Aisa/Africa/Latin America	low	60.23	63.26	0.45	0.29	3.33	2.54	4.52	7.43	2.16	2.41	1.79	2.12	0.16	0.77	1.64	0.45	0.31	2.45	2.54	0.63	0.46	0.45	0.09	3.11	2.92	3.77	1.58	1.87	0.9	4.49	3.99	5	3.61	NA	NA	NA	NA	NA	NA	0.63	0.22
El Salvador	19	2007	0.802407	-0.0956053	down	71.28	Aisa/Africa/Latin America	low	59.36	65.31	0.52	0.46	2.85	1.81	5.06	6.15	2.73	2.81	2.34	2.49	0.17	0.79	1.89	0.43	0.32	2.83	2.98	0.67	0.63	0.84	0.09	3.12	2.58	3.99	1.52	1.41	0.76	4.45	4.45	4.36	3.64	NA	NA	0.09	0.04	NA	NA	0.68	0.56
El Salvador	19	2008	0.549451	-0.260071	down	71.28	Aisa/Africa/Latin America	low	57.1	63.51	0.41	0.39	2.47	2	5.12	6.8	2.52	2.53	2.01	2.12	0.26	0.58	1.18	0.32	0.38	2.76	2.64	0.46	0.61	0.77	0.2	4.04	2.97	3.46	1.46	1.27	0.56	4.05	3.92	5.32	3.1	NA	0.04	NA	NA	NA	NA	0.54	0.8
Finland	20	1965	0.021911	-1.65934	up	69.05	Europe/North America/Oceania	high	190.47	106.99	4.36	1.04	3.67	2.45	13.59	5.2	11.18	9.21	5.13	5.16	2.23	0.81	1.29	1.93	1.18	11.41	9.59	2.66	2.03	3.85	0.1	7.04	5.19	11.73	5.83	2.66	1.35	1.26	0.81	63.55	3.87	1.38	0.38	1.39	0.92	0.09	0.31	3.15	1.89
Finland	20	1968	0.043234	-1.36417	up	69.6	Europe/North America/Oceania	high	194.97	104.99	4.98	0.91	4.17	2.03	14.01	4.72	9.93	10.3	5.46	6.64	2.16	1.09	2.64	1.67	1.06	10.15	10.55	4.36	2.53	3.08	0.15	6.49	5.26	10.13	4.98	2.46	1.49	1.95	1.08	67.04	4.18	1.66	1.34	2.19	1.57	0.36	0.19	3.51	2.03
Finland	20	1969	0.043253	-1.36398	up	69.6	Europe/North America/Oceania	high	195.1	105.23	5.34	0.81	4.64	2.35	14.96	5.24	9.9	9.55	5.1	5.67	2.79	1.47	1.93	2.17	1.23	10.06	9.84	3.78	2.03	3.16	0.19	6.95	6.47	10.53	4.98	2.57	1.2	NA	NA	69.78	3.97	1.69	1.44	1.88	1.47	0.26	0.09	3.61	2.14
Finland	20	1970	0.065132	-1.18621	up	69.6	Europe/North America/Oceania	high	192.48	100.88	5.49	1.17	4.18	2.9	14.13	4.68	13.71	9.44	6.79	5.52	2.65	1.17	2.5	1.97	1	14.1	9.7	3.48	2.18	2.8	0.11	7.36	5.21	10.33	4.36	2.36	1.04	NA	NA	67.12	3.86	2.08	1.08	1.65	1.69	0.18	0.12	2.9	2.43
Finland	20	1971	0.17346	-0.760801	up	70.79	Europe/North America/Oceania	high	194.6	101.72	4.38	1.21	4.28	3.1	15	5.13	11.27	10.3	5.31	5.82	2.74	1.75	2.49	2.18	1.28	11.57	10.49	3.15	2.02	2.38	0.2	6.84	4.34	9.8	4.69	2.8	0.96	NA	NA	70.2	4.31	1.7	1.23	1.8	1.44	0.17	0.11	5.03	2.31
Finland	20	1972	0.086207	-1.06446	up	70.79	Europe/North America/Oceania	high	183.68	101.28	5.36	0.86	3.54	2.41	15.29	3.85	11.43	10.22	5.31	6.36	3.45	1.15	3.05	1.35	0.96	11.98	10.41	4.19	2.07	3.47	0.04	7.65	5.3	10.27	4.13	2.68	0.93	NA	NA	64.42	4.8	2.21	1.37	1.91	1.59	0.25	0.11	4.27	2.12
Finland	20	1973	0.085726	-1.06689	up	70.79	Europe/North America/Oceania	high	185.21	98.32	4.82	1.09	3.43	2.87	15.03	3.17	10.71	10.02	5.48	6.09	3.7	1.52	3.19	2.29	0.95	11.1	10.28	4	2.61	2.49	0.15	6.46	4.35	8.23	3.74	1.68	0.87	NA	NA	65.69	3.52	2.03	1.2	2.34	1.56	0.2	0.1	3.35	2.08
Finland	20	1974	0.341079	-0.467145	up	70.79	Europe/North America/Oceania	high	184.27	99.04	5.54	1.44	4.48	2.87	16.15	3.24	10.6	9.85	5.27	5.75	3.04	1.72	3.05	1.59	1.15	10.84	10.08	4.99	2.56	2.58	0.12	6.9	4.86	8.66	3.48	2.49	1.08	NA	NA	65.09	4.19	1.88	1.05	2.14	1.84	0.29	0.05	4.25	2.27
Finland	20	1975	0.063681	-1.19599	up	70.79	Europe/North America/Oceania	high	180.53	97.21	4.55	0.88	4.42	3.5	15.59	2.95	11.14	9.48	5.13	5.31	3.07	1.55	3.05	1.27	1.05	11.64	9.79	3.89	2.57	2.02	0.11	7.77	4.08	8.22	4.26	2.37	1.17	NA	NA	60.79	4.28	2	1.4	2	1.37	0.3	0.09	3.59	2.48
Finland	20	1976	0.46551	-0.332071	up	72.55	Europe/North America/Oceania	high	188.41	95.32	5.02	1.08	4.31	3.24	14.3	2.95	12.18	9.89	6.4	5.68	2.89	1.37	3.4	1.27	0.91	12.41	10.05	5.54	2.16	2.32	0.13	7.35	4.06	8.13	3.6	2.12	0.84	NA	NA	68.47	5.26	2.02	1.4	1.96	1.81	0.25	0.05	4.49	2.05
Finland	20	1977	0.063304	-1.19857	up	72.55	Europe/North America/Oceania	high	178.27	96.98	4.67	1.49	3.95	2.75	16.03	3.25	12.5	10.1	6.3	6.21	3.05	1.39	3.46	1.64	0.52	12.68	10.31	4.71	1.94	1.89	0.02	5.24	4.83	7.98	3.47	2.85	1.34	NA	NA	65.92	5.38	2.38	0.91	2.13	1.63	0.23	0.13	3.72	2.14
Finland	20	1978	0.210393	-0.676969	up	72.55	Europe/North America/Oceania	high	183.85	95.04	5.97	1.13	4.68	3.27	14.62	3.01	11.21	9.17	6.4	5.36	3.19	1.98	3.43	1.71	1.08	11.47	9.39	4.44	2.31	1.89	0.07	7.16	3.47	8.36	3.36	2.82	1.03	NA	NA	65.85	5.28	1.87	0.99	2.18	1.61	0.22	0.07	4.92	2.59
Finland	20	1979	0.272823	-0.564119	up	72.55	Europe/North America/Oceania	high	180.49	98.47	4.22	0.78	4.04	3.59	15.64	2.76	12.43	9.6	5.64	5.73	2.84	1.9	3.9	1.55	0.69	12.8	9.73	4.65	2.42	1.95	0.05	5.95	4.47	7.34	3.5	2.21	1.36	NA	NA	67.23	5.27	2.07	1.09	2.1	1.82	0.1	0.22	3.82	2.6
Finland	20	1980	0.271967	-0.565484	up	72.55	Europe/North America/Oceania	high	178.9	94.16	4.64	1.13	4.46	3.91	15.85	2.93	12.23	8.97	6.03	5.32	2.02	1.86	3.35	1.72	0.84	12.55	9.19	4.75	2.63	2.27	0.12	5.59	3.67	8.61	3.28	2.76	1	NA	NA	65.05	6.18	1.51	1.2	2.19	1.91	0.31	0.04	4.84	2.42
Finland	20	1981	0.291667	-0.535113	up	74.26	Europe/North America/Oceania	high	177.38	94.04	4.8	0.79	4.77	3.35	14.64	2.22	10.93	9.25	5.84	5.8	2.97	2.11	3.61	1.33	0.58	11.45	9.56	4.3	2.33	2.12	0.06	7.53	4.24	8.2	3.36	2.24	1.13	NA	NA	65.38	5.79	2.18	0.94	2.24	1.81	0.29	0.06	4.14	2.88
France	21	1955	0.045206	-1.3448	up	67.06	Europe/North America/Oceania	high	149.46	106.4	3.07	1.07	1.21	0.72	14.42	2.59	17.68	14.91	10.63	11.02	0.64	0.65	1.15	1.47	0.88	17.98	15.06	2.09	1.28	8.55	0.41	5.59	3.99	25.66	2.23	6.73	0.69	0.4	0.3	16.39	3.35	0.12	0.11	0.17	0.14	0.09	0.04	1.33	0.76
France	21	1956	0.015666	-1.80504	up	69.21	Europe/North America/Oceania	high	152.72	106.1	3.27	1.05	1.28	0.72	15.45	3.06	17.59	14.57	10.76	10.81	0.64	0.52	1.18	1.43	1.03	17.91	14.73	2.03	1.28	8.57	0.32	5.92	4.55	26.47	2.11	6.75	0.69	0.47	0.31	17.25	3.31	0.16	0.11	0.25	0.18	0.1	0.05	1.5	0.81
France	21	1957	0.037629	-1.42448	up	69.21	Europe/North America/Oceania	high	156.68	106.15	3.41	0.99	1.35	0.89	15.39	3	17.82	14.75	10.93	10.95	0.71	0.84	1.17	1.79	1.02	18.09	14.93	2.25	1.44	8.89	0.32	5.79	4.26	27.42	2.17	7.11	0.73	0.5	0.35	19.42	3.5	0.13	0.1	0.28	0.26	0.12	0.04	1.62	0.84
France	21	1958	0.043783	-1.35869	up	69.21	Europe/North America/Oceania	high	159.93	105.79	3.71	1.07	1.44	0.98	15.61	2.75	18.36	14.85	11.19	10.97	0.74	0.83	1.42	1.65	1.14	18.66	15.08	2.46	1.43	8.9	0.34	6.09	4.11	28.56	2.24	7.73	0.8	0.5	0.32	19.42	3.34	0.18	0.17	0.47	0.35	0.11	0.06	1.72	0.76
France	21	1959	0.036832	-1.43377	up	69.21	Europe/North America/Oceania	high	160.87	106.6	3.93	1.16	1.43	0.91	15.98	2.87	18.33	14.75	11.41	11.07	0.73	0.82	1.33	1.76	1.16	18.69	14.99	2.44	1.43	9.32	0.39	5.76	4.74	29.29	2.26	7.75	0.77	0.53	0.32	20.72	3.41	0.23	0.14	0.46	0.38	0.11	0.05	1.78	0.89
France	21	1960	0.034326	-1.46438	up	69.21	Europe/North America/Oceania	high	166.3	106.43	4.29	1.15	1.66	0.97	15.95	3.05	18.39	15.03	11.44	10.94	0.66	0.86	1.36	1.91	1.3	18.74	15.27	2.36	1.46	9.65	0.36	6.25	4.43	30.51	2.16	8.52	0.67	0.6	0.34	21.83	3.37	0.21	0.19	0.51	0.47	0.12	0.05	1.85	0.85
France	21	1961	0.03393	-1.46942	up	70.67	Europe/North America/Oceania	high	169.21	103.89	4.29	1.18	1.72	1.11	15.1	3.01	18.52	14.07	11.35	10.39	0.7	0.92	1.36	1.83	0.96	18.84	14.28	2.41	1.49	9.98	0.34	5.99	4.42	31.18	2.25	8.35	0.77	0.64	0.36	23.2	3.42	0.24	0.2	0.56	0.41	0.14	0.06	1.83	0.74
France	21	1962	0.027017	-1.56836	up	70.67	Europe/North America/Oceania	high	171.63	104.6	4.71	1.17	1.84	1.24	15.89	2.84	17.98	14.34	10.98	10.55	0.64	0.85	1.35	1.83	1.03	18.31	14.52	2.55	1.46	10.1	0.43	6.78	4.67	32.79	2.34	9.07	0.75	0.6	0.32	24.04	3.54	0.24	0.21	0.63	0.54	0.18	0.04	1.69	0.95
France	21	1963	0.024576	-1.60949	up	70.67	Europe/North America/Oceania	high	176.48	105.6	4.64	1.28	1.75	1.06	16.31	2.82	18.95	14.44	11.85	10.57	0.62	0.95	1.41	1.76	1.07	19.25	14.65	2.72	1.54	10.78	0.36	6.45	4.82	33.28	2.2	8.8	0.76	NA	0.32	25.79	3.82	0.23	0.28	0.65	0.58	0.13	0.05	1.78	0.84
France	21	1964	0.022273	-1.65222	up	70.67	Europe/North America/Oceania	high	177.57	104.47	4.96	1.25	1.95	1.03	16.65	2.75	19.01	14.13	11.8	10.43	0.63	0.93	1.43	1.54	0.94	19.26	14.34	2.89	1.69	10.58	0.36	6.5	4.69	34.05	2.28	9.23	0.84	0.66	0.34	26.44	3.7	0.27	0.19	0.72	0.62	0.09	0.03	1.92	0.99
France	21	1968	0.003916	-2.40716	up	71.35	Europe/North America/Oceania	high	186.24	102.62	5.75	1.41	2.35	1.35	17.51	3.17	19.76	14.12	12.51	10.33	0.62	1.05	1.63	1.63	0.8	20.1	14.31	2.87	1.51	11.3	0.35	7.09	4.62	36.81	2.32	11.13	0.95	NA	NA	30	3.54	1.09	0.8	0.96	0.79	0.27	0.06	2.1	1.03
France	21	1969	0.005825	-2.2347	up	71.35	Europe/North America/Oceania	high	185.7	100.76	5.62	1.36	2.07	1.31	17.32	2.71	19.57	13.76	12.47	10.24	0.79	1.04	1.39	1.4	0.85	19.9	13.99	2.82	1.65	11.5	0.34	6.75	4.34	37.58	2.4	11.97	0.96	NA	NA	30.97	3.46	0.55	0.43	1.08	0.85	0.22	0.08	2.35	1.19
France	21	1970	0.059667	-1.22427	up	71.35	Europe/North America/Oceania	high	183.68	98.85	5.75	1.31	2.29	1.36	17.36	2.51	19.44	13.31	12.35	9.64	0.82	1.05	1.47	1.56	0.83	19.75	13.49	2.91	1.52	10.89	0.38	6.72	4.27	37.26	2.5	12.08	0.93	NA	NA	30.77	3.34	0.55	0.38	1.16	0.89	0.21	0.09	2.11	1.21
France	21	1971	0.036212	-1.44115	up	72.35	Europe/North America/Oceania	high	187.86	99.95	5.69	1.35	2.43	1.42	17.65	2.65	19.72	13.3	12.81	9.8	0.76	1.12	1.6	1.49	0.85	20.04	13.54	3	1.49	11.13	0.36	6.61	4.2	38.69	2.54	13.06	1.08	NA	NA	32.24	3.45	0.5	0.43	1.24	0.98	0.22	0.09	2.32	1.26
France	21	1972	0.039673	-1.4015	up	72.35	Europe/North America/Oceania	high	191.01	100.55	5.94	1.43	2.52	1.57	18.4	2.56	20.33	13.8	12.93	10.06	0.77	1.06	1.6	1.47	0.75	20.68	14.04	3.29	1.6	11.78	0.39	6.86	4.47	39.91	2.43	13.49	1.01	NA	NA	33.96	3.48	0.48	0.48	1.29	0.98	0.26	0.05	2.34	1.22
France	21	1973	0.080565	-1.09385	up	72.35	Europe/North America/Oceania	high	191.15	99.11	5.98	1.34	NA	NA	18.3	2.54	20.18	13.46	12.92	9.86	0.85	1.07	1.48	1.56	0.78	20.56	13.65	3.17	1.58	11.75	0.43	6.89	4.44	39.84	2.67	14.03	1.04	NA	NA	34.51	3.5	0.41	0.33	1.44	1.17	0.33	0.07	2.38	1.25
France	21	1974	0.107945	-0.966797	up	72.35	Europe/North America/Oceania	high	196.4	99.2	6.33	1.29	2.64	1.5	18.71	2.54	20.49	13.5	13.02	10.07	0.78	1.14	1.69	1.41	0.8	20.88	13.77	3.37	1.81	12.02	0.39	7.05	4.51	41.39	2.6	14.68	1.09	NA	NA	35.97	3.58	0.54	0.48	1.73	1.35	0.32	0.07	2.52	1.27
France	21	1975	0.264825	-0.577041	up	72.35	Europe/North America/Oceania	high	198.34	98.8	6.15	1.35	2.91	1.57	19.1	2.41	20.76	13.79	13.48	10.2	0.86	1.13	1.64	1.4	0.71	21.18	14.06	3.34	1.59	12.19	0.41	6.99	4.51	41.9	2.68	15.05	1.17	NA	NA	37.11	3.57	0.58	0.44	1.62	1.17	0.38	0.08	2.24	1.16
France	21	1976	0.363448	-0.439558	up	73.53	Europe/North America/Oceania	high	202.51	97.92	6.44	1.47	2.91	1.79	18.89	2.39	20.74	13.42	13.51	9.93	0.83	1.08	1.63	1.13	0.63	21.06	13.66	3.36	1.81	12.55	0.39	7.17	4.34	43.04	2.62	15.89	1.17	NA	NA	39.3	3.61	0.62	0.62	1.6	1.26	0.28	0.09	2.48	1.27
France	21	1977	0.426282	-0.370303	up	73.53	Europe/North America/Oceania	high	201.02	95.36	6.58	1.24	3.11	1.87	18.52	2.34	20.81	12.91	13.62	9.37	0.83	1.1	1.62	1.2	0.62	21.15	13.13	3.42	1.66	12.09	0.43	7.28	4.41	42.52	2.61	15.73	1.09	NA	NA	39.92	3.63	0.83	0.7	1.64	1.25	0.29	0.08	2.45	1.37
France	21	1978	0.977145	-0.010041	up	73.53	Europe/North America/Oceania	high	203.11	94.82	6.54	1.25	3.31	2.01	18.07	2.39	20.51	12.94	13.31	9.31	0.86	1.27	1.6	1.16	0.64	20.88	13.18	3.74	1.62	11.83	0.4	7.3	4.39	41.4	2.67	15.75	1.14	NA	NA	41.91	3.79	0.83	0.72	1.78	1.33	0.36	0.05	2.41	1.21
France	21	1979	0.885472	-0.0528252	up	73.53	Europe/North America/Oceania	high	203.5	94.08	7.03	1.35	2.89	1.74	18.73	2.03	19	11.72	11.72	7.97	0.87	1.27	1.81	1.07	0.55	19.35	11.96	3.52	1.73	11.58	0.44	7.11	4.34	40.87	2.63	15.42	1.11	2.42	0.68	42.16	3.68	0.96	0.81	1.62	1.23	0.39	0.08	2.69	1.45
France	21	1980	1.0333	0.0142268	up	73.53	Europe/North America/Oceania	high	206.46	94.26	6.87	1.42	2.92	1.79	18.54	2.44	19.03	11.64	11.83	8.2	0.84	1.23	1.7	1.06	0.54	19.36	11.84	3.72	1.76	11.45	0.38	7.04	4.48	41.35	2.82	16.14	1.32	2.81	0.61	43.26	3.81	1.02	0.79	1.79	1.3	0.37	0.08	2.85	1.57
France	21	1981	0.575241	-0.24015	up	74.68	Europe/North America/Oceania	high	207.7	94.42	7.08	1.3	3.2	2.02	19.5	2.21	18.98	11.45	12.26	8.07	0.89	1.26	1.84	0.92	0.5	19.32	11.61	3.78	1.8	11.07	0.32	6.95	4.44	40.66	2.58	16.47	1.28	3.53	0.68	44.04	4.03	0.96	0.84	1.89	1.34	0.3	0.1	3.22	1.77
Georgia	22	1990	0.01843	-1.73447	up	70.46	Aisa/Africa/Latin America	low	102.93	63.63	NA	NA	NA	NA	15.12	4.79	7.6	5.12	3.7	2.54	NA	NA	NA	NA	NA	NA	NA	NA	NA	5.44	0.26	3.33	2.36	10.91	1.36	3.61	0.58	NA	NA	28.89	4.27	NA	NA	NA	NA	NA	NA	NA	NA
Georgia	22	1991	0.0369	-1.43297	up	70.1	Aisa/Africa/Latin America	low	102.13	61.55	NA	NA	NA	NA	14.06	4.24	7.12	4.18	2.89	2.05	NA	NA	NA	NA	NA	NA	NA	NA	NA	5	0.5	3.12	2.07	10	1.45	3.22	0.6	NA	NA	29.45	4.42	NA	NA	NA	NA	NA	NA	NA	NA
Georgia	22	1992	0.018674	-1.72876	up	70.1	Aisa/Africa/Latin America	low	82.33	57.55	NA	NA	NA	NA	15.22	4.18	5.45	3.15	2.84	1.72	NA	NA	NA	NA	NA	NA	NA	NA	NA	4.47	0.41	3.01	1.5	8.76	1.46	2.71	0.63	NA	NA	23.8	3.87	NA	NA	NA	NA	NA	NA	NA	NA
Georgia	22	1994	0.019527	-1.70936	up	70.1	Aisa/Africa/Latin America	low	68.02	47.06	NA	NA	NA	NA	13.77	3.35	3.91	2.67	1.98	1.32	NA	NA	NA	NA	NA	NA	NA	NA	NA	4.51	0.33	2.41	1.94	7.52	0.82	2.04	0.28	NA	NA	18.82	2.46	NA	NA	NA	NA	NA	NA	NA	NA
Georgia	22	1995	0.019948	-1.7001	up	70.1	Aisa/Africa/Latin America	low	62.51	43.83	NA	NA	NA	NA	11.43	5.13	4.47	3.16	2.33	1.53	NA	NA	NA	NA	NA	NA	NA	NA	NA	4.58	0.8	2.78	1.87	5.81	1.17	1.18	0.35	NA	NA	15.99	2.89	NA	NA	NA	NA	NA	NA	NA	NA
Georgia	22	1996	0.141844	-0.848189	up	71.08	Aisa/Africa/Latin America	low	63.97	41.88	NA	NA	NA	NA	11.02	3.93	5.04	2.88	2.54	1.41	NA	NA	NA	NA	NA	NA	NA	NA	NA	3.83	0.5	2.12	1.03	6.43	0.98	1.56	0.28	NA	NA	16.14	2.67	NA	NA	NA	NA	NA	NA	NA	NA
Georgia	22	1997	0.020479	-1.68869	up	71.08	Aisa/Africa/Latin America	low	64.96	48.29	NA	NA	NA	NA	11.89	3.05	4.04	2.5	1.42	1.08	NA	NA	NA	NA	NA	NA	NA	NA	NA	3.6	0.45	2.18	1.95	6.19	1.08	1.13	0.25	NA	NA	18.6	3.49	NA	NA	NA	NA	NA	NA	NA	NA
Georgia	22	1998	0.330033	-0.481443	up	71.08	Aisa/Africa/Latin America	low	79.5	52.05	3.63	0.43	2.71	1.03	14.75	3.29	4.71	3.06	1.66	0.99	3.92	0.17	0.45	2.25	0.81	5.18	3.4	1.89	0.6	3.68	0.24	2.73	1.84	8.48	1.04	2.89	0.57	5.24	2.86	20.75	3.52	0.69	0.59	0.28	0.16	0.41	0.14	0.57	0.16
Georgia	22	1999	1.05897	0.0248837	up	71.08	Aisa/Africa/Latin America	low	78.92	50.9	3.59	0.5	2.28	0.79	15.26	3.6	4.98	2.77	0.91	0.81	4.23	0.22	0.36	1.56	0.73	5.58	3.12	1.54	0.63	3.29	0.31	2.24	1.65	8.96	1.4	4.3	0.69	4.68	3.04	21.32	3.21	1.04	0.75	0.4	0.13	0.36	0.05	0.66	0.12
Georgia	22	2000	3.62152	0.558891	up	71.08	Aisa/Africa/Latin America	low	79.99	52.14	3.66	0.42	2	1.57	14.42	2.73	5.85	3.84	1.23	1.33	4.4	0.15	0.29	1.91	0.89	5.93	3.95	2.02	0.67	4.42	0.23	2.57	1.82	8.3	1.25	2.46	0.54	6.08	2.68	22.28	4.26	0.94	0.58	0.26	0.08	0.36	0.04	0.32	0.3
Georgia	22	2001	9.2499	0.966137	up	72.59	Aisa/Africa/Latin America	low	73.93	52.81	3.25	0.42	1.67	1.25	14.39	3.82	7.11	4.45	2.83	1.66	3.65	0.09	0.16	1.61	0.73	7.34	4.66	2.04	0.57	3.3	0.3	1.6	1.46	6.73	0.98	2.1	0.36	5.64	2.91	22.35	4.07	0.96	0.7	0.1	0.11	0.13	0.06	0.5	0.33
Georgia	22	2003	6.68648	0.825197	up	72.59	Aisa/Africa/Latin America	low	NA	NA	NA	NA	NA	NA	NA	NA	5.51	NA	NA	NA	NA	NA	NA	NA	NA	NA	NA	NA	NA	NA	NA	NA	NA	NA	NA	NA	NA	NA	NA	NA	NA	NA	NA	NA	NA	NA	NA	NA	NA
Georgia	22	2004	5.45377	0.736697	up	72.59	Aisa/Africa/Latin America	low	98.12	66.36	3.98	0.71	2.84	1.71	16.47	2.4	6.45	5.05	1.5	1.55	4.38	1.28	1.27	1.06	0.74	6.59	5.14	1.68	0.53	5.46	0.63	2.91	2.49	8.91	1.54	1.97	0.61	5.46	2.95	24.62	5.23	1.59	1.19	0.33	0.05	0.46	0.14	1.01	1.32
Georgia	22	2005	3.31409	0.520364	up	72.59	Aisa/Africa/Latin America	low	81.75	55.24	2.53	0.54	1.56	1.34	9.95	1.86	4.3	2.44	1.58	0.89	3.67	0.89	0.49	0.49	0.29	4.45	2.45	1.48	0.64	4.74	0.47	2.31	1.97	7.59	1.29	1.91	0.52	3.55	2.05	17.12	3.95	0.54	0.32	0.44	0.2	0.14	0.02	0.29	0.17
Georgia	22	2006	1.28728	0.109672	up	73.51	Aisa/Africa/Latin America	low	89.45	54.9	2.09	0.36	2.13	0.65	8.06	1.45	3.66	2.04	0.66	0.61	2.1	0.58	0.33	0.67	0.31	3.78	2.04	1.16	0.22	3.53	0.35	2.51	1.74	5.34	1	1.41	0.4	3.13	1.03	15.51	2.63	0.52	0.4	0.04	0.06	0.11	NA	0.27	0.21
Georgia	22	2007	0.538097	-0.269139	up	73.51	Aisa/Africa/Latin America	low	84.32	49.48	2.44	0.42	1.89	1.19	7.39	1.15	4	1.63	0.94	0.42	1.5	0.68	0.4	0.15	0.13	4.15	1.66	1.24	0.19	2.93	0.27	2.33	1.72	5.01	0.97	1.43	0.43	3.51	1.41	14.21	1.94	0.12	0.14	0.17	0.03	0.15	0.03	0.98	0.74
Greece	23	1961	1.77423	0.24901	down	69.24	Europe/North America/Oceania	high	116.45	74.94	NA	NA	NA	NA	4.82	0.5	NA	NA	NA	NA	NA	NA	NA	NA	NA	4.63	5.09	NA	NA	4.28	0.45	7.02	4.89	7.19	1.49	1.48	0.54	NA	NA	24.34	4.74	NA	NA	NA	NA	NA	NA	NA	NA
Greece	23	1962	1.5625	0.19382	down	69.24	Europe/North America/Oceania	high	118.97	74.59	NA	NA	NA	NA	6.73	0.54	NA	NA	NA	NA	NA	NA	NA	NA	NA	5.44	5.34	NA	NA	3.99	0.56	6.47	5.02	6.92	1.67	1.33	0.41	NA	NA	28.53	4.59	NA	NA	NA	NA	NA	NA	NA	NA
Greece	23	1963	0.896226	-0.0475825	down	69.24	Europe/North America/Oceania	high	121.65	74.94	NA	NA	NA	NA	7.25	0.42	NA	NA	NA	NA	NA	NA	NA	NA	NA	5.94	5.58	NA	NA	4.83	0.35	7.13	4.75	8.15	1.54	1.52	0.53	NA	NA	28.51	5.89	NA	NA	NA	NA	NA	NA	NA	NA
Greece	23	1964	1.17509	0.0700704	down	69.24	Europe/North America/Oceania	high	123.21	75.95	NA	NA	NA	NA	7.93	0.25	NA	NA	NA	NA	NA	NA	NA	1.59	0.93	5.49	5.41	NA	NA	4.09	0.47	7.44	5.37	7.52	1.97	1.41	0.56	NA	NA	29.62	5.02	NA	NA	0.85	0.5	NA	NA	NA	NA
Greece	23	1965	0.877193	-0.0569048	down	69.24	Europe/North America/Oceania	high	123.76	77.86	NA	NA	NA	NA	8.21	0.51	NA	NA	NA	NA	NA	NA	NA	1.99	0.87	5.01	5.15	NA	NA	3.99	0.41	6.86	5.04	7.12	1.42	1.68	0.53	NA	NA	31.68	6.38	NA	NA	0.63	0.53	NA	NA	NA	NA
Greece	23	1966	0.325052	-0.488047	down	70.1	Europe/North America/Oceania	high	125.04	73.61	5.42	1.03	3.57	1.63	7.14	0.95	4.98	4.95	4.46	4.36	0.13	0.2	0.19	1.56	0.93	5.02	5	1.6	0.53	4.72	0.53	7.42	5.1	7.94	1.65	1.41	0.51	0.69	0.53	30.84	6.08	0.21	0.17	0.76	0.48	0.16	0.18	1.6	0.62
Greece	23	1967	0.309775	-0.508954	down	70.1	Europe/North America/Oceania	high	125.41	73.54	4.35	1.29	3.61	1.61	9.21	0.5	4.76	4.99	4.07	4.61	NA	0.26	0.21	1.58	0.71	4.93	5.03	1.32	0.76	4.57	0.38	7.56	4.6	7.25	1.48	1.19	0.63	0.82	0.63	32.71	6.07	0.42	0.33	0.83	0.53	0.24	0.08	1.57	0.75
Greece	23	1968	0.549136	-0.26032	down	70.1	Europe/North America/Oceania	high	122.42	74.5	4.93	1.51	3.02	1.99	9.38	0.47	5.04	5.33	4.12	4.68	0.06	0.21	0.4	1.95	0.96	5.11	5.39	1.26	0.69	3.91	0.45	7.55	4.3	7.13	1.46	1.38	0.36	NA	NA	32.32	5.5	0.4	0.15	0.7	0.46	0.18	0.06	1.48	0.77
Greece	23	1969	0.433147	-0.363365	down	70.1	Europe/North America/Oceania	high	123.14	74.57	5.03	1.28	3.44	2.14	9.85	0.79	5.07	4.68	4.39	4.16	0.07	0.42	0.38	2.14	0.94	5.17	4.71	1.2	0.88	4.01	0.35	7.31	5.21	7	1.66	1.2	0.55	NA	NA	32.49	5.94	0.28	0.26	0.87	0.55	0.06	0.09	1.49	0.73
Greece	23	1970	0.29569	-0.529163	down	70.1	Europe/North America/Oceania	high	121.43	71.89	4.71	0.92	3.84	1.82	9.81	0.83	5.44	5.44	4.67	4.78	0.04	0.32	0.34	1.86	0.82	5.58	5.55	1.63	0.66	3.91	0.49	6.71	4.83	7.37	1.69	1.5	0.55	NA	NA	31.19	6.04	0.26	0.24	0.78	0.58	0.26	0.14	1.57	0.66
Greece	23	1971	0.679425	-0.167858	down	71.82	Europe/North America/Oceania	high	121.77	73.19	4.91	1.08	4.37	2.63	9.86	0.88	5.18	5.36	4.62	4.85	0.1	0.3	0.41	1.86	0.95	5.22	5.42	1.19	0.63	4.14	0.4	6.7	4.73	7.25	1.76	1.68	0.58	NA	NA	32.13	5.04	0.35	0.27	0.68	0.57	0.45	0.14	1.49	0.95
Greece	23	1972	0.731241	-0.135939	down	71.82	Europe/North America/Oceania	high	125.65	76.25	5.28	0.99	3.97	2.46	12.34	1.09	5.92	5.2	5.14	4.62	0.13	0.39	0.63	1.86	0.95	6.03	5.31	1.8	0.75	4.45	0.36	6.84	4.37	7.93	1.22	1.59	0.4	NA	NA	33.68	5.88	0.21	0.28	0.86	0.64	0.34	0.1	1.91	0.94
Greece	23	1973	0.391981	-0.406735	down	71.82	Europe/North America/Oceania	high	129.19	73.94	4.52	0.8	4.14	2.22	11.74	1.29	5.77	5.48	5.16	4.47	0.11	0.37	0.51	1.71	0.84	5.83	5.55	1.39	0.73	4.13	0.65	7.11	4.35	7.08	1.92	1.17	0.49	NA	NA	38.81	6.19	0.44	0.21	0.79	0.61	0.16	0.14	1.52	0.87
Greece	23	1974	0.323588	-0.490008	down	71.82	Europe/North America/Oceania	high	134.53	76.7	5.1	1.1	5.62	3.27	10.96	0.67	6.13	5.8	5.48	5.19	0.07	0.33	0.7	1.65	0.8	6.28	5.95	1.62	0.77	3.99	0.41	6.55	4.22	7.53	1.57	1.52	0.56	NA	NA	40.64	6.09	0.33	0.14	0.81	0.66	0.26	0.09	1.53	1.04
Greece	23	1975	0.375815	-0.425026	down	71.82	Europe/North America/Oceania	high	137.02	78.64	5.25	1.08	5.64	3.28	11.6	0.84	6.46	6.34	5.51	5.86	0.06	0.25	0.44	2.48	0.66	6.5	6.4	1.73	0.84	3.77	0.46	7.59	4.64	6.95	1.81	1.23	0.68	NA	NA	38.98	6.73	0.38	0.21	0.97	0.5	0.24	0.16	1.59	0.77
Greece	23	1976	0.447257	-0.349443	down	72.84	Europe/North America/Oceania	high	143.33	82.94	5.93	1.12	6.77	4.28	12.85	1.09	5.95	6.83	5.22	6.05	0.19	0.43	0.54	2.07	1.04	6.1	7	1.87	0.72	4.24	0.46	7.3	4.39	8.1	1.52	1.62	0.39	NA	NA	42.11	6.07	0.39	0.28	1.05	0.97	0.21	0.09	1.78	0.81
Greece	23	1977	0.515685	-0.287616	down	72.84	Europe/North America/Oceania	high	142.02	82.48	5.75	1.07	6.99	3.68	13.11	1.41	6.52	6.64	5.74	6	0.15	0.57	0.54	2.34	1.16	6.64	6.75	1.68	0.9	4.14	0.46	6.34	4.43	8.15	1.78	1.86	0.69	NA	NA	42.93	7	0.33	0.22	1.23	0.82	0.29	0.08	1.38	0.58
Greece	23	1978	0.837752	-0.0768845	down	72.84	Europe/North America/Oceania	high	142.74	82.01	6.04	1.03	6.64	3.78	13.47	1.45	6.61	6.84	5.69	6.12	0.24	0.32	0.62	2.12	1.18	6.72	6.91	1.61	0.75	4.03	0.24	6.91	4.45	7.71	1.38	1.78	0.53	NA	NA	44.73	6.9	0.56	0.53	1.09	0.96	0.38	0.09	1.17	0.68
Greece	23	1979	0.46083	-0.336459	down	72.84	Europe/North America/Oceania	high	145.84	82.22	6.56	1.23	6.84	5.07	14.06	1.28	5.51	4.51	4.58	4.02	0.04	0.26	0.42	1.53	0.58	5.62	4.55	1.62	0.91	4.01	0.29	6.79	3.42	7.74	1.64	1.66	0.69	1.37	0.75	45.43	6.86	0.46	0.2	0.97	0.6	0.36	0.11	1.96	1.08
Greece	23	1980	0.549622	-0.259936	down	72.84	Europe/North America/Oceania	high	138.57	80.9	5.95	1.12	6.96	4.7	14.96	1.24	5.23	4.72	4.32	4.13	0.12	0.37	0.67	1.09	0.5	5.27	4.89	1.99	0.94	3.93	0.32	6.27	4.31	7.2	1.43	1.55	0.64	2.23	1.08	43.11	6.04	0.62	0.3	0.9	0.82	0.28	0.11	1.79	0.71
Greece	23	1981	0.657827	-0.181888	down	74.52	Europe/North America/Oceania	high	142.7	79.93	6.17	0.99	6.75	4.06	14.58	1.23	5.45	4.99	4.58	4.34	0.15	0.29	0.54	1.49	0.48	5.55	5.02	2.08	0.82	3.46	0.13	7.06	3.92	6.95	1.3	1.52	0.66	1.92	1.18	44.74	6.02	0.47	0.19	0.96	0.88	0.29	0.15	1.9	1.06
Guatemala	24	1963	335.464	2.52565	no change	47.03	Aisa/Africa/Latin America	low	48.65	60.42	NA	NA	NA	NA	1.87	4.28	NA	NA	NA	NA	NA	NA	NA	NA	NA	1.83	1.81	NA	NA	0.53	0.34	1.11	1.37	3.4	1.45	1.57	0.2	NA	NA	1.52	1.13	NA	NA	NA	NA	NA	NA	NA	NA
Guatemala	24	1964	438.731	2.6422	no change	47.03	Aisa/Africa/Latin America	low	47.04	64.83	NA	NA	NA	NA	2.25	3.48	NA	NA	NA	NA	NA	NA	NA	0.14	0.47	1.58	2.65	NA	NA	2.37	0.39	1.89	0.47	4.91	1.2	1.13	0.34	NA	NA	2.67	1.12	NA	NA	NA	NA	NA	NA	NA	NA
Guatemala	24	1965	304.93	2.4842	no change	47.03	Aisa/Africa/Latin America	low	38.95	50.07	NA	NA	NA	NA	2	3.26	NA	NA	NA	NA	NA	NA	NA	0.49	0.08	2.03	1.29	NA	NA	1.31	0.81	1.58	0.78	2.72	1.77	0.93	0.2	NA	NA	2.35	1.61	NA	NA	NA	NA	NA	NA	NA	NA
Guatemala	24	1974	69.8077	1.8439	no change	53.85	Aisa/Africa/Latin America	low	42.46	55.05	NA	NA	NA	NA	2.35	5.34	NA	NA	NA	NA	NA	NA	NA	NA	NA	1.39	1.88	NA	NA	1.41	0.45	1.89	1.14	4.38	1.54	1.8	0.68	NA	NA	2.57	1.57	NA	NA	NA	NA	NA	NA	NA	NA
Guatemala	24	1984	1004.5	3.00195	no change	58.25	Aisa/Africa/Latin America	low	45.15	62.22	0.73	NA	NA	NA	2.2	5.52	0.34	0.55	0.1	0.17	NA	NA	NA	NA	NA	NA	NA	NA	NA	0.24	NA	1.44	2.45	2.12	0.48	0.95	0.3	0.49	0.16	0.84	1.98	NA	0.36	NA	NA	NA	NA	NA	NA
Guatemala	24	1988	618.656	2.79145	no change	60.87	Aisa/Africa/Latin America	low	NA	NA	NA	NA	NA	NA	NA	NA	NA	NA	1.28	NA	NA	NA	NA	NA	NA	NA	NA	NA	NA	NA	NA	NA	NA	NA	NA	NA	NA	NA	NA	NA	NA	NA	NA	NA	NA	NA	NA	NA	NA
Guatemala	24	1990	465.213	2.66765	no change	60.87	Aisa/Africa/Latin America	low	41.91	51.56	0.38	0.2	NA	NA	2.9	3.23	1.2	1.75	0.73	1.09	NA	NA	NA	NA	NA	NA	NA	NA	NA	0.88	0.36	1.72	1.61	2.21	1.05	0.76	0.16	NA	NA	3.74	2.34	NA	NA	NA	NA	NA	NA	NA	NA
Guatemala	24	1991	627.689	2.79774	no change	63.49	Aisa/Africa/Latin America	low	45.89	52.22	0.34	0.24	NA	NA	1.83	4.08	1.01	1.15	0.63	0.75	NA	NA	NA	NA	NA	NA	NA	NA	NA	0.95	0.15	2.32	1.69	3.57	1.22	1.22	0.49	NA	NA	4.15	2.2	NA	0.03	NA	NA	NA	NA	NA	NA
Guatemala	24	1992	614.498	2.78852	no change	63.49	Aisa/Africa/Latin America	low	44.25	54.86	0.89	0.23	NA	NA	3.08	3.73	1.41	1.61	1.16	1.38	NA	NA	NA	NA	NA	NA	NA	NA	NA	0.7	0.17	1.52	1.52	2.81	1.34	0.8	0.47	NA	NA	3.41	2.51	0.02	0.02	NA	NA	NA	NA	NA	NA
Guatemala	24	1993	439.651	2.64311	no change	63.49	Aisa/Africa/Latin America	low	47.78	58.71	0.63	0.23	NA	NA	3.6	4.36	1.6	1.8	1.31	1.34	NA	NA	NA	NA	NA	NA	NA	NA	NA	0.8	0.44	2.29	2.01	2.83	1.36	1	0.52	NA	NA	3	2.99	NA	0.01	NA	NA	NA	NA	NA	NA
Guatemala	24	1994	225.555	2.35325	no change	63.49	Aisa/Africa/Latin America	low	66.17	79.14	0.92	0.35	NA	NA	3.32	4.66	1.09	2.16	0.75	1.59	NA	NA	NA	NA	NA	NA	NA	NA	NA	1.36	0.57	2.46	2.29	4.44	2.09	2.03	0.77	NA	NA	4.85	3.71	NA	0.03	NA	NA	NA	NA	NA	NA
Guatemala	24	1995	241.105	2.38221	no change	63.49	Aisa/Africa/Latin America	low	66.72	75.2	0.49	0.3	NA	NA	3.31	3.97	1.45	1.62	1.08	0.98	NA	NA	NA	NA	NA	NA	NA	NA	NA	0.97	0.17	2.57	1.8	4.77	1.9	2.34	1.06	NA	NA	4.03	3.52	NA	0.08	NA	NA	NA	NA	NA	NA
Guatemala	24	1996	197.39	2.29533	no change	66.32	Aisa/Africa/Latin America	low	55.09	67.94	0.22	0.09	NA	NA	2.76	3.81	1.2	1.93	0.59	1	NA	NA	NA	NA	NA	NA	NA	NA	NA	0.91	0.22	2.23	1.72	3.37	1.45	1.35	0.74	NA	NA	3.27	2.36	0.06	NA	NA	NA	NA	NA	NA	NA
Guatemala	24	1997	305.821	2.48547	no change	66.32	Aisa/Africa/Latin America	low	67.34	74.89	0.48	0.32	NA	NA	3.13	3.51	1.77	2.03	0.96	0.83	NA	NA	NA	NA	NA	NA	NA	NA	NA	1.07	0.32	2.8	1.78	4.47	2.61	1.85	1.02	NA	NA	6.3	3.53	NA	0.03	NA	NA	NA	NA	NA	NA
Guatemala	24	1998	445.359	2.64871	no change	66.32	Aisa/Africa/Latin America	low	69.91	78.12	0.27	0.32	NA	NA	4.31	3.92	2.74	2.5	1.28	1.29	NA	NA	NA	NA	NA	NA	NA	NA	NA	0.68	0.23	3.19	2.36	3.74	1.89	1.51	0.84	NA	NA	5	3.11	0.01	0.03	NA	NA	NA	NA	NA	NA
Guatemala	24	1999	413.629	2.61661	no change	66.32	Aisa/Africa/Latin America	low	72.05	78.48	0.43	0.37	NA	NA	3.66	4	2.05	2.52	0.77	1.28	NA	NA	NA	NA	NA	NA	NA	NA	NA	0.53	0.19	2.69	2.38	3.72	1.68	1.9	0.74	NA	NA	5.79	4	0.03	0.03	NA	NA	NA	NA	NA	NA
Guatemala	24	2000	480.929	2.68208	no change	66.32	Aisa/Africa/Latin America	low	74.88	80.04	0.59	0.4	1.99	2.42	4.23	4.69	2.53	2.58	1.22	1.44	0.06	1.32	1.71	0.29	0.21	2.61	2.64	NA	NA	0.67	0.21	2.87	2.09	4.25	1.78	1.83	0.62	NA	NA	6.28	3.61	0.04	0.03	0.03	0.09	NA	NA	0.43	0.17
Guatemala	24	2001	538.736	2.73138	no change	68.98	Aisa/Africa/Latin America	low	74.6	75.99	0.25	0.13	2.59	1.96	3.05	4.38	2.03	2.36	1.27	1.66	0.19	1.12	1.87	0.23	0.24	2.15	2.45	NA	NA	0.89	0.16	2.79	2.4	3.78	1.73	1.45	0.71	NA	NA	5.78	4.02	NA	NA	0.06	0.04	NA	NA	0.06	0.19
Guatemala	24	2002	669.236	2.82558	no change	68.98	Aisa/Africa/Latin America	low	76.48	81.72	0.52	0.16	2.72	2.31	4.04	5	2.56	2.72	1.66	1.96	0.22	1	1.86	0.26	0.18	2.79	2.87	NA	NA	0.83	0.24	3.63	2.75	4.67	2.43	2.03	1.32	NA	NA	5.77	3.98	0.11	NA	0.08	0.18	NA	0.05	0.74	0.5
Guatemala	24	2003	497.075	2.69642	no change	68.98	Aisa/Africa/Latin America	low	75.8	83.52	0.47	0.07	2.42	2.61	3.61	5.39	2.67	2.92	1.72	2.34	0.32	0.82	2.06	0.3	0.19	2.39	3.17	NA	NA	0.77	0.11	3.58	2.73	4.25	2.39	2.25	1.46	NA	NA	6.25	4.02	0.03	0.05	0.19	0.05	0.07	0.06	0.64	0.52
Guatemala	24	2004	575.352	2.75993	no change	68.98	Aisa/Africa/Latin America	low	78.96	84.01	0.34	0.24	3.04	2.03	4.36	5.44	2.69	2.53	2.36	2.25	0.31	1	1.93	0.57	0.28	2.96	2.76	NA	NA	0.7	0.25	3.55	2.81	5.59	2.54	3.07	1.25	NA	NA	5.98	4.15	0.02	0.02	0.23	0.13	0.03	0.01	0.61	0.33
Guatemala	24	2005	725.15	2.86043	no change	68.98	Aisa/Africa/Latin America	low	78.97	79.26	0.43	0.23	1.86	1.4	4.03	6.14	2.39	2.62	2.06	2.43	0.15	0.83	1.35	0.41	0.24	2.91	2.95	0.77	0.65	0.7	0.32	3.16	3	3.87	2	1.55	1.09	12.15	11.63	6.58	4.21	1.09	0.45	0.23	0.22	0.1	0.07	0.95	0.58
Guatemala	24	2006	599.165	2.77755	no change	70.26	Aisa/Africa/Latin America	low	78.62	83.85	0.38	0.2	2.38	2.63	4.63	6.79	2.83	2.3	2.56	2.06	0.39	0.82	1.38	0.31	0.12	3.29	2.58	1.09	1.11	0.9	0.2	3.69	3.55	4.65	2.4	2.08	1.28	13.2	12.37	5.44	3.71	0.79	0.37	0.18	0.19	0.03	0.05	0.74	0.53
Guatemala	24	2007	434.829	2.63832	no change	70.26	Aisa/Africa/Latin America	low	77.28	81.36	0.46	0.26	2.88	2.34	3.24	6.84	2.52	2.17	2.24	2.08	0.2	0.7	1.36	0.17	0.24	2.87	2.34	1.02	0.76	0.97	0.2	3.92	3.33	4.33	1.89	1.8	0.99	11.76	11.69	6.13	3.78	0.71	0.42	0.11	0.22	0.09	NA	0.83	0.62
Guatemala	24	2008	332.595	2.52192	no change	70.26	Aisa/Africa/Latin America	low	76.58	78.72	0.38	0.22	2.63	2.8	4.35	6.37	2.02	2.78	1.76	2.5	0.2	0.82	1.17	0.3	0.28	2.13	2.9	1.27	0.81	1.15	0.5	3.52	3.14	4.34	2.25	1.59	0.74	12.34	12.54	5.89	3.75	0.8	0.37	0.22	0.29	NA	0.04	1.22	0.82
Hungary	25	1955	0.458015	-0.33912	no change	64.02	Europe/North America/Oceania	high	130.85	114.18	NA	NA	NA	NA	12.27	1.44	NA	NA	NA	NA	NA	NA	NA	NA	NA	10.42	9.67	NA	NA	3.91	0.5	4.84	3.38	10.92	2.46	4.28	1.21	NA	NA	20.99	5.33	NA	NA	NA	NA	NA	NA	NA	NA
Hungary	25	1956	0.373323	-0.427915	no change	66.91	Europe/North America/Oceania	high	140.84	116.33	NA	NA	NA	NA	12.11	2	NA	NA	NA	NA	NA	NA	NA	NA	NA	12.26	10.13	NA	NA	4.1	0.35	4.81	3.46	10.75	2	4.54	0.83	NA	NA	22.64	5.35	NA	NA	NA	NA	NA	NA	NA	NA
Hungary	25	1957	0.091473	-1.03871	no change	66.91	Europe/North America/Oceania	high	140.42	118.85	NA	NA	NA	NA	12.09	2.65	NA	NA	NA	NA	NA	NA	NA	NA	NA	11.91	11.37	NA	NA	3.54	0.73	4.81	3.79	10.36	2.17	3.93	0.85	NA	NA	23.52	5.72	NA	NA	NA	NA	NA	NA	NA	NA
Hungary	25	1958	0.060717	-1.21669	no change	66.91	Europe/North America/Oceania	high	145.18	118.15	NA	NA	NA	NA	12.09	3.29	NA	NA	NA	NA	NA	NA	NA	NA	NA	12.83	11.43	NA	NA	4.28	0.26	5.39	3.32	10.58	1.96	3.97	1.15	NA	NA	24	6.15	NA	NA	NA	NA	NA	NA	NA	NA
Hungary	25	1959	0.070444	-1.15216	no change	66.91	Europe/North America/Oceania	high	153.05	119.46	NA	NA	NA	NA	11.84	4.59	NA	NA	NA	NA	NA	NA	NA	NA	NA	12.31	12	NA	NA	3.88	0.35	5.42	3.5	10.7	1.67	4.12	0.77	NA	NA	27.93	6.24	NA	NA	NA	NA	NA	NA	NA	NA
Hungary	25	1960	0.15024	-0.823214	no change	66.91	Europe/North America/Oceania	high	149.87	120.83	NA	NA	NA	NA	12.17	4.57	NA	NA	NA	NA	NA	NA	NA	NA	NA	12.2	11.94	NA	NA	4.15	0.53	5.53	4.03	10.26	1.97	3.95	0.86	NA	NA	27.36	6.33	NA	NA	NA	NA	NA	NA	NA	NA
Hungary	25	1961	0.029913	-1.52414	no change	68.79	Europe/North America/Oceania	high	154.34	118.44	NA	NA	NA	NA	13.05	5.02	NA	NA	NA	NA	NA	NA	NA	NA	NA	12.15	11.32	NA	NA	3.86	0.57	5.55	4.39	10.66	1.86	4.46	0.86	NA	NA	30.28	6.67	NA	NA	NA	NA	NA	NA	NA	NA
Hungary	25	1962	0.03975	-1.40066	no change	68.79	Europe/North America/Oceania	high	155.77	119.57	NA	NA	NA	NA	13.51	3.91	NA	NA	NA	NA	NA	NA	NA	NA	NA	13.43	12.29	NA	NA	4.04	0.33	5.85	4.07	10.4	1.6	3.73	0.81	NA	NA	30.1	7.19	NA	NA	NA	NA	NA	NA	NA	NA
Hungary	25	1963	0.00991	-2.00393	no change	68.79	Europe/North America/Oceania	high	154.28	118.68	NA	NA	NA	NA	14.69	4.98	NA	NA	NA	NA	NA	NA	NA	NA	NA	13.76	11.64	NA	NA	3.93	0.44	6.37	3.88	10.78	2.01	4.07	1.01	NA	NA	32.37	7.21	NA	NA	NA	NA	NA	NA	NA	NA
Hungary	25	1964	0.049388	-1.30638	no change	68.79	Europe/North America/Oceania	high	159.48	119.94	NA	NA	NA	NA	13.47	4.94	NA	NA	NA	NA	NA	NA	NA	NA	NA	13.99	12.78	NA	NA	4.1	0.36	5.65	4.22	11.05	1.54	4.2	0.7	NA	NA	32.82	7.56	NA	NA	NA	NA	NA	NA	NA	NA
Hungary	25	1965	0.128041	-0.892651	no change	68.79	Europe/North America/Oceania	high	163.71	121.11	NA	NA	NA	NA	13.63	5.35	NA	NA	NA	NA	NA	NA	NA	NA	NA	14.79	13.3	NA	NA	4.24	0.4	6.1	3.92	10.56	1.92	4.04	0.93	NA	NA	36.22	7.23	NA	NA	NA	NA	NA	NA	NA	NA
Hungary	25	1966	0.009818	-2.00798	no change	69.45	Europe/North America/Oceania	high	168.1	120.83	NA	NA	NA	NA	14.09	5.55	NA	NA	NA	NA	NA	NA	NA	NA	NA	15.95	13.52	NA	NA	4.23	0.46	6.35	4.45	11.04	1.65	3.9	0.7	NA	NA	37.66	7.57	NA	NA	NA	NA	NA	NA	NA	NA
Hungary	25	1967	0.048909	-1.31061	no change	69.45	Europe/North America/Oceania	high	170.12	121	NA	NA	NA	NA	15.29	5.6	NA	NA	NA	NA	NA	NA	NA	NA	NA	15.5	13.54	NA	NA	4.24	0.44	6.4	4.35	10.94	1.65	4.1	0.78	NA	NA	39.26	6.99	NA	NA	NA	NA	NA	NA	NA	NA
Hungary	25	1968	0.019486	-1.71028	no change	69.45	Europe/North America/Oceania	high	169.14	121.71	NA	NA	NA	NA	15.11	5.68	NA	NA	NA	NA	NA	NA	NA	NA	NA	16.33	14.55	NA	NA	4.65	0.45	5.98	4.4	11.03	2.02	4.05	0.89	NA	NA	40.15	7.64	NA	NA	NA	NA	NA	NA	NA	NA
Hungary	25	1969	0.029118	-1.53584	no change	69.45	Europe/North America/Oceania	high	174.66	121.91	NA	NA	NA	NA	16.24	6.23	NA	NA	NA	NA	NA	NA	NA	NA	NA	16.53	13.26	NA	NA	4.51	0.49	5.65	4.09	10.96	2.02	3.97	0.97	NA	NA	40.99	7.03	NA	NA	NA	NA	NA	NA	NA	NA
Hungary	25	1970	0.077392	-1.1113	no change	69.45	Europe/North America/Oceania	high	178.38	122.91	5.78	1.18	3.74	2.63	16.02	6.52	16.83	13.47	8.82	8.29	3.76	2.76	7.36	0.58	0.38	17.36	14.13	3.18	1.72	4.66	0.5	5.82	4.16	11.67	1.8	4.72	0.73	NA	NA	40.2	7.64	1.16	0.73	0.22	0.44	0.04	NA	4.41	2.54
Hungary	25	1971	0.048239	-1.3166	no change	69.61	Europe/North America/Oceania	high	184.05	125.83	5.73	1.07	3.91	2.92	17.67	6.21	17.91	14.17	10.13	8.82	3.15	2.8	6.98	1	0.48	18.54	14.81	3.36	2.12	5.93	0.44	6.47	4.04	13.26	1.62	4.85	0.79	NA	NA	43.15	7.86	0.94	0.8	0.36	0.3	0.15	0.03	4.21	2.39
Hungary	25	1972	0.038484	-1.41472	no change	69.61	Europe/North America/Oceania	high	182.04	124.97	5.74	1.08	3.88	2.74	17.86	6.71	17.79	15.27	9.72	9.58	3.01	2.74	7.03	1.06	0.56	18.35	15.78	3.49	1.9	5.79	0.42	6.3	4.5	13.24	1.84	4.77	0.95	NA	NA	42.33	7.68	0.94	0.99	0.43	0.39	0.07	0.04	4.31	2.81
Hungary	25	1973	0.057548	-1.23997	no change	69.61	Europe/North America/Oceania	high	182.82	126.28	6.08	1.27	3.78	2.94	17.59	6.48	19.27	14.65	10.06	9.12	3.2	3.05	7.39	1.39	0.74	19.68	15.15	3.76	2.02	5.2	0.43	6.27	3.99	12.16	1.98	4.69	1.02	NA	NA	43.37	8.66	1.42	1.06	0.46	0.29	0.07	0.07	3.88	2.39
Hungary	25	1974	0.047751	-1.32102	no change	69.61	Europe/North America/Oceania	high	192.58	128.6	6.06	1.25	4.45	3.99	18.06	6.43	19.67	15.59	10.7	9.86	3.45	3.06	7.85	1.29	0.75	20.17	15.89	3.76	2.06	5.3	0.4	6.34	4.84	13.3	1.97	5.05	1.18	NA	NA	47.5	8.64	1.41	1.12	0.77	0.54	0.12	0.01	3.77	2.26
Hungary	25	1975	0.075959	-1.11942	no change	69.61	Europe/North America/Oceania	high	194.91	127.86	6.65	1.06	5.73	4.53	19.25	6.45	20.85	15.65	11.83	10.27	2.93	3.37	7	1.45	0.73	21.53	16.07	3.96	2.23	5.68	0.29	6.6	4.46	14.29	1.68	5.61	0.83	NA	NA	47.12	8	1.29	1.02	0.81	0.61	0.08	0.01	3.76	2.19
Hungary	25	1976	0.018887	-1.72384	no change	69.58	Europe/North America/Oceania	high	191.86	129.34	6.22	0.9	4.53	4.42	19.67	6.51	19.87	15.68	11.33	9.94	2.74	3.13	8.14	0.94	0.66	20.46	16.13	4.24	2.31	6.07	0.45	6.12	4.52	15.23	1.99	5.87	1.12	NA	NA	48.85	8.92	1.39	1.07	0.54	0.62	0.03	0.03	3.79	2.6
Hungary	25	1977	0.037605	-1.42475	no change	69.58	Europe/North America/Oceania	high	196	125.79	6.26	1.14	4.61	3.48	19.77	5.96	21.06	16.41	11.63	10.65	3.27	2.8	7.58	0.81	0.38	21.74	16.9	4	2.14	5.8	0.35	6.41	4.25	14.7	1.6	6.04	0.92	NA	NA	50.42	8.45	1.1	1.08	0.59	0.56	0.09	0.03	4.2	2.39
Hungary	25	1978	0.074955	-1.1252	no change	69.58	Europe/North America/Oceania	high	202.58	127.63	6.24	1.29	4.58	3.15	19.67	6.62	22.25	17.03	12.41	10.81	3.28	3.29	8.33	0.54	0.35	22.77	17.31	4.72	2.25	6.47	0.53	6.03	4.42	15.73	2.41	6	1.2	NA	NA	54.74	9.63	1.28	0.96	0.74	0.51	0.05	0.08	4.42	2.64
Hungary	25	1979	0.121518	-0.915359	no change	69.58	Europe/North America/Oceania	high	206.27	124.7	6.96	1.34	5.2	3.4	20.45	7.31	22.23	16.36	12.01	10.03	2.94	3.8	7.67	1.31	0.45	22.71	16.81	3.96	1.78	6.2	0.62	6.64	4.4	16.9	2.21	7.07	1.15	8.34	4.09	56.61	9.3	1.4	1.23	0.91	0.71	0.33	0.07	3.83	2.04
Hungary	25	1980	0.056017	-1.25168	no change	69.58	Europe/North America/Oceania	high	210.47	128.42	6.91	1.37	6.01	3.85	20.42	8.02	23.29	17.1	11.87	9.9	4.24	3.37	8.46	1.18	0.64	24.03	17.57	4.13	1.93	5.71	0.41	6.91	4.46	18.58	2.16	8.43	1.18	8.31	3.62	57.29	10.28	1.51	1.4	1.3	1.04	0.36	0.16	3.74	2.05
Hungary	25	1981	0.317401	-0.498392	no change	69.07	Europe/North America/Oceania	high	214.48	127.74	7.31	1.12	6.13	4.03	21.16	7.67	24.37	17.3	12.42	9.88	4.05	3.35	8.06	1.1	0.75	24.95	17.69	3.65	1.88	5.58	0.27	6.72	4.61	19.06	1.89	8.88	1.12	8.01	4.28	60.98	9.92	2.25	1.2	1.3	0.79	0.56	0.1	3.69	1.76
Ireland	26	1955	0.034294	-1.46478	up	66.68	Europe/North America/Oceania	high	134.58	109.01	NA	NA	2.22	2.06	17.44	2.7	20.87	17.24	12.85	12.59	0.53	NA	NA	2.18	0.84	21.49	17.71	1.64	0.85	2.93	1.09	4.12	3.34	14.93	7.19	7.44	2.91	NA	NA	19.42	5.55	0.42	0.38	0.2	0.2	0.12	0.13	1.43	0.06
Ireland	26	1956	0.034542	-1.46165	up	68.96	Europe/North America/Oceania	high	129.13	108.47	NA	NA	2.97	1.57	20.91	2.38	19.89	16.62	11.9	12.96	0.32	NA	NA	1.98	0.63	20.63	16.82	1.66	1.01	2.08	1.06	4.68	3.29	12.84	6.04	6.42	1.94	NA	NA	22.24	4.76	0.33	0.58	0.82	0.47	0.16	NA	1.06	0.71
Ireland	26	1958	0.035063	-1.45515	up	68.96	Europe/North America/Oceania	high	128.77	111.99	NA	NA	4.02	1.84	18.59	3.04	19.13	17.23	11.26	12.29	0.64	NA	NA	2.23	1.51	19.6	17.47	1.51	0.87	2.57	1.26	4.41	3.26	13.34	6.96	6.36	2.45	NA	NA	21.9	5.54	0.51	0.62	0.79	0.97	0.22	NA	1.14	0.99
Ireland	26	1961	0.035486	-1.44994	up	70.1	Europe/North America/Oceania	high	134.88	107.84	NA	NA	3.52	1.93	19.16	1.95	17.62	17.51	11.42	14.13	0.29	NA	NA	2.11	1.25	17.83	17.9	1.78	1.36	2.56	0.86	5.35	2.98	13.33	6.01	4.97	1.96	NA	NA	28.03	5.93	0.87	0.59	0.95	0.65	0.06	0.09	1.31	0.69
Ireland	26	1966	0.034674	-1.46	up	70.75	Europe/North America/Oceania	high	144.8	115.3	NA	NA	4.27	2.45	19.74	3.28	20.36	18.33	12.52	14.08	1.65	NA	NA	1.56	1.34	20.74	18.58	2.14	1.35	2.18	0.91	5.39	3.46	11.02	7.07	4.18	1.59	NA	NA	34.38	7.51	0.75	0.88	0.93	1.22	0.15	0.09	2.17	1.72
Ireland	26	1967	0.068965	-1.16137	up	70.75	Europe/North America/Oceania	high	142.25	116.38	NA	NA	4.2	2.2	22.77	4.2	17.72	17.68	11.49	13.27	2.73	NA	NA	2.09	0.79	17.77	17.84	2.54	1.15	2.17	0.87	5	3.44	10.97	6.34	4.41	1.39	NA	NA	34.5	8.77	0.66	1.07	1.22	1.07	0.17	0.09	2.41	1.58
Ireland	26	1968	0.137315	-0.862282	up	70.75	Europe/North America/Oceania	high	146.5	119.07	3.36	1.15	3.55	2.97	22.09	3.77	20.88	17.86	13.54	13.47	2.58	0.55	1.91	2.18	1.27	21.05	18.34	1.74	1.37	1.87	0.83	6.62	3.42	10.87	7.2	4.36	1.83	NA	NA	38.64	9.67	0.36	0.69	1.34	1	0.2	NA	2.02	1.19
Ireland	26	1972	0.033069	-1.48058	up	71.16	Europe/North America/Oceania	high	158.37	121.56	4.27	1.63	4.79	2.93	23.78	4.21	22.09	18.55	13.93	13.96	2.78	1.23	1.43	1.73	1	22.85	18.81	3.12	1.3	2.19	1.32	6.15	3.08	11.24	7.52	4.12	1.87	NA	NA	39.84	12.07	0.45	0.64	1.74	1.15	0.14	0.06	2.14	0.84
Ireland	26	1973	0.065083	-1.18653	up	71.16	Europe/North America/Oceania	high	157.59	125.47	4.15	1.89	4.42	3.14	26.2	4.28	22.4	17.82	14.47	13.89	3.17	1.06	2.09	1.97	1.23	23.22	18.08	2.49	0.95	1.55	0.97	4.86	4.38	12.27	7.33	4.66	1.95	NA	NA	43.26	11.16	0.68	1.06	2.12	1.1	0.06	0.07	2.39	1.47
Ireland	26	1974	0.064021	-1.19368	up	71.16	Europe/North America/Oceania	high	160.42	130.69	4.04	1.56	5.1	2.99	26.25	2.65	21.27	18.89	13.97	14.42	NA	1	1.77	1.27	1.16	21.8	19.4	3.11	1.8	2.05	0.82	6.63	2.99	10.96	6.69	3.86	1.55	NA	NA	43.71	14.59	0.97	1.1	1.73	1.54	0.16	0.11	1.93	1.64
Ireland	26	1975	0.031476	-1.50202	up	71.16	Europe/North America/Oceania	high	163.92	128.28	4.16	1.81	5.04	3.41	25.71	3.91	24.33	20.2	15.04	14.57	3.99	0.91	1.7	1.84	0.49	24.87	20.43	3.44	1.25	2.38	1.12	5.39	2.46	12.03	6.6	3.98	1.76	NA	NA	44.72	14.05	0.86	0.7	1.83	1.84	0.11	0.12	3.41	1.23
Ireland	26	1976	0.185874	-0.730781	up	71.93	Europe/North America/Oceania	high	169.4	125.97	4.93	1.13	5.03	3.93	26.57	2.62	25.27	19.14	16.38	15.74	2.78	1.02	2.05	1.43	1.2	25.79	19.71	2.74	1.12	2.27	0.62	5.09	3.09	11.74	6.52	3.76	2.07	NA	NA	48.39	13.67	0.33	0.4	2.59	1.23	0.19	0.14	2.89	1.3
Ireland	26	1977	0.977995	-0.00966337	up	71.93	Europe/North America/Oceania	high	163.03	121.11	3.88	1.97	4.38	2.44	24.42	3.07	21.44	18.9	14.11	14.68	2.5	1.11	2.18	1.79	0.67	21.88	19.3	2.69	1.2	2.07	0.59	5.14	3.81	12.48	5.57	4.3	1.44	NA	NA	46.31	13.41	0.99	1.09	2.16	1.75	0.37	0.09	2.37	1.5
Ireland	26	1978	0.78455	-0.105379	up	71.93	Europe/North America/Oceania	high	162.49	123.26	4.69	1.53	4.52	3.44	26.53	2.55	21.92	18.21	14.84	13.83	1.92	0.96	1.45	1.59	0.95	22.28	18.55	2.58	1.73	2.37	0.55	5.35	3.8	13.45	5.66	3.99	1.17	NA	NA	46.38	14.23	0.88	1.36	2.8	1.4	0.43	0.06	2.54	1.86
Ireland	26	1979	0.950119	-0.022222	up	71.93	Europe/North America/Oceania	high	161.87	121.51	4.11	1.14	5.33	3.27	24.69	3.19	21.61	16.57	13.72	12.2	2.03	1.33	2.21	1.07	0.96	22.03	16.69	2.98	1.53	2.29	0.52	5.17	3.54	11.15	5.32	3.69	1.37	1.17	0.44	46.62	15.6	0.71	1.4	1.92	1.15	0.1	0.09	2.56	1.49
Ireland	26	1980	0.646869	-0.189184	up	71.93	Europe/North America/Oceania	high	162.85	122.76	4.59	1.21	5.34	3.3	28.13	2.64	21.77	17.22	13.59	12.79	2.01	1.14	1.58	1.72	1.04	22.05	17.42	2.36	1.37	2.15	0.76	5.93	3.25	11.82	6.65	3.6	1.72	0.64	0.58	44.93	14.94	0.78	0.97	2.56	1.81	0.2	0.15	2.96	2.3
Ireland	26	1981	0.726111	-0.138997	up	73.09	Europe/North America/Oceania	high	162.19	117.32	4.1	1.21	4.25	3.28	24.29	3.14	22.29	15.5	14.91	11.62	1.51	1.61	1.75	1.32	0.95	22.57	15.76	3.15	1.45	2.88	0.79	5.75	3.47	12.8	5.93	4	1.32	0.64	0.53	49.5	16.09	0.97	1.42	2.17	1.94	0.31	0.18	3.19	1.76
Israel	27	1975	0.268336	-0.571321	up	72.57	Europe/North America/Oceania	high	130.27	114.37	6.27	1.1	3.83	2.78	23.74	2.13	13.74	13.13	9.91	10.12	2.06	2.04	4	1.1	1.03	13.92	13.25	3.48	2.17	1.79	0.37	7.32	5.22	5.17	2.97	1.37	1.1	NA	NA	26.41	7.09	2.07	0.76	2.29	1.48	0.37	0.33	5.3	4.94
Israel	27	1976	0.379673	-0.42059	up	73.52	Europe/North America/Oceania	high	133.47	114.55	7.16	1.48	3.74	2.31	26.41	1.52	15.31	12.08	10.75	8.12	1.24	2.13	3.65	1	1.06	15.51	12.41	3.32	1.97	2.07	0.46	6.28	4.61	6.18	3.3	1.67	1.64	NA	NA	26.34	7.83	2.31	1.58	1.91	1.24	0.47	0.29	6.4	3.96
Israel	27	1977	0.800915	-0.0964136	up	73.52	Europe/North America/Oceania	high	134.07	112.21	6.79	1.4	3.66	2.39	23.93	1.1	16.46	12.37	11.92	8.93	0.99	1.62	3.48	1.36	0.66	16.81	12.57	3.11	1.8	2.79	0.54	7.81	5.3	7.41	3.1	2.28	0.68	NA	NA	25.69	8.62	1.92	1.17	2.1	1.9	0.81	0.16	5.56	2.91
Israel	27	1978	0.476191	-0.322219	up	73.52	Europe/North America/Oceania	high	131.36	116.67	6.5	1.33	3.14	2.06	23.19	1.88	16.36	13.7	11.9	9.89	1.03	1.93	2.73	1.18	0.65	16.63	13.97	3.13	2.51	2.38	0.14	7.46	6.23	5.57	1.93	1.21	0.43	NA	NA	25.24	8.18	2.26	2	2.9	2.06	0.36	0.1	5.16	4.47
Israel	27	1979	0.437996	-0.35853	up	73.52	Europe/North America/Oceania	high	137.7	113.88	7.39	1.06	4.68	2.26	24.28	1.4	16.81	13.32	12.31	10.08	1.03	1.6	3.44	1.71	0.59	17.1	13.45	2.81	2.08	1.54	0.31	6.98	5.03	5.28	2.3	1.54	0.98	2.25	1.75	25.93	8.13	2.15	1.55	2.63	1.99	0.76	0.26	7.24	3.9
Israel	27	1980	1.15066	0.0609455	up	73.52	Europe/North America/Oceania	high	126.93	111.73	6.1	1.54	3.54	2.91	23.24	0.78	15.2	12.08	11.21	9.5	1.15	1.6	3.41	1.12	0.9	15.29	12.21	3.12	1.48	1.97	0.07	5.74	3.66	4.99	2.26	1.48	0.8	2.48	0.83	26.92	8.77	1.48	1.94	2.74	1.48	0.56	0.3	4.54	2.77
Israel	27	1981	1.15759	0.0635548	up	74.63	Europe/North America/Oceania	high	118.82	107.84	6.03	1.38	4.15	3.65	21.8	1.48	14.35	13.45	10.63	10.42	0.94	1.22	2.21	1	0.76	14.45	13.58	NA	NA	1.8	0.26	5.39	4.36	4.57	2.06	1.01	0.77	2.9	1.77	23.13	8.09	2.83	1.2	2.03	1.57	0.35	0.44	4.28	2.98
Italy	28	1955	0.018506	-1.73269	up	66.32	Europe/North America/Oceania	high	123.09	96.73	NA	NA	1.51	0.89	13.6	1.67	9.13	8.09	5.18	5.11	0.41	NA	NA	2.27	1.4	9.44	8.33	1.33	0.78	3.72	0.28	4.92	3.67	12.79	2.1	5.2	0.92	NA	NA	14.76	3.31	NA	NA	NA	NA	NA	NA	NA	NA
Italy	28	1956	0.17375	-0.760075	up	68.39	Europe/North America/Oceania	high	129.81	99.02	NA	NA	2.18	1.43	14.2	1.73	10.04	8.67	5.87	5.8	0.32	NA	NA	2.47	1.49	10.38	8.94	1.75	1.02	3.85	0.33	5.23	3.86	12.99	2.05	5.3	0.92	NA	NA	16.73	3.45	0.3	0.2	0.29	0.28	0.12	0.04	2.53	1.28
Italy	28	1957	0.020333	-1.6918	up	68.39	Europe/North America/Oceania	high	130.21	98.5	4.37	1.19	1.43	1.09	14.22	1.81	10.47	8.95	6.25	6.16	0.28	0.77	NA	2.39	1.56	10.88	9.31	1.65	0.9	4.06	0.3	5.51	3.95	12.92	2.11	4.99	0.95	1.67	1.49	17.85	3.41	0.3	0.25	0.46	0.26	0.09	0.05	2.45	1.45
Italy	28	1958	0.006064	-2.21724	up	68.39	Europe/North America/Oceania	high	130.22	97.52	4.5	1.22	1.67	1.21	13.75	1.8	10.32	9.02	6.24	6.11	0.25	0.86	1.2	2.34	1.34	10.7	9.3	1.61	0.98	4.26	0.22	5.1	3.79	13.37	1.86	4.97	0.92	1.97	1.5	18.57	3.55	0.29	0.25	0.43	0.35	0.12	0.08	2.74	1.41
Italy	28	1959	0.030101	-1.52142	up	68.39	Europe/North America/Oceania	high	136.36	98.43	4.77	1.13	1.89	1.11	14.37	1.98	11.17	9.01	6.75	6.03	0.35	0.93	1.3	2.54	1.44	11.6	9.32	1.79	1.03	4.26	0.3	5.99	4.27	13.84	2.01	5.44	0.85	1.95	1.39	19.89	3.41	0.34	0.29	0.5	0.41	0.18	0.06	2.93	1.43
Italy	28	1960	0.02789	-1.55455	up	68.39	Europe/North America/Oceania	high	140.81	101.21	4.97	1.11	1.81	1.14	14.59	1.87	11.59	9.81	7	6.64	0.31	0.92	1.37	2.77	1.58	12.02	10.07	1.79	1.01	4.38	0.36	6.02	4.26	14.21	2.24	5.47	0.94	2.38	1.62	21.74	3.99	0.36	0.27	0.6	0.42	0.16	0.09	2.55	1.54
Italy	28	1961	0.037607	-1.42473	up	69.62	Europe/North America/Oceania	high	141.58	99.13	4.85	1.13	1.87	1.22	15.03	1.66	11.9	9.84	7.35	6.68	0.33	0.78	1.42	2.58	1.41	12.3	10.12	1.91	0.92	4.54	0.3	6.04	4.42	14.39	2.1	5.57	0.95	2.34	1.57	22.99	3.99	0.33	0.3	0.66	0.47	0.2	0.1	2.98	1.34
Italy	28	1962	0.033436	-1.47579	up	69.62	Europe/North America/Oceania	high	145.57	100.16	5.18	1.13	2.11	1.27	15.17	1.9	12.35	9.67	7.53	6.45	0.36	0.86	1.34	2.69	1.44	12.82	9.93	1.7	0.98	4.94	0.29	6.54	4.65	14.7	2.14	5.43	1.01	2.32	1.57	24.5	3.92	0.33	0.31	0.65	0.39	0.17	0.09	2.82	1.31
Italy	28	1963	0.046877	-1.32904	up	69.62	Europe/North America/Oceania	high	147.64	101.59	5.12	1.12	1.94	1.24	15.46	1.9	12.86	10.09	7.77	6.81	0.34	0.7	1.17	2.55	1.46	13.26	10.33	1.89	1.09	5.05	0.35	6.48	4.76	15.09	2.16	5.74	0.98	NA	1.62	25.3	4.2	0.47	0.39	0.6	0.52	0.23	0.1	2.9	1.57
Italy	28	1964	0.042636	-1.37022	up	69.62	Europe/North America/Oceania	high	151.67	100.54	5.14	1.16	2.14	1.23	15.79	1.81	13.03	10.18	7.84	7.1	0.42	0.82	1.24	2.73	1.48	13.39	10.46	1.69	0.99	5.44	0.32	6.44	4.64	15.27	2.08	5.44	0.89	2.28	1.61	28.15	4.36	0.43	0.41	0.77	0.52	0.18	0.09	2.88	1.41
Italy	28	1965	0.057707	-1.23877	up	69.62	Europe/North America/Oceania	high	152.8	102.35	5.56	1.11	2.27	1.45	16.1	1.74	13.19	10.9	7.74	7.57	0.34	0.8	1.2	2.56	1.42	13.62	11.13	1.91	0.99	5.61	0.29	6.28	4.6	15.58	1.94	5.69	0.88	2.56	1.61	29.26	4.4	0.48	0.32	0.78	0.6	0.22	0.09	2.84	1.59
Italy	28	1966	0.066881	-1.1747	up	70.83	Europe/North America/Oceania	high	155.48	100.83	5.73	1.18	2.38	1.48	16.06	1.65	13.87	10.37	8.36	7.01	0.31	0.93	1.32	2.73	1.52	14.24	10.58	1.83	0.94	5.69	0.25	6.73	4.62	15.59	2.05	5.4	0.98	2.59	1.6	30.64	4.71	0.46	0.39	0.95	0.63	0.19	0.09	2.89	1.44
Italy	28	1967	0.066455	-1.17747	up	70.83	Europe/North America/Oceania	high	155.33	100.4	5.65	1.11	2.39	1.48	16.76	1.65	14.19	10.73	8.78	7.37	0.39	0.89	1.29	2.59	1.48	14.51	10.93	1.96	1.06	5.51	0.28	6.76	4.69	15.31	2.03	5.62	0.93	2.55	1.61	32.36	4.52	0.54	0.42	0.9	0.74	0.22	0.1	2.85	1.34
Italy	28	1968	0.069828	-1.15597	up	70.83	Europe/North America/Oceania	high	160.04	100.64	5.63	1.25	NA	NA	16.62	1.73	14.62	11.08	9.09	7.57	0.39	0.98	1.48	2.6	1.5	14.97	11.28	1.86	0.94	5.79	0.3	6.87	4.78	16.28	2.08	5.92	1.01	NA	NA	34.51	4.55	0.57	0.42	0.9	0.75	0.25	0.13	2.75	1.39
Italy	28	1969	0.071272	-1.14708	up	70.83	Europe/North America/Oceania	high	163.91	103.36	6.16	1.13	2.64	1.72	17.5	1.65	14.99	11.43	9.17	7.87	0.4	1.04	1.63	2.56	1.6	15.36	11.62	2	0.98	6.37	0.35	7.26	5.02	16.75	2.09	5.76	0.9	NA	NA	36.22	4.69	0.65	0.58	0.93	0.81	0.22	0.09	2.76	1.51
Italy	28	1970	0.078269	-1.10641	up	70.83	Europe/North America/Oceania	high	162.61	100.25	6.1	1.2	2.58	1.77	17.39	1.58	15.58	11.35	9.61	7.77	0.35	1.13	1.72	2.41	1.37	15.88	11.56	2.06	0.96	6.31	0.26	6.65	4.58	16.58	1.86	5.89	0.85	NA	NA	35.92	4.61	0.67	0.49	0.91	0.79	0.3	0.06	2.72	1.46
Italy	28	1971	0.079621	-1.09897	up	72.14	Europe/North America/Oceania	high	166.44	100.64	6.58	1.19	2.91	1.7	17.86	1.53	15.7	11.83	9.69	8.12	0.32	1.16	1.66	2.39	1.26	16.06	12.06	2.18	1.21	6.46	0.32	6.66	4.78	17.02	2.01	6.02	0.85	NA	NA	38.61	4.53	0.61	0.42	1.1	0.7	0.28	0.09	2.74	1.53
Italy	28	1972	0.114042	-0.942935	up	72.14	Europe/North America/Oceania	high	168.24	101.67	6.59	1.16	2.7	1.86	18.31	1.35	15.94	12.18	9.98	8.5	0.45	1.21	1.66	2.25	1.41	16.34	12.39	2.41	1.2	6.49	0.27	6.98	4.61	16.78	2.02	5.83	0.98	NA	NA	39.71	4.89	0.73	0.45	1.05	0.84	0.33	0.09	2.77	1.55
Italy	28	1973	0.102195	-0.99057	up	72.14	Europe/North America/Oceania	high	170.56	101.15	7.1	1.21	3.13	2.03	18.29	1.29	16.65	12.37	10.57	8.67	0.57	1.17	1.69	2.29	1.31	16.96	12.58	2.44	1.14	6.64	0.35	6.68	4.58	17.21	2.1	5.9	0.98	NA	NA	41.21	5.13	0.58	0.39	1.28	0.96	0.29	0.12	2.69	1.48
Italy	28	1974	0.115887	-0.935965	up	72.14	Europe/North America/Oceania	high	171.62	100.78	6.64	1.29	3.7	2.3	18.68	1.15	16.7	12.09	10.32	8.33	0.53	1.15	1.65	2.24	1.22	16.98	12.24	2.36	1.08	6.57	0.35	6.61	4.46	17.03	2.02	5.96	0.83	NA	NA	43.31	5.2	0.55	0.4	1.36	0.97	0.26	0.07	2.63	1.43
Italy	28	1975	0.115166	-0.938676	up	72.14	Europe/North America/Oceania	high	174.23	99.91	7.27	1.24	3.61	2.31	18.56	1.07	16.73	12.32	10.48	8.54	0.61	1.21	1.62	2.02	1.13	17.1	12.55	2.47	1.1	6.65	0.36	7.08	4.58	17.33	2.19	6.12	0.89	NA	NA	44.82	5.34	0.82	0.5	1.41	1.01	0.27	0.06	2.29	1.27
Italy	28	1976	0.189832	-0.721631	up	73.44	Europe/North America/Oceania	high	176.61	100.61	7.82	1.4	3.61	2.5	18.71	1.04	17	12.83	10.96	8.94	0.55	1.15	1.66	2.21	1.33	17.36	13.07	2.63	1.16	6.62	0.32	6.92	4.61	17.25	2.02	5.76	0.87	NA	NA	47.21	5.62	0.78	0.62	1.33	0.96	0.26	0.06	2.19	1.21
Italy	28	1977	0.372822	-0.428498	up	73.44	Europe/North America/Oceania	high	178.81	100.24	7.95	1.35	4.18	2.68	18.55	1.1	17.51	12.87	11.05	9.01	0.51	1.25	1.82	2.07	1.19	18.11	13.31	2.77	1.19	6.69	0.35	6.91	4.54	17.4	1.95	6.07	0.92	NA	NA	48.68	5.85	0.85	0.69	1.61	1.17	0.33	0.08	2.15	1.14
Italy	28	1978	0.432077	-0.364439	up	73.44	Europe/North America/Oceania	high	181.66	99.15	7.91	1.35	4.3	2.66	18.77	1.05	17.33	12.62	11.17	8.78	0.44	1.27	2.01	2.12	1.23	17.88	12.96	2.89	1.25	6.78	0.32	6.81	4.39	17.93	2.07	6.11	0.82	NA	NA	50.59	5.61	0.87	0.64	1.68	1.27	0.33	0.08	2.28	1.22
Italy	28	1979	0.290945	-0.536189	up	73.44	Europe/North America/Oceania	high	185.09	99.48	8.16	1.41	4.39	2.87	18.9	1.17	14.16	9.65	7.9	5.85	0.69	1.39	1.95	1.7	0.98	14.48	9.78	3.19	1.28	6.98	0.31	6.95	4.65	18.07	1.98	6.22	0.85	4.45	2.1	52.38	5.91	1.04	0.7	1.64	1.19	0.41	0.07	2.76	1.63
Italy	28	1980	0.311775	-0.506159	up	73.44	Europe/North America/Oceania	high	187.98	98.82	8.09	1.34	4.81	3.08	19.07	1.08	14.46	9.42	8.31	5.77	0.66	1.4	2.05	1.61	0.9	14.69	9.55	3.15	1.26	6.53	0.29	7.25	4.43	17.7	2.13	6.52	0.99	5.04	2.49	54.94	6.01	1.25	0.87	1.47	1.08	0.38	0.09	2.94	1.55
Italy	28	1981	0.253088	-0.596728	up	74.76	Europe/North America/Oceania	high	187.06	99.24	8.59	1.37	5.08	3.2	19.56	1.13	14.2	9.72	8.4	6.05	0.71	1.54	2.25	1.68	0.97	14.43	9.86	3.17	1.28	6.82	0.33	7	4.42	17.94	1.99	6.22	0.92	5.03	2.36	54.27	6.18	1.34	0.99	1.66	1.21	0.42	0.1	2.72	1.48
Japan	29	1955	0.073484	-1.13381	no change	62.17	Aisa/Africa/Latin America	high	125.39	94.36	NA	NA	0.22	0.12	4.05	2.19	6.53	5.61	2.26	2.35	0.38	NA	NA	0.69	0.31	6.76	5.77	0.44	0.28	1.67	0.47	2.84	1.87	9.63	3.35	1.26	0.62	NA	NA	5.83	2.14	0.05	0.04	0.05	0.02	0.06	0.02	1.25	0.75
Japan	29	1956	0.051781	-1.28583	no change	66.25	Aisa/Africa/Latin America	high	129.25	96.47	NA	NA	0.25	0.15	3.86	2.12	6.72	5.69	2.31	2.38	0.27	NA	NA	0.75	0.43	7	5.87	0.5	0.37	1.69	0.52	2.99	2.05	10.01	3.56	1.25	0.6	NA	NA	6.93	2.55	0.05	0.04	0.06	0.02	0.05	0.03	1.11	0.65
Japan	29	1957	0.036041	-1.4432	no change	66.25	Aisa/Africa/Latin America	high	129.75	94.53	NA	NA	0.25	0.16	3.54	1.88	6.57	5.75	2.25	2.38	0.3	NA	NA	0.68	0.36	6.87	5.94	0.57	0.36	1.68	0.47	2.95	2.19	9.81	3.47	1.28	0.69	NA	NA	7.45	2.72	0.06	0.02	0.06	0.03	0.02	0.03	1.26	0.67
Japan	29	1958	0.030307	-1.51846	no change	66.25	Aisa/Africa/Latin America	high	134.31	97.93	1.86	0.81	0.36	0.2	4.05	3.86	6.69	6.04	2.32	2.61	1.27	1.25	1.23	0.73	0.37	7.06	6.33	0.6	0.4	1.57	0.43	3.19	2.42	9.71	3.36	1.26	0.59	1.83	1.09	8.36	3.31	0.09	0.06	0.14	0.08	0.06	0.03	1.25	0.71
Japan	29	1959	0.01715	-1.76574	no change	66.25	Aisa/Africa/Latin America	high	137	98.89	1.95	0.89	0.4	0.36	3.82	4.27	7.02	6.08	2.47	2.64	1.3	1.36	1.31	0.75	0.41	7.35	6.33	0.65	0.37	1.58	0.44	3.15	2.48	9.95	3.31	1.39	0.63	1.97	1.14	9.32	3.39	0.09	0.06	0.21	0.12	0.08	0.06	1.39	0.8
Japan	29	1960	0.017005	-1.76942	no change	66.25	Aisa/Africa/Latin America	high	138.85	98.45	1.99	1.03	0.38	0.26	3.82	4.09	6.76	6.06	2.57	2.58	0.92	1.54	1.39	0.63	0.33	7.07	6.34	0.74	0.41	1.56	0.41	3.39	2.53	9.73	3.34	1.31	0.63	2.24	1.26	9.99	3.57	0.07	0.06	0.24	0.13	0.11	0.03	1.56	0.81
Japan	29	1961	0.023172	-1.63504	no change	68.97	Aisa/Africa/Latin America	high	139.55	99.17	2.06	0.94	0.44	0.3	3.88	3.7	7.14	6.29	2.59	2.75	0.9	1.66	1.72	0.76	0.41	7.38	6.52	0.67	0.47	1.68	0.37	3.44	2.65	10.34	3.27	1.4	0.58	2.49	1.36	10.55	4.01	0.07	0.04	0.27	0.15	0.09	0.03	1.54	0.83
Japan	29	1962	0.018783	-1.72624	no change	68.97	Aisa/Africa/Latin America	high	139.45	98.19	2.23	1.03	0.4	0.23	3.81	3.66	7.15	6.28	2.72	2.82	0.95	1.8	1.85	0.64	0.34	7.44	6.46	0.75	0.42	1.52	0.36	3.59	2.81	9.92	3.17	1.26	0.62	2.47	1.32	11.35	4.21	0.1	0.07	0.25	0.17	0.11	0.05	1.54	0.83
Japan	29	1963	0.016527	-1.78181	no change	68.97	Aisa/Africa/Latin America	high	141.47	98.21	2.1	0.95	0.54	0.31	3.91	3.8	7.41	6.31	2.66	2.82	0.87	1.93	2.03	0.75	0.41	7.71	6.53	0.78	0.48	1.47	0.36	3.65	2.8	10.24	3.17	1.5	0.63	NA	1.17	12.14	4.27	0.1	0.05	0.34	0.21	0.08	0.05	1.64	0.88
Japan	29	1964	0.010222	-1.99046	no change	68.97	Aisa/Africa/Latin America	high	143.57	97.23	2.11	0.92	0.48	0.37	3.83	3.59	7.79	6.36	3.08	2.95	0.87	2.18	2.23	0.71	0.34	8.1	6.56	0.82	0.43	1.53	0.3	3.73	2.95	10.49	3.27	1.46	0.68	2.23	1.15	12.69	4.45	0.09	0.06	0.36	0.26	0.09	0.06	1.82	0.91
Japan	29	1965	0.006068	-2.21695	no change	68.97	Aisa/Africa/Latin America	high	143.18	96.72	2.19	0.91	0.52	0.3	3.97	3.63	8.04	6.71	3.09	3.09	0.8	2.42	2.15	0.74	0.4	8.31	6.93	0.83	0.45	1.55	0.34	3.86	2.89	10.12	3.21	1.38	0.67	1.73	1.11	13.17	4.72	0.13	0.06	0.4	0.25	0.06	0.04	1.85	0.91
Japan	29	1966	0.006013	-2.22091	no change	71.29	Aisa/Africa/Latin America	high	143.97	96.87	2.31	0.99	0.46	0.37	4.13	3.39	7.85	6.91	3.17	3.23	0.72	2.36	2.54	0.87	0.42	8.18	7.13	0.85	0.47	1.62	0.33	3.88	2.98	10.39	3.1	1.36	0.63	1.73	0.89	13.89	5.01	0.13	0.07	0.43	0.3	0.11	0.03	1.85	0.93
Japan	29	1967	0.011902	-1.92438	no change	71.29	Aisa/Africa/Latin America	high	143.55	96.45	2.3	1.02	0.52	0.31	4.03	3.17	8.25	7.01	3.3	3.28	0.63	2.55	2.75	0.73	0.39	8.52	7.25	0.91	0.46	1.51	0.34	3.83	2.99	10.45	3.2	1.47	0.65	1.44	0.8	14.58	4.97	0.12	0.09	0.46	0.32	0.1	0.05	2.19	0.95
Japan	29	1968	0.018635	-1.72967	no change	71.29	Aisa/Africa/Latin America	high	144.35	95.23	2.34	0.97	0.48	0.34	4.17	3.05	8.66	7.22	3.55	3.33	0.56	2.59	2.7	0.62	0.33	8.95	7.45	0.87	0.44	1.47	0.27	3.89	2.96	10.84	3.1	1.51	0.67	NA	NA	15.06	5.06	0.14	0.09	0.62	0.4	0.13	0.05	2.28	1.21
Japan	29	1969	0.015508	-1.80944	no change	71.29	Aisa/Africa/Latin America	high	145.09	94.13	2.35	1.02	0.49	0.35	3.98	2.83	8.95	7.47	3.63	3.63	0.45	2.76	2.75	0.6	0.26	9.22	7.63	0.87	0.42	1.5	0.26	3.81	3.03	10.9	3.11	1.52	0.69	NA	NA	15.83	5.3	0.17	0.09	0.56	0.4	0.13	0.08	2.3	1.31
Japan	29	1970	0.016292	-1.78803	no change	71.29	Aisa/Africa/Latin America	high	143.34	92.48	2.28	0.92	0.54	0.38	4.38	2.61	9.15	7.21	3.69	3.5	0.33	2.86	3.12	0.51	0.21	9.41	7.37	0.9	0.45	1.7	0.29	4.07	2.99	11.29	2.9	1.59	0.65	NA	NA	16.06	5.22	0.16	0.09	0.57	0.41	0.11	0.04	2.35	1.23
Japan	29	1971	0.012299	-1.91013	no change	73.14	Aisa/Africa/Latin America	high	141.74	92.01	2.19	0.99	0.59	0.4	4.6	2.47	9.35	7.64	3.98	3.71	0.32	2.98	3.23	0.53	0.21	9.61	7.8	0.96	0.42	1.5	0.23	3.92	3	11	2.95	1.66	0.64	NA	NA	16.71	5.23	0.13	0.11	0.62	0.42	0.18	0.07	2.32	1.19
Japan	29	1972	0.037318	-1.42808	no change	73.14	Aisa/Africa/Latin America	high	143.82	91.82	2.5	0.98	0.67	0.47	4.61	2.6	9.57	7.6	4.16	3.79	0.3	3.31	3.47	0.54	0.22	9.82	7.78	0.99	0.47	1.59	0.23	4.04	3.18	10.85	2.71	1.6	0.6	NA	NA	17.84	5.64	0.18	0.12	0.67	0.45	0.17	0.04	2.7	1.34
Japan	29	1973	0.046915	-1.32869	no change	73.14	Aisa/Africa/Latin America	high	143.77	91.22	2.43	0.94	0.67	0.45	4.83	2.22	10.24	8.07	4.48	4.13	0.28	3.3	3.55	0.48	0.21	10.53	8.26	1.05	0.5	1.47	0.21	4.19	3.05	10.75	2.74	1.53	0.68	NA	NA	18.17	5.66	0.2	0.12	0.69	0.53	0.15	0.07	2.56	1.37
Japan	29	1974	0.059004	-1.22912	no change	73.14	Aisa/Africa/Latin America	high	143.95	89.44	2.51	0.88	0.64	0.49	4.82	2.34	10.79	8.25	4.74	4.14	0.31	3.33	3.54	0.43	0.2	11.09	8.44	1	0.49	1.57	0.23	4.15	3.08	10.84	2.73	1.66	0.65	NA	NA	19.06	5.66	0.19	0.14	0.76	0.49	0.18	0.05	2.75	1.4
Japan	29	1975	0.064532	-1.19022	no change	73.14	Aisa/Africa/Latin America	high	142.69	88.36	2.24	0.92	0.7	0.49	5.01	2.35	10.71	8.2	4.93	4.21	0.35	3.54	3.77	0.5	0.21	10.95	8.39	1.06	0.46	1.36	0.18	4.28	3.16	10.35	2.56	1.75	0.75	NA	NA	19.78	5.96	0.19	0.13	0.84	0.58	0.17	0.06	2.85	1.44
Japan	29	1976	0.05143	-1.28878	no change	75.31	Aisa/Africa/Latin America	high	144.15	87.61	2.43	0.89	0.71	0.54	5.01	2.43	11.09	8.27	5.16	4.51	0.3	3.81	3.98	0.44	0.17	11.37	8.44	1.08	0.43	1.35	0.2	4.49	3.1	10.27	2.46	1.82	0.66	NA	NA	20.63	6.25	0.22	0.14	0.85	0.58	0.2	0.07	3.01	1.52
Japan	29	1977	0.061473	-1.21132	no change	75.31	Aisa/Africa/Latin America	high	145.24	87.17	2.46	0.84	0.78	0.55	5.19	2.35	11.4	8.29	5.34	4.52	0.35	3.96	4.2	0.41	0.17	11.66	8.5	1.09	0.43	1.3	0.17	4.5	3.12	10.21	2.39	1.75	0.67	NA	NA	21.89	6.41	0.2	0.14	0.94	0.58	0.2	0.08	3.06	1.56
Japan	29	1978	0.058305	-1.23429	no change	75.31	Aisa/Africa/Latin America	high	145.17	86.89	2.46	0.78	0.86	0.65	5.32	2.37	11.49	8.7	5.58	4.9	0.37	4.02	4.28	0.37	0.16	11.76	8.88	1.18	0.52	1.3	0.13	4.37	2.98	10.11	2.31	1.79	0.68	NA	NA	22.61	6.72	0.18	0.12	0.96	0.62	0.21	0.06	3.12	1.56
Japan	29	1979	0.045733	-1.33977	no change	75.31	Aisa/Africa/Latin America	high	148.33	86.22	2.48	0.79	0.78	0.51	5.35	2.44	12.04	8.65	5.76	4.78	0.43	4.07	4.38	0.37	0.18	12.39	8.83	1.23	0.51	1.22	0.13	4.41	3.08	10.44	2.25	2.04	0.75	9.69	3.01	23.87	6.72	0.21	0.14	0.91	0.68	0.21	0.07	3.26	1.66
Japan	29	1980	0.047086	-1.32711	no change	75.31	Aisa/Africa/Latin America	high	149.85	85.68	2.57	0.86	0.82	0.6	5.57	2.3	12.34	8.63	6.08	5	0.44	4.47	4.61	0.33	0.16	12.64	8.79	1.41	0.51	1.17	0.16	4.42	2.98	10.42	2.36	1.99	0.74	10.37	3.02	24.55	7.12	0.2	0.14	1.07	0.72	0.25	0.06	3.37	1.65
Japan	29	1981	0.03485	-1.4578	no change	76.95	Aisa/Africa/Latin America	high	149.67	84.6	2.49	0.79	0.85	0.59	5.74	2.2	12.75	8.94	6.43	5.22	0.48	4.57	4.78	0.29	0.14	13.05	9.13	1.34	0.51	1.11	0.14	4.46	2.93	10.11	2.1	2.05	0.63	10.99	3.21	25.57	7.23	0.21	0.14	1.07	0.72	0.23	0.06	3.37	1.79
Kuwait	30	1975	15.1936	1.18166	down	66.88	Aisa/Africa/Latin America	high	142.41	76.83	NA	NA	NA	NA	9.98	2.03	NA	NA	NA	NA	NA	NA	NA	NA	NA	6.4	3.04	NA	NA	6.13	1.1	8	2.3	12.03	6.75	3.6	1.79	NA	NA	17.78	4.69	NA	NA	NA	NA	NA	NA	NA	NA
Kuwait	30	1976	16.0448	1.20533	down	68.64	Aisa/Africa/Latin America	high	93.69	64.34	7.22	2.21	4.03	2.22	13.02	1.64	4.08	2.7	0.11	2.7	NA	NA	1.51	0.13	0.3	4.75	3.71	NA	NA	4.03	2.38	6.59	3.36	10.22	8.23	2.46	3.63	NA	NA	15.87	3.11	0.14	NA	NA	1.46	0.74	2.14	0.14	0.13
Kuwait	30	1977	13.9474	1.14449	down	68.64	Aisa/Africa/Latin America	high	94.47	56.31	7.91	2.34	4.48	3.4	4.95	2.87	6.25	2.44	NA	NA	NA	NA	0.11	0.74	NA	8.39	2.62	NA	NA	2.59	2.52	5.9	3.49	7.24	6.51	2.64	2.5	NA	NA	23.83	2.64	NA	0.82	NA	NA	0.96	0.86	NA	NA
Kuwait	30	1979	7.58514	0.879964	down	68.64	Aisa/Africa/Latin America	high	92.92	74.61	8.39	4.51	NA	NA	11.21	0.18	2.15	2.11	0.51	1.39	NA	NA	NA	0.2	NA	2.24	2.11	NA	NA	4.3	0.74	8.27	5.79	9.23	5.6	1.18	2.25	5.63	5.47	22.73	6.32	NA	NA	NA	NA	NA	NA	NA	NA
Kuwait	30	1980	7.15329	0.854506	down	68.64	Aisa/Africa/Latin America	high	97.35	85.91	6.45	1.55	NA	NA	12.36	0.73	2.55	2.15	0.89	1.17	NA	NA	NA	NA	0.17	2.84	2.15	NA	NA	4.51	4.55	6.78	6.82	8.07	9.51	0.61	2.94	11.62	4.73	24.92	7.61	NA	NA	NA	NA	NA	NA	NA	NA
Kuwait	30	1981	9.9162	0.996345	down	70.25	Aisa/Africa/Latin America	high	89.14	72.51	7.31	3.7	NA	NA	9.87	0.72	5.29	3.76	3.57	2.36	NA	NA	NA	NA	NA	7.15	5.31	NA	NA	3.79	1.87	4.61	3.68	9.32	5.85	3.86	0.23	10.59	3.46	14.88	7.14	NA	NA	NA	NA	NA	NA	NA	NA
Kyrgyzstan	31	1990	0.022306	-1.65158	no change	66.08	Aisa/Africa/Latin America	low	138.99	73.36	NA	NA	NA	NA	8.67	6.21	8.77	6.16	3.79	2.84	NA	NA	NA	NA	NA	NA	NA	NA	NA	4.25	0.26	3.57	2.31	17.34	4.68	4.16	0.69	NA	NA	35.14	6.06	NA	NA	NA	NA	NA	NA	NA	NA
Kyrgyzstan	31	1991	0.021988	-1.65781	no change	66.26	Aisa/Africa/Latin America	low	138.97	76.16	NA	NA	NA	NA	8.76	7.84	7.01	6.87	3.39	3.92	NA	NA	NA	NA	NA	NA	NA	NA	NA	4.02	0.22	3.53	2.53	17.6	4.38	4.8	0.5	NA	NA	36.25	5.41	NA	NA	NA	NA	NA	NA	NA	NA
Kyrgyzstan	31	1992	0.043554	-1.36097	no change	66.26	Aisa/Africa/Latin America	low	139.63	79.04	NA	NA	NA	NA	10.62	6.78	8.16	6.44	3.67	2.34	NA	NA	NA	NA	NA	NA	NA	NA	NA	3.25	0.17	2.9	2.77	16.31	4.25	4.31	0.96	NA	NA	36.39	5.66	NA	NA	NA	NA	NA	NA	NA	NA
Kyrgyzstan	31	1993	0	NA	no change	66.26	Aisa/Africa/Latin America	low	124.1	68.84	NA	NA	NA	NA	9.05	5.66	8.5	6.59	3.39	3	NA	NA	NA	NA	NA	NA	NA	NA	NA	4.21	0.26	3.9	2.34	16.6	3.97	4.77	0.71	NA	NA	28.18	4.21	NA	NA	NA	NA	NA	NA	NA	NA
Kyrgyzstan	31	1994	0.131147	-0.882242	no change	66.26	Aisa/Africa/Latin America	low	121.92	69.22	NA	NA	NA	NA	11.22	5.53	7.81	4.25	3.73	2.75	NA	NA	NA	NA	NA	NA	NA	NA	NA	3.53	0.28	3.28	1.52	15.18	3.51	3.31	0.84	NA	NA	25.46	5	NA	NA	NA	NA	NA	NA	NA	NA
Kyrgyzstan	31	1995	0.064935	-1.18752	no change	66.26	Aisa/Africa/Latin America	low	111.93	65.75	NA	NA	NA	NA	10.64	5.89	6.84	4.01	2.92	1.82	NA	NA	NA	NA	NA	NA	NA	NA	NA	3.38	0.29	2.24	2.01	14.7	4.66	3.6	1.23	NA	NA	26	3.76	NA	NA	NA	NA	NA	NA	NA	NA
Kyrgyzstan	31	1996	0.554963	-0.255736	no change	65.94	Aisa/Africa/Latin America	low	107.1	64.95	NA	NA	NA	NA	9.38	6.9	5.86	5.05	3.04	2.59	NA	NA	NA	NA	NA	NA	NA	NA	NA	2.95	0.24	1.98	2.28	16.49	4.6	3.66	0.8	NA	NA	23.91	3.99	NA	NA	NA	NA	NA	NA	NA	NA
Kyrgyzstan	31	1997	0.273684	-0.562751	no change	65.94	Aisa/Africa/Latin America	low	106.32	64.01	NA	NA	NA	NA	9.73	6.32	6.29	4.92	3.42	3.05	NA	NA	NA	NA	NA	NA	NA	NA	NA	3.07	0.13	2.23	1.68	11.93	2.93	3.47	0.74	NA	NA	23.56	4.61	NA	NA	NA	NA	NA	NA	NA	NA
Kyrgyzstan	31	1998	0.228358	-0.641384	no change	65.94	Aisa/Africa/Latin America	low	103.79	66.54	NA	NA	NA	NA	8.83	6.08	6.77	4.91	2.97	2.86	NA	NA	NA	NA	NA	NA	NA	NA	NA	1.57	0.33	2.5	1.89	13.28	3.86	3.26	0.83	NA	NA	22.24	4.25	NA	NA	NA	NA	NA	NA	NA	NA
Kyrgyzstan	31	1999	0.102396	-0.989717	no change	65.94	Aisa/Africa/Latin America	low	103	66.19	NA	NA	NA	NA	10.25	6.83	5.58	4.89	3.54	2.85	NA	NA	NA	NA	NA	NA	NA	NA	NA	2.32	0.4	2.29	1.84	13.06	3.85	3.96	1.07	NA	NA	22.77	3.53	NA	NA	NA	NA	NA	NA	NA	NA
Kyrgyzstan	31	2000	0.243063	-0.614281	no change	65.94	Aisa/Africa/Latin America	low	102.04	66.12	2.92	0.46	1.72	1.84	8.75	6.68	7.21	4.98	3.23	2.55	2.09	0.68	1.11	0.4	0.16	7.86	5.27	1.78	0.92	1.8	0.14	3.1	2.55	11.94	3.69	4.11	0.89	7.44	3.93	20.38	4.78	0.66	0.24	0.19	0.05	0.17	0.07	1.14	0.97
Kyrgyzstan	31	2001	0.562588	-0.24981	no change	66.6	Aisa/Africa/Latin America	low	98.75	62.79	2.37	0.46	1.41	1.14	9.58	5.88	6.7	4.94	3.02	2.44	2.15	0.46	0.68	0.36	0.23	7.2	5.4	2.56	0.64	2.59	0.24	3.09	1.51	13.94	2.98	5.04	1.08	6.98	4.3	19.41	4.61	0.11	0.35	0.27	NA	0.72	0.04	1.37	0.98
Kyrgyzstan	31	2002	54.7268	1.7382	no change	66.6	Aisa/Africa/Latin America	low	99.46	65.51	2.69	0.37	2.13	1.39	9.93	7.16	7.23	6.27	3.07	2.92	1.54	0.78	1.16	0.54	0.22	7.85	6.85	2.08	0.79	2.25	0.14	2.74	2.09	13.02	3.32	4.49	1.2	7.07	3.72	22.52	4.23	0.79	0.13	0.14	0.13	0.41	0.21	0.96	0.52
Kyrgyzstan	31	2003	9.25084	0.966181	no change	66.6	Aisa/Africa/Latin America	low	100.33	70.36	2.47	0.36	1.87	1.44	11.62	7.31	5.79	5.28	3.22	2.75	2.84	0.39	1.28	0.36	0.17	6.66	5.38	2.68	1.3	1.79	0.27	2.82	1.77	12.69	4.31	4.14	1.39	8.86	4.21	22.33	4.88	0.35	0.53	0.2	0.04	0.31	0.18	0.71	0.33
Kyrgyzstan	31	2004	1.81854	0.259722	no change	66.6	Aisa/Africa/Latin America	low	101.67	69.12	2.63	0.36	2.72	1.04	10.66	10.04	5.9	5.57	2.86	1.97	2.52	0.93	0.65	0.41	0.25	6.06	5.92	2.07	1	1.71	0.07	2.48	2.23	10.28	3.36	3.26	1.31	10.3	3.91	21.19	4.74	0.9	0.34	0.18	0.05	0.38	0.18	1.14	0.61
Kyrgyzstan	31	2005	4.37645	0.641122	no change	66.6	Aisa/Africa/Latin America	low	103.2	66.97	2.89	0.19	2.41	1.17	9.09	6.53	6.71	5.41	2.5	2.56	2.31	0.6	1.22	0.55	0.4	7.24	6.02	1.9	1.29	2.49	0.16	2.74	1.87	11.76	3.5	4.02	1.42	8.87	5.08	20.88	4.15	0.28	0.09	0.22	0.12	0.62	0.17	1.21	0.34
Kyrgyzstan	31	2006	6.1385	0.788062	no change	66.72	Aisa/Africa/Latin America	low	99.3	69.62	2.59	0.59	2.44	1.75	10.68	7.66	6.03	5.17	2.75	2.52	2.46	0.58	0.73	0.71	0.17	6.45	5.42	1.63	0.96	1.61	0.15	2.92	2.3	12.23	4.34	4.72	1.54	8.6	3.59	20.44	4.65	0.25	0.52	0.04	0.09	0.49	0.31	1.08	0.84
Kyrgyzstan	31	2007	1.82648	0.261616	no change	66.72	Aisa/Africa/Latin America	low	95.9	65	2.67	0.52	1.95	1.36	9.91	8.55	5.71	4.6	2.39	2.16	2.35	1.17	1.02	0.19	0.22	6.12	5.08	1.69	1	1.94	0.07	2.23	1.91	10.83	4.04	3.35	1.36	9.44	3.85	17.89	3.96	0.89	0.35	0.03	0.05	0.52	0.25	1.4	0.37
Kyrgyzstan	31	2008	0.339687	-0.468921	no change	66.72	Aisa/Africa/Latin America	low	97.07	67.8	2.15	0.34	2.86	1.43	10.03	9.73	5.66	4.54	1.87	2.38	2.55	1.05	0.85	0.73	0.24	6.55	5.23	2.3	1.32	1.82	0.19	2.7	1.56	11.76	2.86	3.96	0.66	7.97	4.89	17.7	3.89	0.32	0.15	0.04	0.25	0.37	0.18	1.38	0.99
Mauritius	32	1961	6.1674	0.790102	no change	61.22	Aisa/Africa/Latin America	low	72.5	77.62	NA	NA	NA	NA	2.18	24.82	NA	NA	NA	NA	NA	NA	NA	NA	NA	6.53	3.71	NA	NA	1	0.81	0.2	1.06	5.63	2.63	2.09	1.29	NA	NA	12.19	1.73	NA	NA	NA	NA	NA	NA	NA	NA
Mauritius	32	1962	32.2397	1.50839	no change	61.22	Aisa/Africa/Latin America	low	75.68	63.97	NA	NA	NA	NA	4.12	7.69	NA	NA	NA	NA	NA	NA	NA	NA	NA	5.77	3.27	NA	NA	1.8	0.66	2.82	1.65	4.55	1.17	0.58	NA	NA	NA	9.5	1.23	NA	NA	NA	NA	NA	NA	NA	NA
Mauritius	32	1963	1.25874	0.0999364	no change	61.22	Aisa/Africa/Latin America	low	72.36	83.84	NA	NA	NA	NA	4.12	8.3	NA	NA	NA	NA	NA	NA	NA	NA	NA	6.93	9.19	NA	NA	0.93	0.4	2.87	2.36	12.46	3.94	3.05	2.16	NA	NA	8.6	1.69	NA	NA	NA	NA	NA	NA	NA	NA
Mauritius	32	1964	1.3587	0.133122	no change	61.22	Aisa/Africa/Latin America	low	84.85	70.95	NA	NA	NA	NA	4.82	5.96	NA	NA	NA	NA	NA	NA	NA	0.78	0.47	2.63	4.55	NA	NA	1.75	NA	1.72	1.7	9.29	3.06	4.67	1.05	NA	NA	11.85	2.03	NA	NA	NA	NA	NA	NA	NA	NA
Mauritius	32	1965	1.85185	0.267606	no change	61.22	Aisa/Africa/Latin America	low	94.77	71.83	NA	NA	NA	NA	6.71	10.96	NA	NA	NA	NA	NA	NA	NA	1	NA	6.75	4.05	NA	NA	2.64	0.94	1.94	1.57	10.32	2.55	3.53	0.68	NA	NA	4.35	0.63	NA	NA	0.88	NA	NA	NA	NA	NA
Mauritius	32	1966	1.55039	0.19044	no change	62.95	Aisa/Africa/Latin America	low	102.36	69.39	NA	NA	NA	NA	4.45	8.4	NA	NA	NA	NA	NA	NA	NA	1.03	NA	12.07	1.53	NA	NA	1.67	NA	1.5	1.01	9.3	3.8	2.35	3.12	NA	NA	11.11	3.02	NA	NA	0.73	NA	NA	NA	NA	NA
Mauritius	32	1967	1.90114	0.279014	no change	62.95	Aisa/Africa/Latin America	low	87.55	75.93	NA	NA	NA	NA	6.49	10.84	NA	NA	NA	NA	NA	NA	NA	0.77	0.22	7.4	2.52	NA	NA	5.65	0.59	0.17	1.05	14.7	3.28	3.97	1.6	NA	NA	9.29	2.42	NA	NA	0.81	NA	NA	NA	NA	NA
Mauritius	32	1968	1.74129	0.240872	no change	62.95	Aisa/Africa/Latin America	low	111.51	69.55	NA	NA	NA	NA	5.71	12.43	NA	NA	NA	NA	NA	NA	NA	0.92	0.43	6.79	4.19	NA	NA	5.63	NA	2.42	0.95	10.96	2.21	2.4	1.91	NA	NA	17.07	2.45	NA	NA	NA	0.43	NA	NA	NA	NA
Mauritius	32	1969	2.08333	0.318759	no change	62.95	Aisa/Africa/Latin America	low	101.46	84.72	2.73	2.53	2.04	NA	6.55	13.78	7.51	6.63	4.86	4.21	NA	NA	0.42	2.01	0.24	7.51	6.63	2.89	NA	2.74	0.97	1.01	0.75	8.81	3.97	2.08	0.42	NA	NA	16.34	1.01	NA	NA	NA	NA	NA	NA	NA	0.29
Mauritius	32	1970	1.3253	0.122315	no change	62.95	Aisa/Africa/Latin America	low	110.6	77.1	2.79	0.53	1.07	0.26	8.64	11	8.78	5.24	5.03	3.51	NA	NA	NA	0.99	NA	9.44	5.24	NA	NA	1.56	0.53	1.87	1	11.2	3.45	2.73	1.9	NA	NA	15.8	4.53	NA	NA	0.66	NA	0.34	NA	1.16	0.15
Mauritius	32	1971	2.14031	0.330476	no change	63.53	Aisa/Africa/Latin America	low	96.88	55.38	2.65	NA	1.15	0.99	4.72	10.2	6.94	5.33	3.4	3.01	NA	1.37	1.35	1	NA	6.94	5.33	0.83	NA	2	0.52	3.01	0.39	10.63	3.64	1.89	0.9	NA	NA	11.24	3.63	NA	NA	NA	NA	NA	NA	0.83	0.52
Mauritius	32	1972	1.64512	0.216198	no change	63.53	Aisa/Africa/Latin America	low	109.49	63.5	4.98	1	0.18	0.52	8.07	8.42	8.73	4.92	7.23	2.9	NA	NA	0.47	1.1	0.57	8.73	5.65	1.28	NA	5.41	0.22	2.05	0.84	14.14	2.91	1.96	0.74	NA	NA	19.9	2.6	NA	0.22	NA	NA	0.27	NA	1.43	1.16
Mauritius	32	1973	1.50987	0.17894	no change	63.53	Aisa/Africa/Latin America	low	127.01	71.05	7.2	0.48	1.58	0.37	5.53	4.89	12.77	4.84	7.1	4.15	0.36	0.8	1.25	NA	NA	12.77	4.84	0.26	NA	3.58	NA	2.56	0.75	17.76	2.98	5.98	0.97	NA	NA	25.26	3.15	NA	NA	NA	NA	NA	NA	0.7	NA
Mauritius	32	1974	2.06186	0.314258	no change	63.53	Aisa/Africa/Latin America	low	99.92	80.51	5.3	NA	1.41	2.3	6.34	6.3	7.41	5.21	4.28	4.51	NA	0.78	0.47	NA	NA	7.41	5.81	0.68	0.23	4.88	2.72	1.84	1.83	14.12	5.1	3.43	0.35	NA	NA	10.76	3.96	NA	NA	0.38	NA	NA	NA	0.78	NA
Mauritius	32	1975	6.21469	0.793419	no change	63.53	Aisa/Africa/Latin America	low	124.45	68.86	6.95	1.12	1.68	0.78	8.28	4.41	8.4	8.93	5.9	5.03	NA	1.15	0.45	0.38	NA	9.08	8.93	0.36	0.34	10.69	NA	1.68	0.37	18.85	0.83	3.2	NA	NA	NA	18.16	3.38	NA	NA	NA	NA	NA	NA	NA	1.45
Mauritius	32	1976	5.56793	0.745694	no change	65.66	Aisa/Africa/Latin America	low	128.51	59.22	3.61	1.16	2.37	0.23	4.51	5.68	14.62	5.56	12.12	2.5	NA	0.35	0.43	0.13	0.14	14.62	5.56	0.35	0.75	5.89	0.35	1.94	3.64	16.89	2.17	4.11	1.17	NA	NA	19.39	2.47	NA	NA	NA	NA	NA	NA	1.49	0.17
Mauritius	32	1977	9.4195	0.974028	no change	65.66	Aisa/Africa/Latin America	low	90.82	63.03	2.99	1.09	1.5	1.59	8.93	5.53	7.12	4.65	4.38	3.22	NA	1	0.23	0.22	0.31	7.12	4.65	1.29	0.14	2.23	NA	3.5	1.33	12.82	1.97	2.79	1.39	NA	NA	11.55	4.61	0.35	0.32	NA	0.4	NA	NA	1.59	NA
Mauritius	32	1978	8.28848	0.918475	no change	65.66	Aisa/Africa/Latin America	low	91.31	66.66	1.6	1.14	1.15	0.9	5.85	4.56	6.46	4.51	2.08	2.68	NA	0.62	1.25	NA	NA	6.46	4.51	0.34	0.22	5.4	1.77	1.81	2.02	16.18	3.23	4.01	0.76	NA	NA	16.45	3.39	NA	0.22	NA	NA	NA	NA	0.41	0.22
Mauritius	32	1979	13.5164	1.13086	no change	65.66	Aisa/Africa/Latin America	low	118.56	62.05	2.6	1.2	1.58	1.01	6.52	3.17	5.8	3.04	3.09	2.35	NA	6.54	NA	NA	NA	5.8	3.04	0.21	0.64	3.42	0.35	1.9	1.13	10.03	2.8	3.16	0.61	NA	NA	21.2	5.73	NA	NA	NA	NA	NA	NA	0.33	0.18
Mauritius	32	1980	48.7552	1.68802	no change	65.66	Aisa/Africa/Latin America	low	96.25	57.56	7.92	2.11	0.33	0.31	5.45	4.83	8.08	5.68	4.65	4.13	0.27	0.65	0.34	NA	0.68	8.08	6.02	0.46	0.62	7.77	0.7	2.82	1.6	15.37	4.1	6.34	0.35	NA	NA	21.93	2.22	NA	NA	0.49	NA	NA	NA	0.52	0.31
Mauritius	32	1981	62.002	1.79241	no change	68.12	Aisa/Africa/Latin America	low	134.73	72.35	14.43	2.46	NA	NA	7.59	5.88	7.75	1.49	6.59	0.63	NA	0.85	0.9	1.2	NA	7.75	1.75	0.96	0.45	2.87	0.57	4	1.2	11.43	5.5	4.97	1.76	0.47	NA	31.52	4.88	0.78	0.29	0.31	0.26	0.32	0.29	2.05	0.25
Mauritius	32	1982	67.3387	1.82826	no change	68.12	Aisa/Africa/Latin America	low	112.9	71.26	3.57	0.75	4.82	0.83	6.95	8.51	4.78	4.91	0.39	2.14	0.28	NA	0.28	1.55	0.44	4.78	4.91	1.26	0.88	2.99	1.38	4	3.08	13.02	3.16	2.8	0.73	2.27	1.3	21.41	4.11	NA	0.19	1.18	0.33	0.64	NA	0.91	0.77
Mauritius	32	1983	29.5409	1.47042	no change	68.12	Aisa/Africa/Latin America	low	86.29	66.01	3.46	0.33	1.6	1.29	5.67	5.55	6.17	5.54	1.21	1.5	NA	0.77	1.38	0.92	0.33	6.17	5.54	1.11	0.89	4.68	0.79	1.67	2.7	11.38	4.65	2.84	2.2	NA	NA	17.18	3.51	NA	NA	0.7	NA	0.16	NA	NA	0.7
Mauritius	32	1984	14.1304	1.15016	no change	68.12	Aisa/Africa/Latin America	low	103.17	58.01	3.49	1.69	NA	NA	6.33	4.97	4.78	2.4	0.4	0.27	NA	NA	NA	0.92	0.33	4.78	2.4	NA	NA	2.71	1.01	3.54	2.36	14.64	4.1	6.5	1.65	0.14	NA	22.69	4.73	NA	NA	NA	NA	NA	NA	NA	NA
Mauritius	32	1985	5.28893	0.723368	no change	68.12	Aisa/Africa/Latin America	low	96.62	66	2.79	0.66	2.02	0.53	7.23	6.77	7.38	3.6	3.27	1.18	NA	0.3	1.94	0.68	NA	7.67	3.82	0.3	NA	3.41	0.32	2.27	3.92	11.8	3.36	3.19	0.87	0.41	NA	23.8	4.43	NA	NA	0.39	0.27	0.29	NA	2.08	0.22
Mauritius	32	1986	3.21012	0.506521	no change	68.52	Aisa/Africa/Latin America	low	96.93	65.4	2.39	1.01	1.91	0.93	8.4	5	4.05	4.74	1.72	1.9	NA	NA	1.53	0.85	NA	4.22	4.74	0.29	0.81	3.84	1.19	2.88	2.92	11.72	3.27	2.72	0.71	0.38	0.61	20.45	4.12	0.17	NA	NA	0.49	NA	0.16	0.91	0.52
Mauritius	32	1987	11.583	1.06382	no change	68.52	Aisa/Africa/Latin America	low	85.34	72.16	2.92	1.45	3.15	2.77	8.56	5.63	4.54	4.03	0.36	0.2	NA	0.76	NA	0.2	NA	4.54	4.03	0.39	0.53	5.13	1.43	3.08	3.17	12.94	3.42	4.5	1.49	1.29	0.63	17.05	4.51	NA	NA	0.37	NA	0.36	NA	0.77	0.6
Mauritius	32	1988	16.0766	1.20619	no change	68.52	Aisa/Africa/Latin America	low	97.89	64.52	4.86	2.21	1.87	2.05	7.44	3.53	4.81	4.35	0.28	0.26	NA	1.29	2.01	0.26	0.31	4.81	4.35	0.35	1.36	4.35	1.08	3.5	1.79	13.3	3.41	5.22	1.09	0.63	0.7	24.74	6.61	NA	NA	0.99	NA	0.17	NA	0.91	0.25
Mauritius	32	1989	7.40741	0.869666	no change	68.52	Aisa/Africa/Latin America	low	96.54	62.26	4.52	1.96	2.07	1.4	6.98	4.45	6.12	2.23	0.52	0.2	NA	0.6	0.83	NA	0.13	6.12	2.23	1.32	NA	2.75	0.76	5.82	2.93	9.68	5.47	4.69	2.16	0.25	0.53	22.41	5.35	NA	NA	NA	0.17	NA	0.78	0.87	0.64
Mexico	33	1969	95.5626	1.98029	down	60.29	Aisa/Africa/Latin America	low	51.76	64.21	NA	NA	NA	NA	3.9	7.56	NA	NA	NA	NA	NA	NA	NA	NA	NA	2.44	2.51	NA	NA	1.62	0.49	2.07	1.97	3.99	1.53	1.03	0.52	NA	NA	6.77	3.29	NA	NA	NA	NA	NA	NA	NA	NA
Mexico	33	1970	108.633	2.03596	down	60.29	Aisa/Africa/Latin America	low	54.54	66.52	NA	NA	NA	NA	4.46	9.18	NA	NA	NA	NA	NA	NA	NA	NA	NA	2.48	2.73	NA	NA	2.1	0.48	2.16	1.94	4.69	1.67	1.15	0.45	NA	NA	7.33	3.59	NA	NA	NA	NA	NA	NA	NA	NA
Mexico	33	1971	78.9935	1.89759	down	62.57	Aisa/Africa/Latin America	low	52.22	65.22	0.81	0.44	0.53	0.54	4.79	8.91	2.39	3.13	1.71	2.3	0.27	0.93	2.22	0.53	0.31	2.53	3.31	0.61	0.38	2.19	0.49	2.28	1.97	4.83	1.78	1.2	0.56	NA	NA	7.66	3.74	0.26	0.22	0.28	0.2	0.04	0.02	0.94	0.6
Mexico	33	1972	46.8277	1.6705	down	62.57	Aisa/Africa/Latin America	low	53.66	65.04	0.87	0.34	0.64	0.36	4.6	9.46	2.5	3.15	1.73	2.4	0.22	1.11	2.22	0.7	0.36	2.59	3.28	0.68	0.43	2.01	0.57	2.42	2.02	5.14	1.99	1.54	0.7	NA	NA	7.86	3.78	0.26	0.2	0.27	0.21	0.07	0.01	0.91	0.72
Mexico	33	1973	40.2662	1.60494	down	62.57	Aisa/Africa/Latin America	low	54.66	64.9	0.8	0.34	0.62	0.44	4.66	10.2	2.74	2.7	2.08	2.03	0.31	1.1	2.4	0.73	0.35	2.88	2.75	0.69	0.45	2.12	0.59	2.32	2.05	4.89	1.67	1.32	0.46	NA	NA	8.15	3.9	0.29	0.17	0.25	0.2	0.02	0.03	0.8	0.69
Mexico	33	1981	60.1752	1.77942	down	67.73	Aisa/Africa/Latin America	low	62.75	67.64	1.06	0.44	NA	NA	5.97	11.8	2.15	2.34	1.49	1.68	NA	NA	NA	NA	NA	NA	NA	NA	NA	2.16	0.53	2.96	2.69	5.23	1.81	1.62	0.58	0.8	0.71	11.79	4.55	0.3	0.22	NA	NA	NA	NA	NA	NA
Mexico	33	1982	69.7827	1.84375	down	67.73	Aisa/Africa/Latin America	low	65.01	68.28	1.37	0.34	NA	NA	5.59	12.92	2.06	2.36	1.52	1.75	NA	NA	NA	NA	NA	NA	NA	NA	NA	2.09	0.48	3.28	2.79	5.3	1.72	1.59	0.55	0.88	0.78	12.16	4.29	0.3	0.24	NA	NA	NA	NA	NA	NA
Mexico	33	1983	102.271	2.00975	down	67.73	Aisa/Africa/Latin America	low	66.13	68.39	1.21	0.38	NA	NA	6.05	12.94	2.44	2.46	1.76	1.79	NA	NA	NA	NA	NA	NA	NA	NA	NA	2.24	0.41	3.57	2.86	5.28	1.63	1.4	0.55	0.94	0.78	12.71	4.87	0.26	0.22	NA	NA	NA	NA	NA	NA
Mexico	33	1985	174.161	2.24095	down	67.73	Aisa/Africa/Latin America	low	71.27	73.19	1.31	0.4	NA	NA	6.63	14.16	2.83	2.85	2.12	2.07	NA	NA	NA	NA	NA	NA	NA	NA	NA	2.05	0.46	3.55	3.01	5.39	1.79	1.62	0.69	1.27	1.09	14	5.22	0.35	0.3	NA	NA	NA	NA	NA	NA
Mexico	33	1986	167.02	2.22277	down	69.83	Aisa/Africa/Latin America	low	72.38	72.83	1.18	0.45	NA	NA	6.87	13.96	2.9	2.9	2.23	2.22	NA	NA	NA	NA	NA	NA	NA	NA	NA	2.32	0.41	3.72	2.94	5.73	1.82	1.62	0.7	1.24	1.1	14.2	5.39	0.39	0.21	NA	NA	NA	NA	NA	NA
Mexico	33	1987	128.534	2.10902	down	69.83	Aisa/Africa/Latin America	low	72.63	73.51	1.15	0.45	NA	NA	7.46	14.58	2.95	2.6	2.26	2.01	NA	NA	NA	NA	NA	NA	NA	NA	NA	2.24	0.44	3.42	2.93	5.66	1.85	1.65	0.73	1.16	0.97	14.76	5.3	0.31	0.18	NA	NA	NA	NA	NA	NA
Mexico	33	1988	142.132	2.15269	down	69.83	Aisa/Africa/Latin America	low	75.86	73.67	1.25	0.54	NA	NA	7.48	14.95	3.22	2.87	2.91	2.11	NA	NA	NA	NA	NA	NA	NA	NA	NA	2.41	0.49	3.69	2.97	5.97	1.94	1.79	0.59	1.39	1.32	14.88	5.31	0.4	0.3	NA	NA	NA	NA	NA	NA
Mexico	33	1989	121.44	2.08436	down	69.83	Aisa/Africa/Latin America	low	76.71	73.22	1.27	0.46	NA	NA	7.73	14.99	2.87	2.81	2.02	2.08	NA	NA	NA	NA	NA	NA	NA	NA	NA	2.41	0.44	3.75	2.8	6.21	1.76	1.9	0.67	1.61	1.34	15.52	5.21	0.34	0.26	NA	NA	NA	NA	NA	NA
Mexico	33	1990	52.4213	1.71951	down	69.83	Aisa/Africa/Latin America	low	75.95	71.33	1.31	0.46	NA	NA	7.64	14.55	3.05	2.72	2.26	1.99	NA	NA	NA	NA	NA	NA	NA	NA	NA	2.39	0.44	3.51	2.88	5.95	1.85	1.69	0.62	1.35	1.04	14.47	5.29	0.4	0.21	NA	NA	NA	NA	NA	NA
Mexico	33	1991	30.7152	1.48735	down	71.81	Aisa/Africa/Latin America	low	74.72	71.12	1.12	0.43	NA	NA	7.86	13.89	2.98	2.59	2.29	2.09	NA	NA	NA	NA	NA	NA	NA	NA	NA	2.48	0.42	3.59	2.86	5.91	1.6	1.61	0.56	1.14	0.91	14.52	5.28	0.37	0.29	NA	NA	NA	NA	NA	NA
Mexico	33	1992	18.3519	1.26368	down	71.81	Aisa/Africa/Latin America	low	75.12	72.2	1.44	0.51	NA	NA	8.26	13.92	3.06	2.77	2.32	2.21	NA	NA	NA	NA	NA	NA	NA	NA	NA	2.5	0.39	3.59	2.87	5.83	1.7	1.61	0.68	1.35	1.37	14.61	5.36	0.46	0.28	NA	NA	NA	NA	NA	NA
Mexico	33	1993	17.5969	1.24544	down	71.81	Aisa/Africa/Latin America	low	74.73	71.76	1.31	0.39	NA	NA	8.51	13.6	3	2.89	2.34	2.34	NA	NA	NA	NA	NA	NA	NA	NA	NA	2.34	0.43	3.44	2.92	5.76	1.73	1.59	0.66	1.28	1	15.27	5.17	0.4	0.35	NA	NA	NA	NA	NA	NA
Mexico	33	1994	14.084	1.14872	down	71.81	Aisa/Africa/Latin America	low	76.09	70.76	1.34	0.44	NA	NA	8.48	13.11	3.19	2.98	2.49	2.47	NA	NA	NA	NA	NA	NA	NA	NA	NA	2.24	0.39	3.68	2.92	5.73	1.53	1.76	0.63	1.27	0.97	14.66	5.41	0.46	0.31	NA	NA	NA	NA	NA	NA
Mexico	33	1995	7.89083	0.897123	down	71.81	Aisa/Africa/Latin America	low	76.57	71.38	1.23	0.47	NA	NA	8.93	12.84	3.26	2.86	2.59	2.4	NA	NA	NA	NA	NA	NA	NA	NA	NA	2.06	0.36	3.74	2.96	5.57	1.54	1.67	0.56	1.27	1.13	14.59	5.21	0.51	0.43	NA	NA	NA	NA	NA	NA
Mexico	33	1996	6.66638	0.82389	down	73.71	Aisa/Africa/Latin America	low	76.12	72.21	1.25	0.54	NA	NA	8.86	12.81	3.5	2.89	2.79	2.36	NA	NA	NA	NA	NA	NA	NA	NA	NA	2.3	0.37	3.66	3.14	5.86	1.58	1.72	0.61	1.28	1.21	13.93	5.28	0.49	0.34	NA	NA	NA	NA	NA	NA
Mexico	33	1997	5.01069	0.699897	down	73.71	Aisa/Africa/Latin America	low	75.96	71.42	1.24	0.46	NA	NA	8.89	12.4	3.39	3.11	2.73	2.55	NA	NA	NA	NA	NA	NA	NA	NA	NA	2.28	0.39	3.92	3.02	5.47	1.52	1.59	0.6	1.54	1.31	14.21	5.56	0.59	0.36	NA	NA	NA	NA	NA	NA
Mexico	33	1998	25.7108	1.41011	down	73.71	Aisa/Africa/Latin America	low	75.84	70.84	1.33	0.46	1.96	1.38	8.98	12.03	3.61	3.06	2.91	2.45	0.61	1.52	3.52	0.72	0.39	3.78	3.22	2.15	1.22	2.24	0.37	3.96	3.28	5.33	1.61	1.61	0.64	5.75	5.46	13.46	5.16	0.52	0.37	1.04	0.76	0.09	0.03	2.31	1.59
Mexico	33	1999	13.6386	1.13477	down	73.71	Aisa/Africa/Latin America	low	74.93	70.42	1.33	0.52	2.06	1.42	8.92	11.77	3.55	3.18	2.78	2.59	0.59	1.5	3.45	0.62	0.4	3.77	3.36	2.01	1.31	2.05	0.35	3.86	3.12	4.98	1.55	1.5	0.63	5.47	5.1	13.4	5.11	0.5	0.34	0.97	0.7	0.08	0.05	2.13	1.72
Mexico	33	2000	7.3954	0.868962	down	73.71	Aisa/Africa/Latin America	low	74.72	69.35	1.16	0.51	2.12	1.43	8.71	11.43	3.75	3.1	2.94	2.53	0.52	1.36	3.26	0.6	0.39	3.94	3.22	2.09	1.18	2.06	0.37	3.88	3.31	5.13	1.53	1.46	0.65	5.57	5.64	12.54	4.91	0.53	0.38	0.99	0.75	0.08	0.03	2.41	1.59
Mexico	33	2001	4.93447	0.69324	down	74.96	Aisa/Africa/Latin America	low	73.16	68.05	1.27	0.53	2.21	1.49	8.63	10.74	3.62	3.2	2.8	2.65	0.6	1.52	3.16	0.55	0.34	3.8	3.36	2.1	1.32	1.95	0.32	3.77	3.2	5.09	1.44	1.58	0.63	5.29	5.47	12.51	4.71	0.51	0.43	0.88	0.71	0.08	0.05	2.23	1.67
Mexico	33	2002	4.5121	0.654379	down	74.96	Aisa/Africa/Latin America	low	74.67	68.07	1.12	0.48	2.23	1.54	8.98	9.99	3.55	3.07	2.81	2.47	0.57	1.47	3.22	0.59	0.35	3.71	3.23	2.16	1.18	2.08	0.33	4.07	3.11	5.16	1.49	1.6	0.66	5.65	5.46	12.39	4.93	0.52	0.4	0.99	0.76	0.06	0.03	2.44	1.71
Mexico	33	2003	3.58568	0.554572	down	74.96	Aisa/Africa/Latin America	low	74.89	67.31	1.16	0.48	2.26	1.55	8.73	9.64	4.22	3.29	2.95	2.77	0.57	1.47	2.9	0.58	0.38	3.83	3.48	2.4	1.27	1.84	0.27	4.1	3.28	5.01	1.43	1.45	0.64	5.84	5.58	12.22	4.75	0.55	0.34	1.02	0.79	0.08	0.04	2.24	1.76
Mexico	33	2004	3.24505	0.511221	down	74.96	Aisa/Africa/Latin America	low	73.4	67.15	1.18	0.52	2.4	1.69	9.12	9.21	3.81	3.37	2.99	2.79	0.57	1.39	3.04	0.57	0.29	4.01	3.52	2.21	1.32	1.82	0.26	3.85	3.25	4.76	1.49	1.44	0.72	5.7	5.47	11.83	4.75	0.46	0.39	1.03	0.74	0.07	0.05	2.51	1.64
Mexico	33	2005	2.2231	0.346959	down	74.96	Aisa/Africa/Latin America	low	73.64	66.81	1.2	0.49	2.22	1.67	8.98	9.02	4.05	3.36	3.25	2.77	0.66	1.37	2.92	0.49	0.31	4.25	3.51	2.25	1.27	1.67	0.22	3.99	3.46	4.69	1.4	1.51	0.69	5.57	5.33	11.82	4.56	0.58	0.4	1.05	0.83	0.07	0.04	2.57	1.74
Mexico	33	2006	2.33969	0.369159	down	76.26	Aisa/Africa/Latin America	low	71.5	66.17	1.29	0.51	2.28	1.63	9.2	8.42	4.03	3.34	3.2	2.72	0.62	1.3	2.58	0.55	0.33	4.22	3.47	2.23	1.32	1.63	0.23	3.79	3.24	4.74	1.32	1.47	0.61	5.54	5.5	10.84	4.64	0.51	0.38	1.04	0.73	0.08	0.02	2.43	1.8
Mexico	33	2007	2.17201	0.336862	down	76.26	Aisa/Africa/Latin America	low	69.3	64.13	1.25	0.8	2.19	1.59	9	7.84	4.05	3.54	3.25	2.91	0.58	1.12	2.27	0.55	0.33	4.22	3.68	2.35	1.33	1.61	0.18	3.84	3.32	4.44	1.2	1.33	0.53	5.06	4.9	9.86	4.25	0.54	0.39	0.89	0.72	0.09	0.04	2.5	1.75
Mexico	33	2008	2.1436	0.331145	down	76.26	Aisa/Africa/Latin America	low	70.51	64.4	1.35	0.74	2.07	1.69	9.38	7.55	4.49	3.6	3.64	2.94	0.67	1.1	2.16	0.49	0.36	4.69	3.79	2.27	1.29	1.63	0.21	3.97	3.13	4.58	1.14	1.43	0.5	5.06	5.15	9.73	4.19	0.57	0.41	0.99	0.81	0.08	0.04	2.57	1.81
New Zealand	34	1955	0.468165	-0.329601	no change	69.68	Europe/North America/Oceania	high	140.73	116.95	NA	NA	5.24	2.71	23.65	7.76	21.2	19.98	13.28	15.2	3.91	NA	NA	1.56	1.22	21.48	20.17	2.93	2.66	2.25	0.36	6.96	5.37	8.64	4.62	2.58	1.75	NA	NA	26.49	3.04	1.83	1.52	1.37	1.35	0.24	NA	3.25	1.95
New Zealand	34	1956	0.275482	-0.559907	no change	70.64	Europe/North America/Oceania	high	139.39	111.73	NA	NA	4.16	3.37	19.5	7.22	20.19	19.13	11.5	13.85	2.75	NA	NA	2.33	0.71	20.54	19.54	3.54	1.83	1.11	0.23	6.44	5.1	8.79	3.48	4.34	1.41	NA	NA	26.75	4.45	1.96	1.45	1.57	0.74	0.35	NA	3.83	2.48
New Zealand	34	1957	0.089726	-1.04708	no change	70.64	Europe/North America/Oceania	high	142.9	108.98	NA	NA	4.52	3.4	23.41	6.11	20.74	19.94	12.03	15.23	3.77	NA	NA	0.81	0.77	21.14	20.42	3.7	1.95	2.81	0.11	7.11	5.31	9.29	2.91	3.18	1.67	NA	NA	30.21	3.38	1.73	1.39	2.08	0.75	0.44	0.09	4.37	2.59
New Zealand	34	1958	0.438212	-0.358316	no change	70.64	Europe/North America/Oceania	high	139.51	114.05	5.22	1.25	4.73	3.83	22.79	6.71	19.39	20.55	11.62	15.04	2.76	1.79	1.92	1.41	1.13	19.83	20.6	3.8	1.16	1.02	0.38	6.32	5.41	8.64	3.86	3.39	2.14	1.17	1.01	28.86	4.11	1.65	1.47	1.23	1.41	0.27	0.09	4.47	2.17
New Zealand	34	1959	0.1287	-0.890421	no change	70.64	Europe/North America/Oceania	high	142.99	109.48	5.59	1.41	4.42	2.82	21.19	8.72	20.21	18.34	12.39	13.01	3.27	1.77	2.6	1.32	1.46	21.1	18.95	3.68	1.96	1.11	0.12	7.23	5.6	7	3.32	3.16	1.23	1.27	0.64	30.05	3.9	1.91	1.89	1.82	1.24	0.16	0.08	4.68	2.09
New Zealand	34	1960	2.2344	0.349161	no change	70.64	Europe/North America/Oceania	high	134.46	109.78	NA	NA	5.4	3.59	20.06	6.76	19.23	16.92	11.77	12.64	3.6	NA	NA	2.03	1.16	19.66	17.08	3.11	2.54	1.66	0.26	6.13	5.73	8.63	3.21	3.57	1.2	NA	NA	27.96	4.63	2.14	1.93	1.46	0.94	0.36	NA	4.65	2.36
New Zealand	34	1961	0.493421	-0.306782	no change	71.2	Europe/North America/Oceania	high	145.58	115.29	NA	NA	5.63	2.87	25.69	6.47	20.12	19.69	12.31	13.81	2.87	NA	NA	1.56	1.59	20.61	20.16	3.02	1.58	1.42	0.08	6.37	5.34	9.26	3.61	3.57	1.54	NA	NA	32.36	5.33	1.79	2.21	1.47	1.31	0.17	0.08	4.35	2.88
New Zealand	34	1962	2.12937	0.328251	no change	71.2	Europe/North America/Oceania	high	148.85	112.22	NA	NA	4.87	3.58	21.8	5.87	19.84	20.64	12.47	15.59	3.36	NA	NA	1.59	1.18	20.73	20.91	4.29	1.52	1.26	NA	6.92	5.25	7.43	3.28	3.18	1.68	NA	NA	34.84	4.38	1.73	1.39	1.42	1.05	0.09	0.07	3.68	3.12
New Zealand	34	1963	0.314837	-0.501914	no change	71.2	Europe/North America/Oceania	high	155.59	113.17	NA	NA	5.52	4.07	22.8	5.49	20.49	19.33	11.99	14.12	2.91	NA	NA	2.09	0.78	20.7	19.55	3.87	1.14	1.11	0.22	7.94	4.24	6.62	3.97	2.08	1.75	NA	NA	36.51	5.59	2.33	1.82	2.42	1.75	0.33	0.06	4.98	2.93
New Zealand	34	1964	0.540123	-0.267507	no change	71.2	Europe/North America/Oceania	high	149.5	112.61	NA	NA	4.27	3.16	23.86	6.46	19.39	19.02	12.25	13.84	2.66	NA	NA	1.66	1.1	20.31	19.27	3.76	1.7	1.07	0.13	7.09	5.1	7.73	3.35	3.03	1.29	NA	NA	37.46	5.58	2.05	1.75	1.05	0.76	0.37	NA	3.93	3.4
New Zealand	34	1965	0.151515	-0.819544	no change	71.2	Europe/North America/Oceania	high	155.58	115.38	NA	NA	4.69	3.62	24.41	7.16	24.55	19.4	14.57	14.56	3.33	NA	NA	2.13	1.82	24.95	19.92	3.13	2.09	2.11	0.08	6.48	5.7	8.75	2.82	2.9	0.99	NA	NA	37.78	4.78	2.64	2.09	1.91	1.23	NA	NA	3.68	2.14
New Zealand	34	1966	0.372024	-0.429429	no change	71.27	Europe/North America/Oceania	high	153.38	111.09	4.82	1.25	4.45	2.76	22.42	6.17	20.74	19.88	13.36	14.59	2.32	1.62	1.59	2.71	1	21.22	20.3	3.21	1.59	1.73	0.12	6.53	6.07	9.08	2.56	2.85	0.91	1.67	0.51	40.85	5	1.81	2.55	2.34	1.18	0.07	0.08	3.44	3.15
New Zealand	34	1967	0.439883	-0.356663	no change	71.27	Europe/North America/Oceania	high	147.78	111.85	5.16	1.06	4.18	3.18	24.92	6.36	20.75	19.63	13.31	14.43	3.09	1.7	1.51	1.85	1.44	21.12	19.91	3.49	2.15	1.35	0.2	6.27	4.47	8.25	3.7	2.09	1.36	2.02	0.89	37.19	5.91	2.99	2.06	1.65	1.34	NA	NA	3.11	2.33
New Zealand	34	1968	0.50743	-0.294624	no change	71.27	Europe/North America/Oceania	high	159.95	111.54	5.38	1.69	3.92	2.77	24.65	5.08	23.04	18.81	15.68	14.51	3.16	0.85	1.61	2.89	1.27	23.46	19.2	4.35	1.4	2.42	0.39	6.79	4.23	8.73	3.92	2.41	1.58	NA	NA	45.08	6.13	3.06	2.67	1.98	1.24	0.14	0.04	3.21	3.2
New Zealand	34	1969	1.14736	0.0597016	no change	71.27	Europe/North America/Oceania	high	162.8	110.76	4.43	1.73	6.05	2.33	23.28	5.71	21.93	21.01	13.43	16.24	2.62	1.14	1.7	1.71	1.24	22.21	21.45	3.1	1.82	1.28	0.15	7.01	5.67	7.79	2.82	2.95	0.72	NA	NA	46.13	7.33	4	1.48	2.07	1.23	0.05	0.04	4.25	3.14
New Zealand	34	1970	0.636492	-0.196207	no change	71.27	Europe/North America/Oceania	high	169.88	117.3	4.83	1.1	4.89	3.41	25.56	5.64	25.86	18.53	16.56	13.9	3.24	1.85	1.75	2.17	1.33	26.35	18.85	3.62	2.33	1.33	0.21	5.76	4	9.35	2.94	3.69	0.64	NA	NA	47	8.99	2.47	2.44	2.28	1.92	0.27	NA	4.08	2.61
New Zealand	34	1971	0.834783	-0.0784264	no change	71.68	Europe/North America/Oceania	high	168.69	114.3	5.42	1.92	5.1	4.04	25.57	5.79	25.04	18.72	17.31	13.38	2.38	1.93	2.68	1.56	1.02	25.5	19.07	3.66	1.89	1.48	0.07	7.73	4.48	9.18	2.96	4.03	1.3	NA	NA	46.02	8.07	2.86	2.11	2.32	1.59	0.48	0.17	5.23	2.55
New Zealand	34	1972	0.375555	-0.425326	no change	71.68	Europe/North America/Oceania	high	161.58	117.22	5.76	2.03	5.89	3.79	22.29	5.3	24.83	21.06	14.82	14.89	3.8	1.7	2.12	2.08	0.7	25.37	21.47	3.49	1.99	1.77	0.15	6.67	5.56	8.77	3.04	3.23	0.97	NA	NA	42.32	9.92	3.04	1.74	2.4	1.53	0.06	NA	4.78	2.51
New Zealand	34	1973	0.401069	-0.396781	no change	71.68	Europe/North America/Oceania	high	169.1	115.75	5.3	1.85	6.21	3.47	25.23	5.18	26.39	20.51	16.75	15.26	2.39	2.35	1.53	1.86	1.16	27.11	20.89	2.75	1.26	1.92	0.27	6.77	4.47	9.81	3.46	3.16	1.36	NA	NA	45.26	10.85	2.28	2.7	1.65	1.42	0.25	0.04	4.62	3.34
New Zealand	34	1974	0.327011	-0.485438	no change	71.68	Europe/North America/Oceania	high	174.08	122.89	5.38	1.14	5.28	4.06	25.56	5.5	25.56	23.79	15.94	17.25	3.21	1.79	2.42	1	0.79	25.86	23.9	3.63	1.35	1.61	0.2	7.13	4.56	9.94	3.43	2.76	1.19	NA	NA	48.68	11.21	3.52	2.91	2.61	1.72	0.51	0.1	4.54	2.23
New Zealand	34	1975	0.288647	-0.539633	no change	71.68	Europe/North America/Oceania	high	175.58	120.22	4.97	1.77	5.52	4.32	23.48	5.17	25.26	22.7	15.92	16.31	2.57	1.19	1.62	1.49	1.23	25.51	23.05	3.82	1.69	1.82	0.42	7.22	4.46	10.66	3.53	3.66	1.12	NA	NA	49.66	10.96	4.04	2.42	2.38	1.77	0.19	NA	NA	NA
New Zealand	34	1976	0.697527	-0.156439	no change	72.57	Europe/North America/Oceania	high	175.78	122.52	6.67	1.67	5.55	3.11	24.72	5.4	23.69	23.82	14.82	17.19	2.74	1.68	1.21	1.09	0.82	24.14	24.47	3.24	1.13	2.14	0.07	6.64	4.24	10.45	3.79	3.15	1.28	NA	NA	51.63	10.61	3.98	2.91	2.36	1.5	0.26	0.13	4.59	3.92
New Zealand	34	1977	0.884676	-0.0532158	no change	72.57	Europe/North America/Oceania	high	173.82	124.02	5.52	1.92	5.64	3.85	25.32	5.26	25.54	22.48	16.35	17.01	2.96	1.51	2.19	0.94	0.61	25.77	22.78	3.21	1.79	1.31	0.36	7.13	3.73	10.27	4.04	3.89	1.39	NA	NA	50.24	11.86	4.44	3.2	2.94	1.5	0.19	NA	4.71	3.64
New Zealand	34	1978	0.50537	-0.296391	no change	72.57	Europe/North America/Oceania	high	169.92	121.27	6.42	1.29	5.59	3.49	23.62	5.94	25.25	22.28	16.22	15.44	2.78	0.98	1.69	0.8	1.04	25.92	22.59	4.18	1.61	0.85	0.16	6.03	4.08	10.03	3.56	4.45	1.37	NA	NA	48.47	12.49	3.35	2.67	2.38	2.04	0.11	0.18	4.25	4.25
New Zealand	34	1980	2.05047	0.311854	no change	72.57	Europe/North America/Oceania	high	169.13	121.78	4.59	1.61	5.18	4.02	26.4	5.25	26.23	19.97	16.13	13.6	2.45	1.22	2	1.41	0.44	26.85	20.55	3.42	1.68	1.69	0.16	6.65	4.19	9.55	3.14	3.44	1.31	1.81	0.96	48.95	12.91	4.66	2.69	2.27	1.59	0.23	0.11	3.58	2.95
New Zealand	34	1981	1.22449	0.0879552	no change	73.7	Europe/North America/Oceania	high	173.65	118.88	6.1	1.01	5.25	4.13	24.56	5	24.45	21.72	14.67	15.76	1.71	1.26	1.54	0.67	0.42	24.95	21.96	4.5	1.18	1.47	0.28	7.11	3.58	10.31	3.18	3.96	1.18	2.15	0.85	49.71	14.19	4.56	2.52	2.05	1.59	0.56	0.09	4.41	3.41
Nicaragua	35	1973	188.879	2.27618	no change	55.26	Aisa/Africa/Latin America	low	17.15	21.9	NA	NA	NA	NA	0.13	0.89	NA	NA	NA	NA	NA	NA	NA	NA	NA	1.02	0.18	NA	NA	0.3	NA	1.62	0.66	0.61	0.18	0.31	0.18	NA	NA	0.46	0.65	NA	NA	NA	NA	NA	NA	NA	NA
Nicaragua	35	1974	524.44	2.7197	no change	55.26	Aisa/Africa/Latin America	low	16.44	28.32	NA	NA	NA	NA	0.35	NA	NA	NA	NA	NA	NA	NA	NA	NA	NA	NA	NA	NA	NA	0.19	0.18	2.33	1.66	0.38	0.18	0.19	NA	NA	NA	0.45	0.42	NA	NA	NA	NA	NA	NA	NA	NA
Nicaragua	35	1975	1030.98	3.01325	no change	55.26	Aisa/Africa/Latin America	low	18.74	29.84	NA	NA	NA	NA	0.69	NA	NA	NA	NA	NA	NA	NA	NA	NA	NA	0.29	0.05	NA	NA	0.54	NA	1.13	1.9	1.45	0.17	0.91	0.17	NA	NA	1.98	1.21	NA	NA	NA	NA	NA	NA	NA	NA
Nicaragua	35	1976	1060.57	3.02554	no change	57.61	Aisa/Africa/Latin America	low	20.51	28.49	NA	NA	NA	NA	0.06	NA	NA	NA	NA	NA	NA	NA	NA	NA	NA	NA	NA	NA	NA	NA	NA	2.3	2.03	0.19	NA	NA	NA	NA	NA	0.28	0.29	NA	NA	NA	NA	NA	NA	NA	NA
Nicaragua	35	1977	453.563	2.65664	no change	57.61	Aisa/Africa/Latin America	low	19.93	32.22	NA	NA	NA	NA	0.4	NA	NA	NA	NA	NA	NA	NA	NA	NA	NA	0.48	0.47	NA	NA	0.2	NA	1.37	1.45	0.2	0.18	NA	0.18	NA	NA	1.31	0.58	NA	NA	NA	NA	NA	NA	NA	NA
Nicaragua	35	1978	407.707	2.61035	no change	57.61	Aisa/Africa/Latin America	low	15.79	23.87	NA	NA	NA	NA	NA	NA	NA	NA	NA	NA	NA	NA	NA	NA	NA	0.1	0.28	NA	NA	NA	NA	1.25	1.37	NA	NA	NA	NA	NA	NA	1.06	NA	NA	NA	NA	NA	NA	NA	NA	NA
Nicaragua	35	1988	970.828	2.98714	no change	62.16	Aisa/Africa/Latin America	low	NA	NA	NA	NA	NA	NA	NA	NA	NA	NA	1.47	NA	NA	NA	NA	NA	NA	NA	NA	NA	NA	NA	NA	NA	NA	NA	NA	NA	NA	NA	NA	NA	NA	NA	NA	NA	NA	NA	NA	NA	NA
Nicaragua	35	1990	982.025	2.99212	no change	62.16	Aisa/Africa/Latin America	low	40.14	43.47	0.24	NA	NA	NA	2.95	11.24	2.36	2.07	0.52	0.65	NA	NA	NA	NA	NA	NA	NA	NA	NA	1.44	0.42	2.21	1.84	3	0.75	0.83	0.29	0.21	0.18	5.17	1.93	0.09	0.09	NA	NA	NA	NA	NA	NA
Nicaragua	35	1991	720.318	2.85752	no change	66.07	Aisa/Africa/Latin America	low	39.04	51.16	0.12	NA	NA	NA	3.85	15.01	2.13	2.04	1.44	1.22	NA	NA	NA	NA	NA	NA	NA	NA	NA	2.12	0.17	2.19	1.99	3.72	1.19	0.83	0.49	0.14	0.37	3.43	2.2	0.19	0.09	NA	NA	NA	NA	NA	NA
Nicaragua	35	1992	665.485	2.82314	no change	66.07	Aisa/Africa/Latin America	low	44.05	53.04	0.31	0.22	NA	NA	4.84	14.37	3.39	3.42	2.45	2.2	NA	NA	NA	NA	NA	NA	NA	NA	NA	2.01	0.22	3.65	1.91	4.35	0.63	1.39	0.17	1.62	0.96	3.24	1.42	0.11	NA	NA	NA	NA	NA	NA	NA
Nicaragua	35	1993	1059.6	3.02514	no change	66.07	Aisa/Africa/Latin America	low	42.29	52.25	0.4	0.06	NA	NA	3.67	14.55	2.24	2.97	1.17	1.88	NA	NA	NA	NA	NA	NA	NA	NA	NA	1.1	0.25	2.16	2.08	3.45	1.12	1.31	0.69	0.83	0.5	3.66	1.48	0.43	NA	NA	NA	NA	NA	NA	NA
Nicaragua	35	1994	967.358	2.98559	no change	66.07	Aisa/Africa/Latin America	low	47.78	50.85	0.26	0.24	NA	NA	3.76	15.15	2.59	3.1	1.84	2.31	NA	NA	NA	NA	NA	NA	NA	NA	NA	1.28	0.58	2.77	2.15	3.55	1.12	1.34	0.38	0.41	1	5.2	1.82	0.26	0.08	NA	NA	NA	NA	NA	NA
Nicaragua	35	1996	1679.01	3.22505	no change	68.44	Aisa/Africa/Latin America	low	50.09	55.53	0.52	0.09	NA	NA	4.42	14.95	3.88	2.8	3.43	2.4	NA	NA	NA	NA	NA	NA	NA	NA	NA	1.22	0.28	2.78	1.75	3.95	1.19	1.45	0.37	2.13	1.6	4.86	3.21	0.19	NA	NA	NA	NA	NA	NA	NA
Nicaragua	35	1997	931.253	2.96907	no change	68.44	Aisa/Africa/Latin America	low	49.76	51.71	0.46	0.47	1.8	1.02	4.88	13.39	1.85	1.88	1.71	1.46	0.06	0.62	2.58	0.76	0.2	2.12	2.02	0.51	0.39	1.52	0.26	3.86	2.74	4.08	0.86	1.81	0.35	4.4	4.61	5.37	2.58	0.24	NA	0.47	0.34	0.19	NA	0.67	0.51
Nicaragua	35	1998	723.033	2.85916	no change	68.44	Aisa/Africa/Latin America	low	55.85	51.86	0.91	0.18	1.59	1.1	4.7	12.79	1.85	2.99	1.47	2.52	0.84	0.87	2.45	0.09	0.09	1.89	3.16	0.33	0.48	1.54	0.43	3.65	2.82	3.84	1.15	1.17	0.46	6.04	4.33	5.4	1.46	0.17	0.26	0.24	0.24	0.12	0.04	1.22	0.63
Nicaragua	35	1999	809.46	2.9082	no change	68.44	Aisa/Africa/Latin America	low	49.34	52.01	0.42	0.23	1.06	1.23	4.31	11.44	1.92	2.9	1.66	2.48	0.48	0.69	3.25	0.21	0.13	1.92	2.9	0.45	0.77	2.01	0.42	2.95	1.86	3.91	1.32	0.81	0.33	4.62	5.33	5.99	2.06	0.19	0.17	0.29	0.22	0.25	0.03	0.86	0.73
Nicaragua	35	2000	490.711	2.69083	no change	68.44	Aisa/Africa/Latin America	low	53.39	55.11	0.85	0.36	1.5	1.44	5.09	11.53	1.55	2.9	1.2	2.65	0.45	1.28	2.96	0.73	0.04	1.62	3.11	0.55	0.16	1.18	0.09	2.51	2.59	3.42	0.52	1.24	0.29	4.97	5.18	6.45	3.12	0.3	0.2	0.4	0.25	0.2	NA	0.84	0.83
Nicaragua	35	2001	211.268	2.32483	no change	70.86	Aisa/Africa/Latin America	low	53.62	57.72	0.71	0.36	1.55	1.54	5.31	13.22	3.34	2.36	2.44	2.26	0.39	0.69	3.6	0.44	0.21	3.43	2.44	1.12	0.13	1.48	0.14	2.37	2.35	4.67	0.94	1.59	0.49	4.69	6.25	4.53	2.22	0.24	0.21	0.32	0.15	0.03	0.03	1.21	0.85
Nicaragua	35	2002	33.6577	1.52708	no change	70.86	Aisa/Africa/Latin America	low	53.03	57.42	0.43	0.86	2.23	2.02	5.51	13.14	2.43	3.59	1.97	3.04	0.23	0.58	3.4	0.25	0.3	2.73	3.67	0.46	0.9	1.45	0.15	2.61	3.27	3.51	1.15	1.32	0.64	5.96	6.2	5.52	2.21	0.71	0.13	0.73	0.32	0.09	0.11	1.32	0.54
Nicaragua	35	2003	131.294	2.11824	no change	70.86	Aisa/Africa/Latin America	low	52.81	57.46	0.2	0.07	2.12	1.58	5.02	12.97	4.03	3.07	2.6	2.72	0.26	0.94	2.75	0.52	0.21	3.29	3.18	0.87	0.6	1.11	0.2	2.94	2.96	3.17	0.92	1.5	0.48	5.51	6.15	4.49	3.44	0.15	0.17	0.56	0.24	0.22	NA	1.53	0.81
Nicaragua	35	2004	132.813	2.12324	no change	70.86	Aisa/Africa/Latin America	low	55.44	61.56	0.6	0.14	2.09	1.6	6.61	13.87	3.26	3.19	2.88	2.84	0.26	0.61	2.22	0.38	NA	3.26	3.24	1.14	0.67	1.19	0.15	3.44	3.36	3.43	0.86	1.41	0.43	5.03	6.02	5.06	3.62	NA	0.2	0.49	0.29	0.11	0.05	1.61	0.94
Nicaragua	35	2005	126.106	2.10074	no change	70.86	Aisa/Africa/Latin America	low	59.14	55.45	0.45	0.32	1.67	1.62	5.38	11.99	3.96	2.8	3.09	2.33	0.24	0.99	3.12	0.64	0.18	4.1	2.88	0.88	0.36	1.06	0.43	3.91	2.4	3.52	0.89	1.54	0.26	6.19	5.3	5.23	3.55	0.28	0.17	0.27	0.27	0.17	0.08	1.36	0.72
Nicaragua	35	2006	58.3365	1.76594	no change	72.93	Aisa/Africa/Latin America	low	51.8	54.54	0.57	0.23	1.84	1.89	5.1	11.09	3.44	3.87	2.64	3.65	0.71	1.25	2.4	0.15	0.19	3.52	4.01	1.3	0.37	0.9	0.14	2.8	3.26	2.92	0.81	1.16	0.35	5.61	5.66	5.47	2.49	0.22	0.14	0.26	0.26	NA	NA	2.2	1.19
Nicaragua	35	2007	25.074	1.39922	no change	72.93	Aisa/Africa/Latin America	low	56.43	57.77	0.82	0.24	2.08	2	5.63	12.25	3.3	3.5	2.6	2.7	0.27	1.17	2.51	0.57	0.35	3.67	3.73	1.19	0.25	0.59	0.03	3.09	2.63	2.71	0.96	1.44	0.67	6.15	5.62	5.85	2.96	0.16	0.18	0.64	0.25	0.11	0.08	1.46	1.51
Nicaragua	35	2008	13.9518	1.14463	no change	72.93	Aisa/Africa/Latin America	low	56.57	58.19	0.52	0.37	2.55	2.13	6.42	11.05	2.77	3.42	2.37	2.89	0.99	0.91	2.35	0.22	0.24	3.01	3.42	1.21	0.68	1.47	0.28	3.86	2.45	3.69	1	1.48	0.47	5.52	4.99	5.38	3.43	0.3	0.15	0.29	0.14	0.16	0.16	2.15	0.92
Norway	36	1955	0.02918	-1.53491	up	72.66	Europe/North America/Oceania	high	124.81	110.9	NA	NA	3.67	2.61	18.57	6.61	12.65	10.56	7.57	7.01	2.47	NA	NA	2.12	1.35	13.15	10.63	3.26	2.12	0.46	0.06	5.93	4.95	7.24	1.79	3.12	0.95	NA	NA	7.95	2.78	0.99	0.91	2	1.19	0.14	0.21	2.58	2.12
Norway	36	1956	0.028902	-1.53907	up	73.49	Europe/North America/Oceania	high	125.59	108.83	NA	NA	4.19	3.51	18.1	7.85	11.42	10.02	6.52	7.05	2.39	NA	NA	1.61	1.31	11.69	10.33	3.87	2.1	0.38	NA	7	4.82	6.65	2.51	3.22	1.78	NA	NA	9.16	2.3	1.08	0.94	2.06	1.36	0.2	0.12	2.72	1.61
Norway	36	1961	0.083102	-1.08039	up	73.48	Europe/North America/Oceania	high	125.98	103.6	NA	NA	4.09	2.63	18.38	5.95	12.54	10.33	8.07	7.41	1.89	NA	NA	2.47	1.24	12.86	10.38	3.73	2.51	0.52	NA	7.22	5.27	6.18	2.17	2.53	1.34	NA	NA	12.62	2.51	1.08	1.26	2.78	1.29	0.13	0.1	2.82	1.72
Norway	36	1962	0.08244	-1.08386	up	73.48	Europe/North America/Oceania	high	125.17	101.57	NA	NA	3.28	3.48	15.85	6.4	12.26	10.92	7.34	7.45	2.13	NA	NA	2.36	1.6	12.67	11.21	3.79	2.18	0.62	NA	7.46	5.03	7.12	1.81	3.16	1.33	NA	NA	12.34	2.61	1.7	0.92	1.97	1.64	0.13	0.2	2.97	1.29
Norway	36	1963	0.05454	-1.26328	up	73.48	Europe/North America/Oceania	high	129.34	101.91	NA	NA	4.03	3.48	17.53	5.44	13.18	10.01	7.65	6.77	2.19	NA	NA	1.61	0.96	13.57	10.27	3.11	2.15	0.83	0.04	6.7	4.33	6.85	2.24	2.9	1.44	NA	NA	13.72	2.57	1.58	1.18	2.68	1.18	0.23	0.24	3.19	1.76
Norway	36	1964	0.027071	-1.5675	up	73.48	Europe/North America/Oceania	high	126.44	100.59	NA	NA	4.6	2.76	16.13	6	12.73	11.18	7.17	8.04	3.18	NA	NA	1.94	1.32	13.15	11.68	3.62	2.29	0.61	0.05	6.73	5.14	5.56	2.38	3.16	1.34	NA	NA	14.27	3.05	1.44	1.13	2.64	1.68	0.27	0.12	3.16	1.48
Norway	36	1965	0.02686	-1.57089	up	73.48	Europe/North America/Oceania	high	131.01	98.04	NA	NA	5.47	2.71	18.3	5.79	14.56	11.15	8.88	8.01	2.17	NA	NA	2.13	1.44	14.74	11.32	3.49	1.79	0.61	0.05	7.39	4.07	6.55	1.74	2.96	0.96	NA	NA	14.56	2.19	1.73	1.13	2.48	1.47	0.26	0.26	2.96	1.6
Norway	36	1967	0.052826	-1.27715	up	73.9	Europe/North America/Oceania	high	127.46	100.69	NA	NA	3.69	2.6	16.37	5.63	13.27	11.88	7.7	8.26	2.52	NA	NA	1.81	1.43	13.64	12.37	4.06	2.21	1.05	0.07	7.06	5.02	5.71	2.34	2.41	1.58	NA	NA	16.47	3.33	2.25	1.32	2.61	1.78	0.25	0.11	3.43	2.59
Norway	36	1968	0.078555	-1.10483	up	73.9	Europe/North America/Oceania	high	135.6	104.64	NA	NA	4.85	3	19.91	5.83	14.89	12.54	10.08	8.73	2.92	NA	NA	2.14	1.39	15.15	12.7	4.36	2.41	0.77	0.07	7.64	5.36	6.3	1.91	2.82	1.06	NA	NA	18.31	3.45	1.6	1.3	2.58	1.73	0.32	0.17	3.57	2.48
Norway	36	1969	0.025967	-1.58558	up	73.9	Europe/North America/Oceania	high	134.65	106.95	5.16	2.16	4.47	3.5	18.94	5.57	15.18	12.67	9.24	8.84	2.44	0.89	1.33	2.04	1.06	15.45	12.91	3.4	2.11	1.1	0.13	7.46	4.68	7.16	2.02	3.19	1.11	NA	NA	18.58	3.87	1.74	1.45	2.11	1.98	0.42	0.14	3.16	2.2
Norway	36	1970	0.025793	-1.5885	up	73.9	Europe/North America/Oceania	high	135.63	101.04	4.91	1.91	4.31	2.94	16.96	6.3	14.99	11.92	8.88	8.22	2.8	0.69	1.53	1.17	1	15.45	12.08	3.64	2.05	1.13	0.02	6.96	5.27	6.64	1.66	3.3	0.82	NA	NA	19.39	3.5	2.73	1.6	2.34	1.4	0.33	NA	3.77	2.2
Norway	36	1971	0.051243	-1.29037	up	74.36	Europe/North America/Oceania	high	136.8	99	4.85	1.53	4.27	2.68	17.37	6.12	16.65	12.59	9.12	8.27	2.45	1.17	1.01	1.36	0.94	17.09	12.86	3.44	2.09	1.38	0.08	6.16	4.14	6.71	1.71	3.03	1.16	NA	NA	19.57	3.86	2.5	1.36	2.7	2.08	0.06	NA	2.66	1.79
Norway	36	1973	0.3282	-0.483861	up	74.36	Europe/North America/Oceania	high	133.8	98.92	4.98	2.05	4.28	2.88	17.99	5.76	15.47	12.4	8.36	8	2.53	0.76	1.16	1.24	0.86	15.77	12.59	3.56	1.81	1.12	0.21	6.44	4.44	6.72	1.92	2.9	0.91	NA	NA	20.27	4.34	2.51	1.19	2.34	1.8	NA	0.02	3.85	2.24
Norway	36	1974	0.025094	-1.60043	up	74.36	Europe/North America/Oceania	high	130.14	97.48	5.75	1.91	4.64	3.7	17.91	4.7	13.94	11.55	7.65	7.19	2.62	0.86	1.01	1.22	1.21	14.23	12.02	4.14	1.55	1	0.02	5.96	4.12	5.84	1.86	2.91	1.19	NA	NA	19.86	4.04	2.75	1.7	2.42	2.14	NA	0.04	3.28	1.76
Norway	36	1975	0.623908	-0.204879	up	74.36	Europe/North America/Oceania	high	137.99	99.71	5.46	1.44	4.97	3.29	17.37	5.72	14.63	12.35	7.8	8.01	2.39	0.87	1.34	1.08	0.74	15.07	12.67	4	2.2	0.89	0.05	6.58	4.04	6.4	1.79	2.55	1	NA	NA	22.8	4.56	2.41	1.8	3.08	2.07	0.27	0.09	3.16	1.7
Norway	36	1976	1.39096	0.143314	up	75.19	Europe/North America/Oceania	high	140.27	101.68	6.14	1.68	4.49	3.72	17.78	5.79	15.68	14	8.57	9.6	2.49	0.88	1.51	1.3	0.98	16.05	14.36	3.45	2.19	0.87	0.09	5.81	4.23	6.37	1.5	3.15	0.86	NA	NA	23.27	4.56	3.04	1.69	2.8	1.94	0.36	0.04	3.85	2.07
Norway	36	1977	0.395746	-0.402583	up	75.19	Europe/North America/Oceania	high	140.31	102.07	5.17	1.74	4.73	3.55	18.95	4.69	16.99	13.72	9.63	8.74	2.53	0.91	1.06	1.85	0.75	17.57	13.95	3.5	2.07	1.07	0.05	5.57	3.89	6.48	1.33	2.59	0.67	NA	NA	24.1	4.9	3.21	1.73	3.2	1.86	0.18	0.03	2.99	2.07
Norway	36	1978	0.492732	-0.307389	up	75.19	Europe/North America/Oceania	high	140.01	101.61	5.85	1.63	3.89	2.46	19.37	5.93	17.17	13.71	9.43	9.47	2.58	1.23	1.26	1.62	0.69	17.42	13.94	4.19	2.01	1.01	0.09	5.73	4.5	5.92	1.53	2.32	0.77	NA	NA	24.86	4.8	1.91	1.5	3.21	2.05	0.16	0.06	3.86	2.43
Norway	36	1979	0.785662	-0.104764	up	75.19	Europe/North America/Oceania	high	143.13	99.56	5.35	2.21	4.8	3	19.07	5.29	16.55	14.06	8.91	8.89	2.68	0.7	1.38	1.08	0.35	16.82	14.5	4.56	2.22	0.79	0.16	6.28	3.5	5.63	1.59	2.46	0.78	NA	NA	24.67	5.33	2.86	1.62	3.37	1.92	0.35	0.05	3.47	2.09
Norway	36	1980	0.611845	-0.213359	up	75.19	Europe/North America/Oceania	high	138.94	98.65	5.84	1.47	4.08	3.74	17.49	4.98	18.31	14.44	10.35	9.34	2.41	0.74	1.15	0.91	0.62	18.74	14.69	3.81	2.18	1.05	0.09	6.22	3.63	6.04	1.3	2.56	0.75	NA	NA	24.24	5.84	2.2	1.55	3.1	2.3	0.14	0.04	2.79	2.07
Norway	36	1981	0.853659	-0.0687156	up	75.91	Europe/North America/Oceania	high	145.52	101.08	5.77	1.89	4.51	3.2	17.86	5.2	18.32	13.56	9.51	9.07	2.44	1.28	1.15	0.94	0.74	18.77	14.08	4.15	2.43	0.97	0.06	5.5	3.87	6.26	1.95	2.57	1.2	NA	NA	29.59	5.76	2.78	2.2	3.58	2.25	0.26	0.12	3.54	2.64
Panama	37	1955	207.221	2.31643	down	56.8	Aisa/Africa/Latin America	low	57.86	60.1	NA	NA	NA	NA	4.94	9.79	NA	NA	NA	NA	NA	NA	NA	NA	NA	6.18	4.12	NA	NA	0.98	0.61	1.14	0.75	3.39	4.21	1.26	2.99	NA	NA	5.54	0.97	NA	NA	NA	NA	NA	NA	NA	NA
Panama	37	1956	327.194	2.51481	down	59.5	Aisa/Africa/Latin America	low	59.22	64.18	NA	NA	NA	NA	4.24	6.01	NA	NA	NA	NA	NA	NA	NA	NA	NA	5.25	2.01	NA	NA	1.29	0.62	0.82	1.61	5.71	4.31	2.11	3.37	NA	NA	6.05	1.06	NA	NA	NA	NA	NA	NA	NA	NA
Panama	37	1957	670.113	2.82615	down	59.5	Aisa/Africa/Latin America	low	58.97	63.5	NA	NA	NA	NA	5.74	10.04	NA	NA	NA	NA	NA	NA	NA	NA	NA	3.86	3.66	NA	NA	2.43	0.57	1.35	2.04	6.72	3.43	3.18	2.85	NA	NA	8.93	1.63	NA	NA	NA	NA	NA	NA	NA	NA
Panama	37	1958	480.737	2.68191	down	59.5	Aisa/Africa/Latin America	low	62.15	68.12	NA	NA	NA	NA	3.65	11.57	NA	NA	NA	NA	NA	NA	NA	NA	NA	2.18	5.42	NA	NA	0.86	NA	1.42	0.87	6.91	4.69	3.99	3.14	NA	NA	7.01	1.69	NA	NA	NA	NA	NA	NA	NA	NA
Panama	37	1959	449.955	2.65317	down	59.5	Aisa/Africa/Latin America	low	65	61.73	NA	NA	NA	NA	4.43	9.36	NA	NA	NA	NA	NA	NA	NA	NA	NA	3.49	3.63	NA	NA	2.58	NA	3.14	2.19	8.61	3.81	1.53	2.15	NA	NA	5.25	2.33	NA	NA	NA	NA	NA	NA	NA	NA
Panama	37	1960	388.763	2.58968	down	59.5	Aisa/Africa/Latin America	low	58.18	67.9	NA	NA	NA	NA	6.91	9.22	NA	NA	NA	NA	NA	NA	NA	NA	NA	2.23	5.03	NA	NA	2.51	NA	2.63	0.67	5.89	2.2	1.25	2.2	NA	NA	5.76	2.21	NA	NA	NA	NA	NA	NA	NA	NA
Panama	37	1961	289.246	2.46127	down	62.14	Aisa/Africa/Latin America	low	62.43	63.97	NA	NA	NA	NA	6.01	9.5	NA	NA	NA	NA	NA	NA	NA	NA	NA	2.5	4.5	NA	NA	2.32	0.55	2.13	1.27	6.42	2.47	1.56	0.87	NA	NA	8.76	2.44	NA	NA	NA	NA	NA	NA	NA	NA
Panama	37	1962	267.188	2.42682	down	62.14	Aisa/Africa/Latin America	low	58.71	81.41	NA	NA	NA	NA	7.12	9.02	NA	NA	NA	NA	NA	NA	NA	NA	NA	2.38	6.09	NA	NA	1.36	NA	2.48	1.99	3.26	3.06	1.36	2.48	NA	NA	6.61	2.89	NA	NA	NA	NA	NA	NA	NA	NA
Panama	37	1963	293.365	2.46741	down	62.14	Aisa/Africa/Latin America	low	67.51	63.91	NA	NA	NA	NA	5.83	10.05	NA	NA	NA	NA	NA	NA	NA	NA	NA	3.64	3.4	NA	NA	1.95	NA	2.37	2.78	5.8	3.05	1.69	2.29	NA	NA	6.86	1.97	NA	NA	NA	NA	NA	NA	NA	NA
Panama	37	1964	140.062	2.14632	down	62.14	Aisa/Africa/Latin America	low	69.37	63.82	NA	NA	NA	NA	6.71	7.99	NA	NA	NA	NA	NA	NA	NA	1.89	0.22	4.61	4.47	NA	NA	0.43	0.5	2.03	1.87	4.19	3.82	2.58	2.05	NA	NA	6.35	0.65	NA	NA	0.6	1	NA	NA	NA	NA
Panama	37	1965	148.341	2.17126	down	62.14	Aisa/Africa/Latin America	low	60.35	62.14	NA	NA	NA	NA	6.58	10.17	NA	NA	NA	NA	NA	NA	NA	0.66	0.61	4.3	3.24	NA	NA	1.77	0.24	2.94	2.53	4.26	1.37	1.13	0.88	NA	NA	9.49	2.44	NA	NA	NA	0.2	NA	NA	NA	NA
Panama	37	1966	273.626	2.43716	down	64.35	Aisa/Africa/Latin America	low	64.77	60.1	NA	NA	NA	NA	9.59	8.37	NA	NA	NA	NA	NA	NA	NA	1.34	0.75	2.58	4.07	NA	NA	1.86	0.23	3.17	1.88	5.6	2.66	2.65	1.98	NA	NA	7.85	1.15	NA	NA	0.93	0.24	NA	NA	NA	NA
Panama	37	1967	199.858	2.30072	down	64.35	Aisa/Africa/Latin America	low	68.42	55.64	NA	NA	NA	NA	5.25	8.36	NA	NA	NA	NA	NA	NA	NA	0.89	0.49	4.58	4.16	NA	NA	1.99	0.45	3.63	1.08	6.41	2.73	2.52	0.74	NA	NA	6.83	1.72	NA	NA	0.53	0.23	NA	NA	NA	NA
Panama	37	1968	118.452	2.07354	down	64.35	Aisa/Africa/Latin America	low	65.45	59.74	NA	NA	NA	NA	6.63	9.32	NA	NA	NA	NA	NA	NA	NA	NA	NA	4.07	3.83	NA	NA	1.35	NA	2.73	3.23	5.43	1.52	1.96	1.3	NA	NA	7.01	0.7	NA	NA	NA	NA	NA	NA	NA	NA
Panama	37	1969	409.402	2.61215	down	64.35	Aisa/Africa/Latin America	low	62.27	73.61	NA	NA	NA	NA	4.88	10.34	NA	NA	NA	NA	NA	NA	NA	NA	NA	3.94	4.96	NA	NA	1.21	0.21	2.35	2.35	3.7	3.92	1.73	2.53	NA	NA	6.9	1.91	NA	NA	NA	NA	NA	NA	NA	NA
Panama	37	1970	303.135	2.48164	down	64.35	Aisa/Africa/Latin America	low	68.36	62.36	NA	NA	NA	NA	4.95	10.53	NA	NA	NA	NA	NA	NA	NA	NA	NA	4.36	2.84	NA	NA	1.48	0.68	3.1	1.88	5.42	2.68	2.56	1.59	NA	NA	8.65	1.84	NA	NA	NA	NA	NA	NA	NA	NA
Panama	37	1971	68.615	1.83642	down	66.73	Aisa/Africa/Latin America	low	65.88	68.86	NA	NA	NA	NA	7.03	7.32	NA	NA	NA	NA	NA	NA	NA	NA	NA	4.36	6.12	NA	NA	2.94	1.02	2.99	1.48	9.12	3.64	2.66	0.98	NA	NA	8.24	2.01	NA	NA	NA	NA	NA	NA	NA	NA
Panama	37	1972	53.1849	1.72579	down	66.73	Aisa/Africa/Latin America	low	66.6	70.88	NA	NA	NA	NA	5.41	14.56	NA	NA	NA	NA	NA	NA	NA	NA	NA	4.52	4.49	NA	NA	2.08	0.41	2.28	1.71	6.44	2.33	2.27	1.28	NA	NA	10.62	1.75	NA	NA	NA	NA	NA	NA	NA	NA
Panama	37	1973	96.747	1.98564	down	66.73	Aisa/Africa/Latin America	low	68.02	67.83	NA	NA	NA	NA	6.82	9.2	NA	NA	NA	NA	NA	NA	NA	NA	NA	3.56	4.23	NA	NA	2.11	0.31	4.77	2.81	6.83	2.67	3.09	1.34	NA	NA	9.5	3.77	NA	NA	NA	NA	NA	NA	NA	NA
Panama	37	1974	69.4786	1.84185	down	66.73	Aisa/Africa/Latin America	low	70.66	56.87	NA	NA	NA	NA	6.17	7.44	NA	NA	NA	NA	NA	NA	NA	NA	NA	5.34	4.26	NA	NA	1.4	0.42	3.25	1.44	5.08	2.76	1.84	1.89	NA	NA	10.55	2.87	NA	NA	NA	NA	NA	NA	NA	NA
Panama	37	1975	38.7078	1.5878	down	66.73	Aisa/Africa/Latin America	low	72.37	72.61	NA	NA	NA	NA	6.97	9.8	NA	NA	NA	NA	NA	NA	NA	NA	NA	6.13	4.73	NA	NA	1.5	0.29	3.71	2.04	5.57	4.75	2.26	2.36	NA	NA	10.98	3.16	NA	NA	NA	NA	NA	NA	NA	NA
Panama	37	1976	40.9598	1.61236	down	69.22	Aisa/Africa/Latin America	low	74.38	72.63	NA	NA	NA	NA	7.6	10.33	NA	NA	NA	NA	NA	NA	NA	NA	NA	3.78	4.12	NA	NA	1.88	0.52	3.55	2.15	5.71	3.11	2.82	1.97	NA	NA	10.45	2.17	NA	NA	NA	NA	NA	NA	NA	NA
Panama	37	1977	36.8078	1.56594	down	69.22	Aisa/Africa/Latin America	low	76.16	73	NA	NA	NA	NA	6.18	8.93	NA	NA	NA	NA	NA	NA	NA	NA	NA	5.1	3.74	NA	NA	1.87	0.56	3.46	2.74	4.93	4.81	2.39	2.52	NA	NA	12.12	3.16	NA	NA	NA	NA	NA	NA	NA	NA
Panama	37	1978	14.2933	1.15513	down	69.22	Aisa/Africa/Latin America	low	70.4	63.13	NA	NA	NA	NA	5.5	8.39	NA	NA	NA	NA	NA	NA	NA	NA	NA	2.43	2.73	NA	NA	1.42	NA	2.59	3.22	8.06	2.79	3.09	1.82	NA	NA	11.35	2.44	NA	NA	NA	NA	NA	NA	NA	NA
Panama	37	1979	16.4755	1.21684	down	69.22	Aisa/Africa/Latin America	low	77.76	65.86	2.37	1.16	NA	NA	7.83	12.05	5.46	4.49	4.28	2.44	NA	NA	NA	NA	NA	NA	NA	NA	NA	1.52	0.45	3.04	3.34	6.17	3.58	3.16	2.04	1.71	0.68	13.82	3.32	0.15	0.17	NA	NA	NA	NA	NA	NA
Panama	37	1980	15.8163	1.19911	down	69.22	Aisa/Africa/Latin America	low	79.83	71.18	0.78	0.93	NA	NA	7.76	10.99	7.25	4.14	4.5	2.2	NA	NA	NA	NA	NA	NA	NA	NA	NA	2.02	0.18	3.49	3.9	6.3	2.72	2.29	1.73	3.06	1.45	15.79	3.95	0.52	0.38	NA	NA	NA	NA	NA	NA
Panama	37	1981	17.0085	1.23067	down	71	Aisa/Africa/Latin America	low	80.01	67.1	1.52	1.04	NA	NA	6.47	9.41	5.58	5.69	3.53	3.73	NA	NA	NA	NA	NA	NA	NA	NA	NA	1.61	0.35	4.52	2.6	7.11	2.38	3.2	1.56	2.56	1.35	12.24	2.81	0.64	0.08	NA	NA	NA	NA	NA	NA
Panama	37	1982	16.3725	1.21412	down	71	Aisa/Africa/Latin America	low	79.02	75.3	1.23	0.73	NA	NA	7.04	11.64	5.18	4.8	4.15	2.95	NA	NA	NA	NA	NA	NA	NA	NA	NA	0.98	0.51	2.69	2.14	3.94	3.62	2.01	2.31	1.93	2.4	13.75	4.25	0.45	0.75	NA	NA	NA	NA	NA	NA
Panama	37	1983	16.3864	1.21448	down	71	Aisa/Africa/Latin America	low	80.87	64.78	1.17	0.47	NA	NA	7.77	8.04	3.35	5.51	2.17	4.97	NA	NA	NA	NA	NA	NA	NA	NA	NA	1.99	0.39	4.46	1.93	6.62	3.41	3.05	2.26	1.54	1.23	14.17	3.7	0.16	NA	NA	NA	NA	NA	NA	NA
Panama	37	1984	5.88789	0.76996	down	71	Aisa/Africa/Latin America	low	76.54	66.14	0.95	0.28	NA	NA	7.85	10.73	4.65	4.8	2.73	3.57	NA	NA	NA	NA	NA	NA	NA	NA	NA	1.55	0.27	4.06	2.16	4.89	3.07	2.17	1.99	1.17	0.88	13.75	3.97	0.82	0.14	NA	NA	NA	NA	NA	NA
Panama	37	1985	5.81181	0.764311	down	71	Aisa/Africa/Latin America	low	73.55	70.01	1.22	0.42	NA	NA	10.51	9	4.67	4.02	2.82	2.78	NA	NA	NA	NA	NA	NA	NA	NA	NA	1.47	0.37	4.62	2.76	6.4	3.1	2.95	2.19	1.45	1.44	12.6	3.69	0.64	0.63	NA	NA	NA	NA	NA	NA
Panama	37	1986	47.9204	1.68052	down	72.39	Aisa/Africa/Latin America	low	82.61	67.34	0.83	0.25	NA	NA	6.93	10.25	4.92	5.57	3.89	4.32	NA	NA	NA	NA	NA	NA	NA	NA	NA	2.44	0.37	3.89	2.48	7.01	2.52	2.91	1.37	1.92	0.89	16.42	4.21	0.75	0.96	NA	NA	NA	NA	NA	NA
Panama	37	1987	52.9464	1.72384	down	72.39	Aisa/Africa/Latin America	low	83.23	68.57	1.29	0.43	NA	NA	7.64	9.14	5.61	4.47	4.27	2.28	NA	NA	NA	NA	NA	NA	NA	NA	NA	2.25	0.1	4.36	3.52	7.95	3.04	3.94	1.72	1.49	0.92	13.48	5.2	0.27	0.44	NA	NA	NA	NA	NA	NA
Panama	37	1988	43.4405	1.63789	down	72.39	Aisa/Africa/Latin America	low	NA	NA	NA	NA	NA	NA	NA	NA	NA	NA	4.01	NA	NA	NA	NA	NA	NA	NA	NA	NA	NA	NA	NA	NA	NA	NA	NA	NA	NA	NA	NA	NA	NA	NA	NA	NA	NA	NA	NA	NA	NA
Panama	37	1996	17.6952	1.24785	down	74.6	Aisa/Africa/Latin America	low	80.66	64.89	1.03	0.75	NA	NA	8.55	9.95	4.95	6.13	3.67	4.78	NA	NA	NA	NA	NA	NA	NA	NA	NA	2	0.37	3.3	3.65	5.22	1.79	2.16	1.03	2.25	1.45	12.88	4.38	0.55	0.26	NA	NA	NA	NA	NA	NA
Panama	37	1997	29.3367	1.46741	down	74.6	Aisa/Africa/Latin America	low	75.11	65.55	1.28	0.65	NA	NA	8.48	9.94	5.7	4.65	4.81	3.45	NA	NA	NA	NA	NA	NA	NA	NA	NA	1.47	0.35	3.87	4.13	4.02	1.63	2.04	1.06	1.33	1.73	11.36	4.09	0.42	0.45	NA	NA	NA	NA	NA	NA
Panama	37	1998	37.1469	1.56992	down	74.6	Aisa/Africa/Latin America	low	82.45	63.24	1.18	0.97	1.94	1.55	9.24	10.35	5.14	4.65	4.01	3.75	1.02	1.03	2.27	0.15	0.07	5.14	4.71	1.52	0.37	1.5	NA	3.58	2.47	4.82	1.3	2.07	0.76	2.51	3.22	12.45	3.8	1.27	0.28	1.71	1.64	0.36	0.09	1.95	1.69
Panama	37	1999	32.8652	1.51674	down	74.6	Aisa/Africa/Latin America	low	80.87	61.01	1.16	1.05	2.13	1.22	7.63	10.79	5.67	5.06	4.2	3.9	1.13	0.64	1.28	0.31	0.23	5.67	5.22	1.45	1.03	1.07	0.13	3.77	3.19	4.48	2.47	1.76	1.41	3.06	2.69	12.38	3.44	0.36	0.11	1.65	1.25	0.27	0.18	2.78	1.29
Panama	37	2000	35.7241	1.55296	down	74.6	Aisa/Africa/Latin America	low	88.07	64.91	1.68	1.03	2.04	1.72	10.1	8.64	6.92	4.99	5.32	3.51	1.15	1.05	1.32	0.49	0.36	7.16	5.17	1.49	0.5	2	0.54	3.1	3.22	6.87	2.19	3.4	1.31	4.12	2.09	10.95	4.96	0.71	0.48	1.21	1.09	0.09	0.14	2	1.95
Panama	37	2001	31.4363	1.49743	down	75.56	Aisa/Africa/Latin America	low	81.81	62.75	1.62	0.38	2.18	1.86	8.93	9.48	7.18	5.45	5.43	3.8	1.03	0.66	1.01	0.12	0.06	7.35	5.8	1.69	0.53	1.79	0.18	4.43	3.3	5.53	1.55	2.38	1.05	2.7	2.33	11.68	3.67	0.56	0.48	2.07	0.56	0.27	0.08	2.84	1.7
Panama	37	2002	73.36	1.86546	down	75.56	Aisa/Africa/Latin America	low	86.28	61.43	0.9	0.59	3.57	2.21	7.96	8.75	5.88	6.21	4.54	5.15	1.61	0.82	1.04	0.21	0.06	6.35	6.42	1.33	0.66	2.13	NA	3.78	3.43	6.97	1.39	2.94	0.95	3.07	2.46	12.72	5.11	0.64	0.35	2.31	1.12	0.07	NA	2.51	2.02
Panama	37	2003	146.693	2.16641	down	75.56	Aisa/Africa/Latin America	low	90.61	67.78	1.18	0.59	2.61	2.38	8.72	10.14	7.84	5.73	5.27	4.64	1.15	0.65	1.6	0.11	0.15	7.03	5.93	1.99	0.86	1.36	0.14	3.93	3.59	6.33	1.2	2.81	0.57	3.07	2.63	12.89	5.71	0.55	0.32	1.85	1.18	0.42	NA	3.5	1.95
Panama	37	2004	260.793	2.4163	down	75.56	Aisa/Africa/Latin America	low	84.46	72.62	1.35	0.49	3.65	3.86	9.32	8.92	7.07	6.45	5.12	4.46	1.99	0.64	1.54	0.7	0.27	7.07	6.6	1.59	0.87	1.43	0.11	3.34	3.2	5.84	1.45	2.07	0.73	4.48	3.21	12	5.44	0.63	0.29	1.74	1.23	0.3	0.15	2.61	1.93
Panama	37	2005	116.228	2.06531	down	75.56	Aisa/Africa/Latin America	low	88.42	68.27	1.4	0.58	2.73	2.87	9.12	8.26	6.28	5.6	4.58	4.04	0.72	0.73	1.4	0.46	0.27	6.41	5.81	1.63	0.99	1.99	0.06	3.83	3.07	6.12	1.62	2.16	1.14	3.46	3.97	12.27	5.31	0.67	0.38	1.88	0.92	0.29	0.21	2.65	1.74
Panama	37	2006	51.8715	1.71493	down	76.4	Aisa/Africa/Latin America	low	87.46	68.2	0.89	0.77	2.9	2.72	8.84	8.04	7.1	6.08	5.69	5.3	1.95	0.63	1.13	0.32	NA	7.59	6.19	1.73	1.16	2.32	0.16	4.06	3.28	6.22	2.12	1.96	1.04	4.31	3.03	12.13	4.99	0.3	0.21	1.6	1.61	0.25	0.07	3.04	1.72
Panama	37	2007	39.3186	1.5946	down	76.4	Aisa/Africa/Latin America	low	91.1	67.63	0.97	0.72	3.32	2.43	9.39	6.59	8.04	5.77	6.16	4.54	1.38	1.22	1.58	0.07	0.29	8.47	5.83	1.77	0.8	1.1	0.21	3.82	3.76	5.39	1.96	2.14	1.39	3.51	2.88	12.14	3.41	0.71	0.48	1.92	1.39	0.3	0.38	2.59	2.6
Panama	37	2008	22.4773	1.35174	down	76.4	Aisa/Africa/Latin America	low	89.59	68.02	1.44	0.66	3.91	2.81	10.4	6.68	6.33	5.33	5.16	4.08	0.94	0.73	1.46	0.25	0.2	6.53	5.52	1.65	1.22	1.48	0.21	3.9	4.08	6.24	1.42	3.36	0.95	3.1	2.71	12.93	5.1	0.38	0.39	0.88	0.94	0.66	0.3	2.48	1.96
Paraguay	38	1988	72.7732	1.86197	no change	64.29	Aisa/Africa/Latin America	low	NA	NA	NA	NA	NA	NA	NA	NA	NA	NA	3.22	NA	NA	NA	NA	NA	NA	NA	NA	NA	NA	NA	NA	NA	NA	NA	NA	NA	NA	NA	NA	NA	NA	NA	NA	NA	NA	NA	NA	NA	NA
Paraguay	38	1995	18.6075	1.26969	no change	66.75	Aisa/Africa/Latin America	low	66.2	60.42	0.74	0.47	NA	NA	7.32	7.48	3.05	3.09	2.36	2.53	NA	NA	NA	NA	NA	NA	NA	NA	NA	1.41	0.19	4.29	2.55	8.89	1.5	3.55	0.38	0.07	0.28	11.83	1.71	0.2	0.47	NA	NA	NA	NA	NA	NA
Paraguay	38	1996	12.8557	1.1091	no change	69.27	Aisa/Africa/Latin America	low	70.77	65.54	1.05	0.17	1.92	1.57	9.5	6.79	3.41	2.82	2.84	2.24	0.64	0.73	1.47	0.26	0.16	3.46	3	0.85	0.67	1.4	0.12	4.25	2.64	7.38	1.45	2.58	0.63	2.19	2.08	11	2.83	0.58	0.71	0.39	0.68	NA	0.07	1.49	0.55
Paraguay	38	1997	11.1592	1.04763	no change	69.27	Aisa/Africa/Latin America	low	70.92	63.51	0.97	0.22	1.89	1.28	8.58	6.66	3.67	2.61	3.13	2.18	0.73	0.77	1.25	0.32	0.23	3.67	2.65	0.99	0.58	0.79	NA	2.74	2.35	NA	NA	3.24	0.82	3.16	1.89	13.02	3.11	0.4	0.48	0.57	0.22	0.08	NA	2.14	1.04
Paraguay	38	1998	40.2115	1.60435	no change	69.27	Aisa/Africa/Latin America	low	69.85	60.84	0.99	0.42	2.15	1.46	9.04	5.57	3.67	2.91	3.22	2.57	0.7	0.25	0.83	0.44	0.12	3.73	2.91	0.61	0.76	1.44	0.37	3.32	2.2	7.56	1.48	2.91	0.45	2.67	2.04	12.14	2.7	0.38	0.37	0.21	0.24	NA	NA	0.86	1.13
Paraguay	38	1999	187.255	2.27243	no change	69.27	Aisa/Africa/Latin America	low	72.64	58.71	0.72	0.27	2.57	1.58	8.88	5.45	4.17	2.61	3.56	2.27	0.6	0.97	1.44	0.41	0.2	4.29	2.67	1.29	0.7	2.01	NA	2.3	2.36	7.86	1.28	2.76	0.33	2.27	1.39	13.6	2.41	0.82	0.47	0.63	0.74	NA	0.04	1.38	1.12
Paraguay	38	2000	126.486	2.10204	no change	69.27	Aisa/Africa/Latin America	low	72.94	59.32	1.14	0.52	2.85	1.41	8.71	7.47	2.89	2.78	2.53	2.18	0.64	0.83	0.44	0.54	0.18	2.89	2.78	0.64	0.37	1.86	NA	3.76	2.72	8.79	1.38	2.74	0.74	2.23	1.8	13.54	2.65	0.14	0.05	0.98	0.81	NA	NA	1.1	1.49
Paraguay	38	2001	49.0675	1.69079	no change	71.6	Aisa/Africa/Latin America	low	74.86	63.41	0.9	0.19	1.54	1.09	8.41	8.4	3.52	4.05	2.62	3.09	0.6	1.34	1.5	0.14	0.07	3.64	4.21	1.29	0.83	1.35	0.07	3.28	2.57	8.5	0.84	3.6	0.28	2.95	1.93	13.75	3.18	0.35	0.58	0.29	0.32	0.05	NA	1.55	1.17
Paraguay	38	2002	49.3691	1.69346	no change	71.6	Aisa/Africa/Latin America	low	69.04	63.11	0.57	0.1	1.11	1.2	9.81	7.47	3.81	3.13	3.22	2.85	0.63	0.66	1.48	0.17	0.07	4.06	3.24	1.29	0.63	1.13	0.12	3.03	2.53	7.6	1.7	3.41	0.54	2.55	2.03	11.9	2.95	0.39	0.33	0.49	0.32	NA	NA	1.39	0.95
Paraguay	38	2003	24.2974	1.38556	no change	71.6	Aisa/Africa/Latin America	low	71.25	62.86	0.95	0.24	1.69	1.43	10.38	7.27	6	4.27	3.5	3.59	0.75	0.72	1.33	0.17	0.18	3.76	4.32	1.1	0.75	1.3	0.17	3.16	2.59	6.67	1.63	2.45	0.75	2.19	1.95	15.16	3.29	0.94	0.2	0.44	0.12	NA	NA	1.16	0.88
Paraguay	38	2004	11.908	1.07584	no change	71.6	Aisa/Africa/Latin America	low	73.3	61.04	0.81	0.2	1.75	1.08	9.69	8.69	5.72	4.15	5.07	3.6	0.47	0.42	1	0.41	0.08	5.94	4.21	1.56	0.51	1.98	0.21	2.84	3	7.72	1.5	2.77	0.59	2.66	1.4	12.68	3.1	0.85	0.46	0.4	0.58	0.04	NA	1.84	0.91
Paraguay	38	2005	6.34492	0.802426	no change	71.6	Aisa/Africa/Latin America	low	73.21	64.6	0.96	0.18	1.31	1.52	11.89	9.27	4.7	4.1	3.7	3.35	0.48	0.5	1.42	0.52	0.07	4.79	4.22	1.21	0.77	1.01	0.11	3.79	3.28	7.9	1.73	3.1	0.77	1.89	1.57	13.68	2.6	0.85	0.34	0.7	0.16	0.06	0.15	1.5	1.35
Paraguay	38	2006	13.6711	1.1358	no change	73.12	Aisa/Africa/Latin America	low	72.17	64.82	0.74	0.13	1.28	1	12.42	9.84	4.41	4.36	3.63	3.66	0.52	0.62	1.57	0.34	0.09	4.51	4.47	0.9	0.44	1.59	NA	3.76	3.2	7.76	1.23	2.63	0.42	1.91	1.7	14.1	2.91	0.34	0.38	0.7	0.84	0.04	NA	2.69	0.95
Paraguay	38	2007	21.9369	1.34117	no change	73.12	Aisa/Africa/Latin America	low	72.06	64.38	1.33	0.26	1.06	1	11.04	9.59	4.95	4.68	4.29	3.89	0.94	0.6	1.08	0.19	0.25	5.17	4.78	0.84	0.46	1.35	0.17	3.81	3.24	7.72	1.67	2.83	0.75	1.65	1.78	13.1	3.97	0.49	0.33	0.66	0.6	0.1	NA	2	1.83
Paraguay	38	2008	21.6186	1.33483	no change	73.12	Aisa/Africa/Latin America	low	73.33	63.03	1.28	0.08	1.27	1.09	11.51	9.08	5.24	5.04	4.18	4.11	0.96	0.69	1.17	0.38	0.34	5.24	5.07	0.89	0.37	1.82	0.22	3.99	3.11	7.12	1.68	2.16	0.39	2.19	1.71	14.45	2.86	0.5	0.46	0.68	0.71	0.05	0.05	2.25	1.47
Peru	39	1966	17.3873	1.24023	up	51.49	Aisa/Africa/Latin America	low	61.91	69.99	NA	NA	NA	NA	4.37	6.23	NA	NA	NA	NA	NA	NA	NA	NA	NA	3.77	3.75	NA	NA	0.98	0.14	2.06	1.82	4.18	1.21	1.39	0.57	NA	NA	6.89	2.89	NA	NA	NA	NA	NA	NA	NA	NA
Peru	39	1967	22.8487	1.35886	up	51.49	Aisa/Africa/Latin America	low	64.52	65.67	NA	NA	NA	NA	4.41	6.04	NA	NA	NA	NA	NA	NA	NA	NA	NA	3.33	3.06	NA	NA	0.96	0.23	2.32	2.28	3.73	1.03	1.26	0.55	NA	NA	6.52	2.73	NA	NA	NA	NA	NA	NA	NA	NA
Peru	39	1968	16.1109	1.20712	up	51.49	Aisa/Africa/Latin America	low	63.9	64.63	NA	NA	NA	NA	3.7	5.53	NA	NA	NA	NA	NA	NA	NA	NA	NA	3.8	2.84	NA	NA	0.91	0.29	2.48	1.41	4.33	1.2	1.17	0.47	NA	NA	6.62	2.02	NA	NA	NA	NA	NA	NA	NA	NA
Peru	39	1969	24.6941	1.39259	up	51.49	Aisa/Africa/Latin America	low	62.67	68.96	NA	NA	NA	NA	3.96	6.11	NA	NA	NA	NA	NA	NA	NA	NA	NA	2.82	2.9	NA	NA	1.09	0.1	2.02	2	3.65	1.09	1.43	0.48	NA	NA	6.99	2.71	NA	NA	NA	NA	NA	NA	NA	NA
Peru	39	1970	34.4577	1.53729	up	51.49	Aisa/Africa/Latin America	low	65.77	71.16	NA	NA	NA	NA	4.26	7.36	NA	NA	NA	NA	NA	NA	NA	NA	NA	2.86	2.96	NA	NA	1.11	0.13	2.04	2.24	4.32	0.92	1.2	0.48	NA	NA	7.03	2.36	NA	NA	NA	NA	NA	NA	NA	NA
Peru	39	1971	30.4245	1.48322	up	55.52	Aisa/Africa/Latin America	low	64.96	68.47	NA	NA	NA	NA	4.13	6.59	NA	NA	NA	NA	NA	NA	NA	NA	NA	3.24	3.11	NA	NA	1.08	0.2	1.99	1.72	4.28	1.09	0.79	0.39	NA	NA	7.11	2.9	NA	NA	NA	NA	NA	NA	NA	NA
Peru	39	1972	66.4278	1.82235	up	55.52	Aisa/Africa/Latin America	low	63.29	68.08	NA	NA	NA	NA	4.75	6.74	NA	NA	NA	NA	NA	NA	NA	NA	NA	2.34	2.93	NA	NA	1.09	0.25	2.4	2.09	4.01	0.81	0.76	0.3	NA	NA	5.68	2.22	NA	NA	NA	NA	NA	NA	NA	NA
Peru	39	1973	83.8537	1.92352	up	55.52	Aisa/Africa/Latin America	low	62.2	65.48	NA	NA	NA	NA	4.23	6.7	NA	NA	NA	NA	NA	NA	NA	NA	NA	2.68	3.45	NA	NA	1.1	0.24	2.07	1.83	3.67	1.11	0.85	0.62	NA	NA	7.12	2.5	NA	NA	NA	NA	NA	NA	NA	NA
Peru	39	1980	86.6262	1.93765	up	61.54	Aisa/Africa/Latin America	low	61.13	61.38	0.97	0.25	NA	NA	5.02	6.27	2.83	2.68	1.78	1.94	NA	NA	NA	NA	NA	NA	NA	NA	NA	0.76	0.21	2.68	1.87	3	1.07	0.92	0.45	1.32	0.99	7.53	2.84	0.31	0.23	NA	NA	NA	NA	NA	NA
Peru	39	1981	83.4244	1.92129	up	61.54	Aisa/Africa/Latin America	low	55.81	57.24	0.84	0.32	NA	NA	4.71	6.06	2.36	2.42	1.05	1.3	NA	NA	NA	0.42	0.43	2.5	2.51	NA	NA	0.76	0.11	2.1	1.83	3.02	0.84	0.85	0.26	1.26	1.3	6.67	3.05	0.45	0.26	NA	NA	NA	NA	NA	NA
Peru	39	1982	112.786	2.05225	up	61.54	Aisa/Africa/Latin America	low	54.16	57.86	0.88	0.32	NA	NA	4.73	6.85	1.84	2.13	0.88	1.18	NA	NA	NA	NA	NA	NA	NA	NA	NA	0.62	0.1	1.94	1.99	3.11	0.79	0.94	0.39	1.42	1.37	7.33	2.5	0.34	0.18	NA	NA	NA	NA	NA	NA
Peru	39	1983	153.837	2.18706	up	61.54	Aisa/Africa/Latin America	low	52.3	50.68	0.83	0.26	NA	NA	4.43	6.26	2.02	1.97	1.22	1.16	NA	NA	NA	NA	NA	NA	NA	NA	NA	0.51	0.07	1.97	1.49	2.49	0.46	0.69	0.19	1.58	1.16	5.5	2.3	0.39	0.19	NA	NA	NA	NA	NA	NA
Peru	39	1988	156.588	2.19476	up	64.29	Aisa/Africa/Latin America	low	NA	NA	NA	NA	NA	NA	NA	NA	NA	NA	2.14	NA	NA	NA	NA	NA	NA	NA	NA	NA	NA	NA	NA	NA	NA	NA	NA	NA	NA	NA	NA	NA	NA	NA	NA	NA	NA	NA	NA	NA	NA
Peru	39	1990	133.93	2.12688	up	64.29	Aisa/Africa/Latin America	low	40.97	43.66	0.66	0.19	NA	NA	4.27	4.99	1.56	1.78	1.21	1.23	NA	NA	NA	NA	NA	NA	NA	NA	NA	0.36	0.12	1.64	1.41	1.75	0.57	0.5	0.22	1.58	1.71	4.82	2.31	0.14	0.11	NA	NA	NA	NA	NA	NA
Peru	39	1991	153.024	2.18476	up	66.75	Aisa/Africa/Latin America	low	40.08	38.9	0.41	0.26	NA	NA	3.81	5.57	1.63	1.63	1.12	1.09	NA	NA	NA	NA	NA	NA	NA	NA	NA	0.44	0.1	1.5	1.11	1.77	0.69	0.39	0.33	1.29	1.3	5.28	2.22	0.11	0.05	NA	NA	NA	NA	NA	NA
Peru	39	1992	244.185	2.38772	up	66.75	Aisa/Africa/Latin America	low	54.99	56.21	1.01	0.35	NA	NA	5.6	7.01	3.21	2.94	1.91	1.63	NA	NA	NA	NA	NA	NA	NA	NA	NA	0.8	0.13	2.05	1.69	2.35	1.23	0.39	0.53	1.35	1.35	6.46	3.24	0.17	0.17	NA	NA	NA	NA	NA	NA
Peru	39	1994	521	2.71684	up	66.75	Aisa/Africa/Latin America	low	50.69	51.73	0.78	0.42	NA	NA	5.39	6.18	2.21	2.47	1.46	1.72	NA	NA	NA	NA	NA	NA	NA	NA	NA	0.58	0.15	2.52	1.78	2.17	0.95	0.56	0.48	1	1.06	5.9	3.54	0.28	0.22	NA	NA	NA	NA	NA	NA
Peru	39	1995	807.229	2.907	up	66.75	Aisa/Africa/Latin America	low	64.4	64.73	0.97	0.58	NA	NA	6.59	7.24	3.27	2.96	1.95	1.85	NA	NA	NA	NA	NA	NA	NA	NA	NA	0.65	0.1	2.54	2.23	2.68	1.05	0.75	0.5	1.11	1.26	8.43	4.28	0.41	0.33	NA	NA	NA	NA	NA	NA
Peru	39	1996	857.004	2.93298	up	69.27	Aisa/Africa/Latin America	low	69.7	67.84	1.14	0.4	NA	NA	7.01	7.94	3.5	2.89	2.29	1.85	NA	NA	NA	NA	NA	NA	NA	NA	NA	0.73	0.12	2.8	2.41	2.88	0.98	0.71	0.42	1.69	1.45	8.31	4.18	0.36	0.21	NA	NA	NA	NA	NA	NA
Peru	39	1997	744.128	2.87165	up	69.27	Aisa/Africa/Latin America	low	64.44	64.95	1.06	0.52	NA	NA	6.39	6.82	3.06	3.23	1.89	2.12	NA	NA	NA	NA	NA	NA	NA	NA	NA	0.55	0.16	2.73	2.25	2.73	0.83	0.81	0.39	1.32	1.1	7.33	3.85	0.35	0.31	NA	NA	NA	NA	NA	NA
Peru	39	1998	984.904	2.99339	up	69.27	Aisa/Africa/Latin America	low	65.9	65.03	1.04	0.42	NA	NA	6.67	7.01	3.27	3.32	2.14	2.2	NA	NA	NA	NA	NA	NA	NA	NA	NA	0.7	0.22	2.53	2.22	2.37	1.01	0.5	0.45	1.35	0.89	7.74	4.53	0.29	0.18	NA	NA	NA	NA	NA	NA
Peru	39	1999	654.663	2.81602	up	69.27	Aisa/Africa/Latin America	low	67.15	69.81	1.18	0.45	2.02	1.75	6.8	7.65	3.58	3.47	2.78	2.71	0.64	1.49	3	0.15	0.13	3.84	3.61	1.44	0.68	0.69	0.15	3.15	2.22	2.44	1.13	0.87	0.59	4.17	5.3	3.49	2.19	0.36	0.23	0.89	0.45	0.04	0.04	2.97	2.25
Peru	39	2000	264.841	2.42299	up	69.27	Aisa/Africa/Latin America	low	71.1	70.02	1.31	0.46	2.11	1.76	6.88	8.02	3.25	3.3	2.56	2.68	0.39	1.7	3.63	0.1	0.05	3.55	3.61	1.51	0.7	0.91	0.11	2.85	2.56	2.89	0.97	0.72	0.55	4.94	4.87	7.71	4.37	0.56	0.42	1.16	0.51	0.03	0.05	3.43	2.17
Peru	39	2001	304.005	2.48288	up	71.6	Aisa/Africa/Latin America	low	60.49	61.27	0.69	0.41	1.97	1.66	5.25	5.36	2.78	3.1	2.16	2.51	0.89	1.15	2.26	0.37	0.11	2.97	3.29	1.07	0.59	0.56	0.13	2.57	2.21	2.15	0.94	0.62	0.5	4.07	4.48	6.53	3.97	0.41	0.35	0.67	0.51	0.06	0.04	2.41	1.68
Peru	39	2002	323.799	2.51028	up	71.6	Aisa/Africa/Latin America	low	61.44	64.37	0.69	0.4	1.97	1.51	5.25	5.24	2.83	2.83	2.18	2.3	1.11	0.9	2.29	0.32	0.22	2.98	3.05	1.07	0.59	0.75	0.15	2.74	2.53	2.5	0.78	0.69	0.39	4.44	4.94	5.73	4.24	0.55	0.28	0.72	0.55	0.06	0.02	2.71	1.93
Peru	39	2003	319.825	2.50491	up	71.6	Aisa/Africa/Latin America	low	65.29	65.13	0.85	0.34	1.96	1.77	6.06	5.84	NA	3.4	2.73	2.97	0.49	1.24	2.35	0.28	0.2	3.65	3.57	1.03	0.48	0.53	0.05	3.17	2.78	2.63	0.89	0.91	0.44	4.74	4.76	6.69	4.78	0.47	0.34	1.05	0.62	0.09	0.04	2.93	2.06
Peru	39	2004	344.935	2.53774	up	71.6	Aisa/Africa/Latin America	low	70.63	71.45	0.97	0.52	2.29	1.97	6.64	6.38	3.8	4.13	3.16	3.44	0.38	1.54	2.75	0.3	0.25	4.09	4.4	1.17	0.92	0.64	0.17	3.08	2.66	2.43	1.37	0.7	0.66	5.12	5.37	7.15	5.08	0.51	0.32	0.95	0.43	0.01	0.06	2.8	1.95
Peru	39	2005	314.379	2.49745	up	71.6	Aisa/Africa/Latin America	low	74.8	77.01	0.79	0.56	2.94	2.2	6.73	7.27	3.91	3.9	2.97	3.21	0.61	1.64	2.94	0.37	0.29	4.18	4.19	1.71	0.91	0.64	0.26	3.19	2.87	2.61	1.58	0.69	0.95	5.39	5.82	8.15	5.48	0.52	0.37	0.94	0.63	0.03	0.05	2.91	2.21
Peru	39	2006	233.778	2.3688	up	73.12	Aisa/Africa/Latin America	low	70.62	66.33	0.91	0.57	2.33	1.89	5.68	6.53	3.65	3.49	2.88	2.85	0.59	1.54	2.93	0.3	0.17	3.89	3.72	1.55	0.86	0.63	0.12	3.11	2.3	2.99	1.1	0.97	0.62	4.43	4.82	7.28	4.88	0.47	0.44	1.13	0.56	0.09	0.03	2.83	2.01
Peru	39	2007	201.561	2.30441	up	73.12	Aisa/Africa/Latin America	low	68.98	69.45	1.11	0.41	2.17	1.96	6.1	7.2	3.92	4.1	3.23	3.51	0.49	1.48	2.95	0.25	0.14	4.32	4.4	1.34	0.76	0.6	0.14	2.95	2.4	2.7	1.23	0.88	0.57	4.53	4.98	7.53	5.35	0.52	0.33	0.97	0.61	0.05	0.05	2.78	2.04
Philippines	40	1988	249.582	2.39721	down	64.7	Aisa/Africa/Latin America	low	NA	NA	NA	NA	NA	NA	NA	NA	NA	NA	3.99	NA	NA	NA	NA	NA	NA	NA	NA	NA	NA	NA	NA	NA	NA	NA	NA	NA	NA	NA	NA	NA	NA	NA	NA	NA	NA	NA	NA	NA	NA
Philippines	40	1992	140.896	2.1489	down	65.59	Aisa/Africa/Latin America	low	78.82	57.07	0.73	0.29	2.24	1.96	9.02	2.39	3.65	2.33	2.25	1.52	0.56	0.12	0.18	0.25	0.14	4.48	2.95	NA	NA	0.85	0.27	3.26	2.84	7.19	4.2	5.04	3.3	NA	NA	19.57	5.9	0.09	0.06	0.08	0.12	0.86	0.42	1.14	0.67
Philippines	40	1993	93.5563	1.97107	down	65.59	Aisa/Africa/Latin America	low	81.95	58.73	0.81	0.28	2.5	1.86	10.33	2.68	4.59	3.02	3.32	2.18	1.06	0.19	0.26	0.23	0.14	5.7	3.82	NA	NA	1.22	0.26	3.77	3.19	8.6	3.95	5.85	3.1	NA	NA	19.72	6.05	0.21	0.17	0.23	0.13	0.98	0.35	1.28	0.76
Philippines	40	1994	87.3338	1.94118	down	65.59	Aisa/Africa/Latin America	low	89.87	62.93	0.9	0.26	2.51	1.75	11.59	2.87	4.79	3.29	3.34	2.3	2.83	0.31	0.3	0.32	0.15	5.14	3.5	NA	NA	1.26	0.43	3.55	3.02	8.73	4.58	6.03	3.55	NA	NA	22.49	5.75	0.3	0.18	0.29	0.24	1.3	0.47	1.53	0.96
Philippines	40	1995	78.3118	1.89383	down	65.59	Aisa/Africa/Latin America	low	88.26	62.62	0.92	0.38	2.5	1.95	11.46	2.63	4.83	3.32	3.58	2.4	2.17	0.27	0.21	0.3	0.15	5.29	3.71	NA	NA	1.32	0.37	3.52	2.75	9.03	4.72	6.02	3.6	NA	NA	22.43	6.1	0.22	0.2	0.22	0.2	1.11	0.53	1.51	0.96
Philippines	40	1996	54.5429	1.73674	down	66.4	Aisa/Africa/Latin America	low	91.7	64.32	0.91	0.31	2.72	2.14	11.25	2.48	5.26	3.46	3.44	2.49	1.56	0.38	0.32	0.26	0.18	5.89	3.84	NA	NA	1.28	0.45	3.32	3.21	8.86	4.51	6.34	3.38	NA	NA	23.85	6.81	0.26	0.15	0.21	0.19	1.14	0.5	1.67	0.88
Philippines	40	1997	55.2283	1.74216	down	66.4	Aisa/Africa/Latin America	low	86.67	62.29	0.79	0.26	2.72	2.11	11.39	2.78	5.19	3.54	3.7	2.53	1.79	0.32	0.35	0.27	0.12	5.73	3.99	NA	NA	1.11	0.38	3.38	3.02	8.14	4.2	5.69	3.3	NA	NA	22.3	6	0.25	0.14	0.21	0.21	1.19	0.63	1.6	0.95
Philippines	40	1998	65.2281	1.81443	down	66.4	Aisa/Africa/Latin America	low	91.53	63.47	0.87	0.27	2.82	1.96	11.84	2.87	5.76	3.92	3.99	2.98	2.16	0.32	0.29	0.26	0.12	6.24	4.18	NA	NA	1.34	0.35	3.33	2.85	8.69	4.28	5.92	3.25	NA	NA	23.79	6.43	0.31	0.33	0.19	0.12	1.26	0.52	1.76	0.98
Philippines	40	1999	46.6481	1.66883	down	66.4	Aisa/Africa/Latin America	low	95.5	67.11	0.89	0.3	3.17	2.1	12.91	3.42	6.34	4.16	4.8	3.27	0.61	0.31	0.31	0.14	0.07	6.69	4.28	1.25	0.56	1.32	0.33	3.7	3.32	8.62	4.13	5.89	3.33	16.81	5.94	24.28	6.92	0.29	0.15	0.21	0.17	1.42	0.58	2	1.16
Philippines	40	2000	45.0568	1.65376	down	66.4	Aisa/Africa/Latin America	low	100.9	69.8	1.07	0.4	2.85	2.48	13.17	3.52	6.7	4.59	4.91	3.52	0.58	0.32	0.31	0.15	0.09	6.88	4.74	1.08	0.59	1.89	0.43	3.95	3.29	9.39	4.26	6.26	3.23	17.36	6.03	26.21	7.24	0.22	0.14	0.3	0.2	1.44	0.56	2.29	1.32
Philippines	40	2001	42.082	1.6241	down	67.13	Aisa/Africa/Latin America	low	100.37	70.47	1.27	0.35	3.02	2.43	13.47	3.61	7.19	4.71	5.27	3.52	0.57	0.34	0.39	0.23	0.11	7.49	4.84	1.07	0.56	1.54	0.37	3.77	3.2	9.33	4.32	6.3	3.36	16.78	5.99	26.39	7.08	0.2	0.17	0.25	0.27	1.5	0.6	2.06	1.25
Philippines	40	2002	44.1144	1.64458	down	67.13	Aisa/Africa/Latin America	low	99.14	71.35	0.98	0.33	2.17	1.81	14.87	3.67	7.19	5.07	5.24	3.83	0.57	0.38	0.37	0.27	0.1	7.46	5.22	1.25	0.54	1.45	0.45	4.03	3.53	9.02	4.14	6.17	3.12	15.85	6.03	26.78	7.29	0.33	0.19	0.32	0.33	1.48	0.58	2.19	1.29
Philippines	40	2003	51.4167	1.7111	down	67.13	Aisa/Africa/Latin America	low	96.81	70.02	0.94	0.4	2.16	1.56	14.93	3.78	NA	4.97	5.16	3.77	0.64	0.39	0.33	0.15	0.14	7.42	5.12	1.18	0.55	1.53	0.39	3.63	3.32	8.59	4.07	5.5	3.23	16.05	5.79	25.91	7.1	0.19	0.19	0.3	0.35	1.44	0.66	2.21	1.52
Philippines	40	2005	51.2429	1.70963	down	67.13	Aisa/Africa/Latin America	low	94.11	67.23	NA	NA	NA	NA	NA	NA	3.53	3.36	NA	NA	NA	NA	NA	NA	NA	6.1	5.11	NA	NA	NA	NA	NA	NA	NA	NA	78.49	62.04	NA	NA	NA	NA	NA	NA	NA	NA	0.29	14.8	NA	NA
Philippines	40	2008	24.6247	1.39137	down	67.8	Aisa/Africa/Latin America	low	98.62	71.5	1.04	0.35	1.94	1.54	16.76	4.26	10.04	6.46	8.11	5.2	0.84	0.37	0.39	0.09	0.08	10.26	6.56	1.18	0.56	1.52	0.35	3.71	3.32	8.42	3.45	5.47	2.64	15.41	5.53	25.26	7.28	0.28	0.13	0.37	0.33	1.89	0.72	2.35	1.52
Poland	41	1959	0.044594	-1.35072	up	65.89	Europe/North America/Oceania	high	103.15	81.88	NA	NA	NA	NA	5.21	3.28	NA	NA	NA	NA	NA	NA	NA	NA	NA	4.16	3.76	NA	NA	1.42	0.2	4.05	2.8	7.75	2.24	2.27	0.83	NA	NA	14.84	3.16	NA	NA	NA	NA	NA	NA	NA	NA
Poland	41	1960	0.043934	-1.3572	up	65.89	Europe/North America/Oceania	high	113	86.28	NA	NA	NA	NA	5.9	3.66	NA	NA	NA	NA	NA	NA	NA	NA	NA	5.42	4.3	NA	NA	1.65	0.25	4.21	2.93	8.21	2.31	2.45	0.78	NA	NA	17.85	3.34	NA	NA	NA	NA	NA	NA	NA	NA
Poland	41	1961	0.010007	-1.9997	up	68.27	Europe/North America/Oceania	high	121.02	92.76	NA	NA	1.53	1.02	6.96	3.94	4.78	3.95	2.32	2.08	0.98	NA	NA	1.22	0.59	5.51	4.57	1.23	0.9	2.16	0.28	4.35	3.24	9.4	2.53	2.34	0.74	NA	NA	19.29	3.9	0.3	0.19	0.19	0.09	0.14	0.08	0.76	0.35
Poland	41	1962	0.042862	-1.36793	up	68.27	Europe/North America/Oceania	high	128.71	95.68	NA	NA	1.7	0.97	7.64	4.85	4.9	4.35	2.29	2.33	0.96	NA	NA	1.62	0.58	5.6	4.84	1.52	0.79	2.34	0.32	4.82	3.39	9.96	2.55	2.91	0.85	NA	NA	21.29	4.01	0.22	0.23	0.32	0.13	0.15	0.06	0.8	0.42
Poland	41	1963	0.048921	-1.3105	up	68.27	Europe/North America/Oceania	high	135.1	102.55	NA	NA	1.86	1.39	9.37	6.21	6.13	4.99	2.98	2.77	1.39	NA	NA	1.88	0.72	6.83	5.6	1.61	1.01	2.67	0.33	4.83	3.56	10.97	2.68	2.97	0.85	NA	NA	24.01	3.97	0.39	0.34	0.35	0.25	0.11	0.04	0.83	0.48
Poland	41	1964	0.03874	-1.41184	up	68.27	Europe/North America/Oceania	high	143.29	105.05	NA	NA	2.64	1.69	10.16	7.44	6.59	5.69	3.58	3.29	1.53	NA	NA	1.89	0.76	7.28	6.24	1.61	1.12	2.88	0.29	5.07	3.94	11.63	2.7	3.61	1.04	NA	NA	26.83	4.15	0.33	0.47	0.43	0.29	0.19	0.1	1.13	0.53
Poland	41	1965	0.015994	-1.79604	up	68.27	Europe/North America/Oceania	high	145.74	106.09	NA	NA	2.75	1.68	10.85	7.77	7.26	6.09	3.68	3.45	1.82	NA	NA	1.77	0.93	7.97	6.62	1.75	0.94	2.91	0.3	5.6	3.81	11.64	2.49	3.49	0.94	NA	NA	28.15	4.44	0.48	0.42	0.4	0.28	0.13	0.06	0.99	0.55
Poland	41	1966	0.028542	-1.54452	up	69.8	Europe/North America/Oceania	high	144.95	105.47	NA	NA	2.44	1.62	10.82	7.93	6.93	5.95	3.84	3.43	1.89	NA	NA	1.87	0.82	7.53	6.43	1.79	1.2	3.13	0.4	5.26	3.68	11.69	2.56	3.73	0.96	NA	NA	30.38	4.5	0.41	0.38	0.46	0.34	0.21	0.09	1.24	0.63
Poland	41	1967	0.028315	-1.54798	up	69.8	Europe/North America/Oceania	high	147.53	104.32	NA	NA	2.5	1.54	11.43	8.36	7.06	6.23	3.5	3.67	1.87	NA	NA	1.8	0.83	7.66	6.86	1.95	1.13	3.59	0.4	5.25	3.6	12.04	2.47	3.67	1	NA	NA	32.09	4.6	0.39	0.55	0.63	0.42	0.14	0.11	1.18	0.67
Poland	41	1968	0.012486	-1.90358	up	69.8	Europe/North America/Oceania	high	151.92	105.44	NA	NA	2.58	1.74	11.08	8.44	7.94	6.3	4.21	3.65	1.98	NA	NA	1.78	0.89	8.49	6.87	2.16	1.13	3.45	0.36	5.14	3.49	11.64	2.44	3.52	0.92	NA	NA	34.35	5.07	0.55	0.47	0.6	0.37	0.21	0.1	1.36	0.7
Poland	41	1969	0.012391	-1.90689	up	69.8	Europe/North America/Oceania	high	151.46	105.52	NA	NA	NA	NA	11.92	8.71	NA	NA	NA	NA	NA	NA	NA	NA	NA	8.92	7.05	NA	NA	3.74	0.35	5.15	3.9	12.26	2.43	3.66	0.91	NA	NA	34.26	5.1	NA	NA	NA	NA	NA	NA	NA	NA
Poland	41	1970	0.009223	-2.03513	up	69.8	Europe/North America/Oceania	high	154.94	102.27	5.23	0.76	3.33	2.35	11.46	8.74	8.5	6.89	3.87	3.44	NA	1.64	4.89	1.49	0.67	9.28	7.42	NA	NA	3.01	0.26	5.73	3.84	12.32	2.32	4.52	0.98	NA	NA	36	4.78	0.62	0.66	0.54	0.42	0.21	0.09	1.6	0.78
Poland	41	1971	0.012203	-1.91353	up	70.57	Europe/North America/Oceania	high	159.84	103.48	5.41	0.8	3.7	2.58	11.8	9.38	8.91	6.99	3.98	3.42	NA	1.84	4.84	1.53	0.75	9.64	7.53	NA	NA	3.74	0.28	5.8	4.05	13.26	2.42	4.77	1.05	NA	NA	39.23	5.22	0.62	0.55	0.64	0.52	0.22	0.11	1.72	0.94
Poland	41	1972	0.00908	-2.04191	up	70.57	Europe/North America/Oceania	high	156.62	104.08	NA	NA	NA	NA	12.3	9.41	NA	NA	NA	NA	NA	NA	NA	NA	NA	10.01	7.85	NA	NA	3.37	0.25	5.51	3.89	12.5	2.26	4.8	0.98	NA	NA	39.6	5.12	NA	NA	NA	NA	NA	NA	NA	NA
Poland	41	1973	0.024002	-1.61975	up	70.57	Europe/North America/Oceania	high	160.75	102.85	NA	NA	NA	NA	12.62	9.23	NA	NA	NA	NA	NA	NA	NA	NA	NA	10.01	8.31	NA	NA	3.71	0.27	5.62	4.07	12.91	2.23	4.67	0.99	NA	NA	42.74	5.05	NA	NA	NA	NA	NA	NA	NA	NA
Poland	41	1974	0.035669	-1.44771	up	70.57	Europe/North America/Oceania	high	161.34	102.7	NA	NA	NA	NA	13.05	8.73	NA	NA	NA	NA	NA	NA	NA	NA	NA	10.94	8.46	NA	NA	3.83	0.32	5.38	3.74	13.15	2.4	5	1.14	NA	NA	43.87	5.42	NA	NA	NA	NA	NA	NA	NA	NA
Poland	41	1975	0.05299	-1.27581	up	70.57	Europe/North America/Oceania	high	163.9	102.23	NA	NA	NA	NA	13.32	8.65	NA	NA	NA	NA	NA	NA	NA	NA	NA	10.72	8.39	NA	NA	4.35	0.31	5.68	3.77	13.4	2.28	5.01	0.99	NA	NA	45.35	5.81	NA	NA	NA	NA	NA	NA	NA	NA
Poland	41	1976	0.055395	-1.25653	up	70.65	Europe/North America/Oceania	high	168.59	101.28	NA	NA	NA	NA	13.86	8.47	NA	NA	NA	NA	NA	NA	NA	NA	NA	11.37	8.33	NA	NA	4.73	0.33	5.55	3.89	13.56	2.24	4.83	1.03	NA	NA	48.16	5.68	NA	NA	NA	NA	NA	NA	NA	NA
Poland	41	1977	0.077987	-1.10798	up	70.65	Europe/North America/Oceania	high	167.42	101.9	NA	NA	NA	NA	13.52	9.29	NA	NA	NA	NA	NA	NA	NA	NA	NA	10.88	8.63	NA	NA	5.23	0.38	6.08	3.6	13.96	2.14	4.62	0.91	NA	NA	48.12	6.22	NA	NA	NA	NA	NA	NA	NA	NA
Poland	41	1978	0.100203	-0.999119	up	70.65	Europe/North America/Oceania	high	169.77	101.69	NA	NA	NA	NA	14.14	8.53	NA	NA	NA	NA	NA	NA	NA	NA	NA	11.71	8.85	NA	NA	5.24	0.32	5.46	3.88	13.77	2.14	4.55	0.95	NA	NA	50.79	6.29	NA	NA	NA	NA	NA	NA	NA	NA
Poland	41	1979	0.065235	-1.18552	up	70.65	Europe/North America/Oceania	high	171.03	102.12	NA	NA	NA	NA	14.15	8.45	NA	NA	NA	NA	NA	NA	NA	NA	NA	11.77	9.31	NA	NA	5.26	0.34	5.73	3.61	14.27	2.23	4.91	1.01	NA	NA	52.34	6.29	NA	NA	NA	NA	NA	NA	NA	NA
Poland	41	1981	0.080775	-1.09272	up	70.98	Europe/North America/Oceania	high	181.65	104.81	6.52	0.92	NA	NA	15.11	8.28	11.8	9.03	4.12	3.41	NA	NA	NA	1.73	0.89	12.48	9.45	NA	NA	5.76	0.39	6.07	3.82	14.64	2.34	4.73	1.05	7.92	7.14	NA	NA	0.96	0.86	NA	NA	NA	NA	NA	NA
Portugal	42	1955	2.93339	0.467371	no change	59.74	Europe/North America/Oceania	high	91.8	77.05	NA	NA	NA	NA	10.34	8.75	NA	NA	NA	NA	NA	NA	NA	NA	NA	9.24	9.89	NA	NA	4.14	0.34	3.01	2.62	12.79	2.9	4.29	0.88	NA	NA	7.53	2.1	NA	NA	NA	NA	NA	NA	NA	NA
Portugal	42	1956	1.47328	0.168284	no change	61.84	Europe/North America/Oceania	high	89.41	77.03	NA	NA	NA	NA	10.84	10.01	NA	NA	NA	NA	NA	NA	NA	NA	NA	9.41	8.32	NA	NA	4.77	0.52	2.93	2.98	13.06	3.13	4.3	1.01	NA	NA	6.61	2.73	NA	NA	NA	NA	NA	NA	NA	NA
Portugal	42	1957	0.623724	-0.205008	no change	61.84	Europe/North America/Oceania	high	95.73	75.34	NA	NA	NA	NA	10.41	8.81	NA	NA	NA	NA	NA	NA	NA	NA	NA	8.97	9.95	NA	NA	4.73	0.36	3.5	2.83	13.87	2.69	4.17	0.85	NA	NA	8.03	2.33	NA	NA	NA	NA	NA	NA	NA	NA
Portugal	42	1958	0.044999	-1.3468	no change	61.84	Europe/North America/Oceania	high	94.7	75.88	NA	NA	NA	NA	10.77	9.58	NA	NA	NA	NA	NA	NA	NA	NA	NA	9.07	8.91	NA	NA	4.84	0.44	3.61	2.39	12.85	3.02	4.19	0.96	NA	NA	7.54	1.99	NA	NA	NA	NA	NA	NA	NA	NA
Portugal	42	1959	0.234323	-0.630185	no change	61.84	Europe/North America/Oceania	high	99.16	78.66	NA	NA	NA	NA	11.43	9.4	NA	NA	NA	NA	NA	NA	NA	NA	NA	9.43	10.37	NA	NA	3.96	0.4	3.89	3.63	12.54	2.99	4.2	0.96	NA	NA	8.4	2.21	NA	NA	NA	NA	NA	NA	NA	NA
Portugal	42	1960	0.287706	-0.541051	no change	61.84	Europe/North America/Oceania	high	105.17	80.8	NA	NA	NA	NA	12.05	9.35	NA	NA	NA	NA	NA	NA	NA	NA	NA	10.76	10.59	NA	NA	5.91	0.49	4.12	3.18	16.32	3.06	4.79	1.11	NA	NA	8.9	2.18	NA	NA	NA	NA	NA	NA	NA	NA
Portugal	42	1961	0.365408	-0.437222	no change	64.06	Europe/North America/Oceania	high	107.45	80.94	NA	NA	NA	NA	11.07	9.23	NA	NA	NA	NA	NA	NA	NA	NA	NA	10.64	10.75	NA	NA	5.51	0.57	5.01	3.31	15.12	3.62	4.67	1.17	NA	NA	9.11	2.69	NA	NA	NA	NA	NA	NA	NA	NA
Portugal	42	1962	0.288248	-0.540234	no change	64.06	Europe/North America/Oceania	high	110.47	84.4	NA	NA	NA	NA	12.31	9.46	NA	NA	NA	NA	NA	NA	NA	NA	NA	10.81	10.36	NA	NA	5.4	0.3	4.53	3.61	14.68	3.3	4.62	1.21	NA	NA	9.74	2.51	NA	NA	NA	NA	NA	NA	NA	NA
Portugal	42	1963	0.385378	-0.414113	no change	64.06	Europe/North America/Oceania	high	110.27	83.71	NA	NA	NA	NA	12.08	9.24	NA	NA	NA	NA	NA	NA	NA	NA	NA	10.14	10.9	NA	NA	4.77	0.41	4.04	3.96	15.39	3.19	4.96	1.16	NA	NA	10.27	2.49	NA	NA	NA	NA	NA	NA	NA	NA
Portugal	42	1964	0.679601	-0.167746	no change	64.06	Europe/North America/Oceania	high	114.55	85.38	NA	NA	NA	NA	12.34	8.78	NA	NA	NA	NA	NA	NA	NA	NA	NA	11.57	11.51	NA	NA	4.92	0.5	4.86	3.77	14.86	3.74	4.92	1.19	NA	NA	10.17	2.46	NA	NA	NA	NA	NA	NA	NA	NA
Portugal	42	1965	0.898236	-0.0466095	no change	64.06	Europe/North America/Oceania	high	112.9	84.3	NA	NA	NA	NA	13.38	8.16	NA	NA	NA	NA	NA	NA	NA	NA	NA	12.03	11.54	NA	NA	5.59	0.4	5.42	4.08	15.64	2.96	4.66	1.01	NA	NA	10.71	2.04	NA	NA	NA	NA	NA	NA	NA	NA
Portugal	42	1966	1.96509	0.293382	no change	66.15	Europe/North America/Oceania	high	121.39	88.15	NA	NA	NA	NA	12.65	8.94	NA	NA	NA	NA	NA	NA	NA	NA	NA	11.94	12.01	NA	NA	5.84	0.49	5.77	4.11	16.69	3.58	4.9	0.93	NA	NA	12.33	3.06	NA	NA	NA	NA	NA	NA	NA	NA
Portugal	42	1967	2.60354	0.415564	no change	66.15	Europe/North America/Oceania	high	119.06	87.66	NA	NA	NA	NA	12.24	9.48	NA	NA	NA	NA	NA	NA	NA	NA	NA	12.87	11.98	NA	NA	5.89	0.4	5.64	4.66	16.45	3.42	5.11	1.05	NA	NA	10.9	2.69	NA	NA	NA	NA	NA	NA	NA	NA
Portugal	42	1968	3.45584	0.538554	no change	66.15	Europe/North America/Oceania	high	121.94	88.42	NA	NA	NA	NA	12.74	9.04	NA	NA	NA	NA	NA	NA	NA	NA	NA	12.53	11.28	NA	NA	5.09	0.5	5.75	4.5	15.07	3.86	4.42	1.24	NA	NA	12.63	2.37	NA	NA	NA	NA	NA	NA	NA	NA
Portugal	42	1969	3.8804	0.588876	no change	66.15	Europe/North America/Oceania	high	122.5	86.87	NA	NA	NA	NA	12.99	9.21	NA	NA	NA	NA	NA	NA	NA	NA	NA	12.64	11.61	NA	NA	5.38	0.49	5.39	4.45	15.34	3.43	4.66	1.06	NA	NA	12.76	2.98	NA	NA	NA	NA	NA	NA	NA	NA
Portugal	42	1970	5.30739	0.724881	no change	66.15	Europe/North America/Oceania	high	121.16	86.32	NA	NA	NA	NA	12.54	9.4	NA	NA	NA	NA	NA	NA	NA	NA	NA	12.99	11.74	NA	NA	5.66	0.37	4.95	4.67	15.68	3.27	5.01	1.05	NA	NA	13.43	2.89	NA	NA	NA	NA	NA	NA	NA	NA
Portugal	42	1971	5.2614	0.721101	no change	68.13	Europe/North America/Oceania	high	127.04	90.29	NA	NA	NA	NA	14.61	8.02	NA	NA	NA	NA	NA	NA	NA	NA	NA	13.86	11.87	NA	NA	5.36	0.67	5.7	4.52	15.64	3.62	4.84	1.16	NA	NA	14.3	3.2	NA	NA	NA	NA	NA	NA	NA	NA
Portugal	42	1972	6.51059	0.81362	no change	68.13	Europe/North America/Oceania	high	122.26	87.88	NA	NA	NA	NA	14.29	6.88	NA	NA	NA	NA	NA	NA	NA	NA	NA	13.42	12.4	NA	NA	4.81	0.36	5.45	3.84	15.99	3.26	5.2	0.9	NA	NA	13.68	2.98	NA	NA	NA	NA	NA	NA	NA	NA
Portugal	42	1973	6.61765	0.820704	no change	68.13	Europe/North America/Oceania	high	123.93	87.68	NA	NA	NA	NA	13.65	6.21	NA	NA	NA	NA	NA	NA	NA	NA	NA	13.53	12.05	NA	NA	5.21	0.65	5.66	4.4	16.45	3.8	5.15	0.99	NA	NA	14.29	3.01	NA	NA	NA	NA	NA	NA	NA	NA
Portugal	42	1974	9.92526	0.996742	no change	68.13	Europe/North America/Oceania	high	124.22	85.05	NA	NA	NA	NA	14.16	6.6	NA	NA	NA	NA	NA	NA	NA	NA	NA	13.59	11.43	NA	NA	5.48	0.54	5.36	3.78	16.68	2.93	4.84	0.71	NA	NA	13.78	3.37	NA	NA	NA	NA	NA	NA	NA	NA
Portugal	42	1975	10.3496	1.01492	no change	68.13	Europe/North America/Oceania	high	126.71	85.28	NA	NA	NA	NA	13.74	5.13	NA	NA	NA	NA	NA	NA	NA	NA	NA	14.6	11.6	NA	NA	4.45	0.39	5.42	4.31	15.06	3.1	4.84	1.12	NA	NA	15.45	3.45	NA	NA	NA	NA	NA	NA	NA	NA
Portugal	42	1976	5.00935	0.699782	no change	70.11	Europe/North America/Oceania	high	127.46	85.36	NA	NA	NA	NA	14.59	5.14	NA	NA	NA	NA	NA	NA	NA	NA	NA	15.52	12.04	NA	NA	5.2	0.4	5.77	3.74	15.46	3.09	4.71	0.97	NA	NA	15.8	3.31	NA	NA	NA	NA	NA	NA	NA	NA
Portugal	42	1977	1.37638	0.13874	no change	70.11	Europe/North America/Oceania	high	125.35	83.58	NA	NA	NA	NA	13.48	4.42	NA	NA	NA	NA	NA	NA	NA	NA	NA	13.93	11.94	NA	NA	5.37	0.35	4.61	3.5	15.48	2.66	4.81	0.79	NA	NA	15.81	3.27	NA	NA	NA	NA	NA	NA	NA	NA
Portugal	42	1978	0.536138	-0.270723	no change	70.11	Europe/North America/Oceania	high	127.83	81.95	NA	NA	NA	NA	14.38	4.65	NA	NA	NA	NA	NA	NA	NA	NA	NA	15.29	12.37	NA	NA	5.11	0.28	5.69	3.83	16	2.75	5.21	0.84	NA	NA	17.97	3.02	NA	NA	NA	NA	NA	NA	NA	NA
Portugal	42	1979	0.462725	-0.334677	no change	70.11	Europe/North America/Oceania	high	126.82	81.82	NA	NA	NA	NA	14.51	5.08	NA	NA	NA	NA	NA	NA	NA	NA	NA	15.21	11.72	NA	NA	4.96	0.31	5.05	4.07	15.19	2.87	4.45	0.97	NA	NA	18.85	3.33	NA	NA	NA	NA	NA	NA	NA	NA
Portugal	42	1980	0.265903	-0.575277	no change	70.11	Europe/North America/Oceania	high	133.25	84.91	4.58	1.03	NA	NA	14.75	2.51	12.04	7.99	6.91	4.94	NA	NA	NA	1.1	0.46	12.26	8.25	NA	NA	5.25	0.53	5.78	4.46	15.41	2.87	4.63	0.8	0.85	0.27	19.9	3.49	0.24	0.3	NA	NA	NA	NA	NA	NA
Portugal	42	1981	0.274112	-0.562072	no change	72.33	Europe/North America/Oceania	high	131.13	82.93	4.4	1.13	NA	NA	14.56	2.78	13.01	8.12	7.42	5.4	NA	NA	NA	0.8	0.54	13.34	8.28	NA	NA	5.47	0.47	5.11	3.82	15.75	2.93	4.95	0.85	0.8	0.55	19.25	3.83	0.34	0.21	NA	NA	NA	NA	NA	NA
Romania	43	1963	0.085048	-1.07034	no change	67.78	Europe/North America/Oceania	low	129.88	98.06	NA	NA	NA	NA	8.23	7.47	NA	NA	NA	NA	NA	NA	NA	NA	NA	6.37	6.2	NA	NA	4.8	0.67	4.29	3.26	9.15	2.07	2.66	0.76	NA	NA	25.46	5.62	NA	NA	NA	NA	NA	NA	NA	NA
Romania	43	1969	0.01999	-1.69919	no change	67.35	Europe/North America/Oceania	low	129.46	88.93	3.66	0.93	NA	NA	9.41	8.98	NA	NA	NA	NA	NA	NA	NA	1.16	0.53	6.72	5.75	NA	NA	4.57	0.53	4.67	3.34	9.44	2.03	3.08	0.95	NA	NA	27.55	5.53	NA	NA	NA	NA	NA	NA	NA	NA
Romania	43	1970	0.064188	-1.19255	no change	67.35	Europe/North America/Oceania	low	124.17	88.11	3.96	0.73	NA	NA	10.02	9.48	NA	NA	NA	NA	NA	NA	NA	1.19	0.59	6.33	5.56	NA	NA	5.01	0.43	4.49	3.31	9.36	1.92	2.57	0.83	NA	NA	27.3	5.54	NA	NA	NA	NA	NA	NA	NA	NA
Romania	43	1971	0.029311	-1.53297	no change	69.03	Europe/North America/Oceania	low	126.62	89.69	4.15	0.9	NA	NA	10.68	9.92	NA	NA	NA	NA	NA	NA	NA	1.2	0.65	6.33	6.72	NA	NA	5.26	0.53	4.8	3.39	9.85	1.91	2.87	0.81	NA	NA	28.55	5.35	NA	NA	NA	NA	NA	NA	NA	NA
Romania	43	1972	0.082273	-1.08474	no change	69.03	Europe/North America/Oceania	low	128.39	87.66	4.2	0.92	NA	NA	10.51	9.79	NA	NA	NA	NA	NA	NA	NA	1.38	0.59	6.7	6.3	NA	NA	4.55	0.57	4.71	3.16	9.41	2.14	3.2	0.91	NA	NA	28.57	5.5	NA	NA	NA	NA	NA	NA	NA	NA
Romania	43	1973	0.081621	-1.0882	no change	69.03	Europe/North America/Oceania	low	127.47	86.39	3.7	0.84	NA	NA	10.27	9.82	NA	NA	NA	NA	NA	NA	NA	1.26	0.6	6.83	6.33	NA	NA	5.22	0.56	4.48	3.37	9.78	2	2.67	1.05	NA	NA	28.65	5.45	NA	NA	NA	NA	NA	NA	NA	NA
Romania	43	1974	0.085596	-1.06755	no change	69.03	Europe/North America/Oceania	low	125.46	86.34	3.52	0.91	NA	NA	10.35	10.1	NA	NA	NA	NA	NA	NA	NA	1.34	0.57	6.63	6.11	NA	NA	4.79	0.5	4.7	3.16	9.26	1.8	2.76	0.75	NA	NA	29.15	5.43	NA	NA	NA	NA	NA	NA	NA	NA
Romania	43	1975	0.061191	-1.21331	no change	69.03	Europe/North America/Oceania	low	125.64	86.35	4.21	0.93	NA	NA	10.75	9.46	NA	NA	NA	NA	NA	NA	NA	1.2	0.59	7.14	6.54	NA	NA	4.78	0.44	4.93	3.39	9.43	1.83	3.06	0.85	NA	NA	29.72	5.5	NA	NA	NA	NA	NA	NA	NA	NA
Romania	43	1976	0.06528	-1.18522	no change	69.59	Europe/North America/Oceania	low	127.8	85.04	3.87	0.96	NA	NA	10.98	9.35	NA	NA	NA	NA	NA	NA	NA	1.21	0.72	7.24	5.77	NA	NA	4.78	0.57	4.57	3.07	9.7	1.91	3.1	0.84	NA	NA	30.84	5.79	NA	NA	NA	NA	NA	NA	NA	NA
Romania	43	1977	0.087723	-1.05689	no change	69.59	Europe/North America/Oceania	low	126.49	86.33	3.66	1.08	NA	NA	11.54	9.04	NA	NA	NA	NA	NA	NA	NA	1.16	0.48	7.2	6.34	NA	NA	4.82	0.52	4.3	3.37	9.76	1.98	3.29	0.92	NA	NA	30.91	5.75	NA	NA	NA	NA	NA	NA	NA	NA
Romania	43	1978	0.096189	-1.01687	no change	69.59	Europe/North America/Oceania	low	130.63	87.72	4.19	1.13	NA	NA	12.16	9.6	NA	NA	NA	NA	NA	NA	NA	1.11	0.61	8.04	7.03	NA	NA	4.98	0.49	4.91	3.35	9.66	1.8	3.11	0.83	NA	NA	32.14	5.85	NA	NA	NA	NA	NA	NA	NA	NA
Romania	43	1980	0.063263	-1.19885	no change	69.59	Europe/North America/Oceania	low	131.21	86.31	3.93	1.05	NA	NA	12.06	8.52	7.83	6.71	4.04	3.88	NA	NA	NA	1.14	0.43	8.22	7.07	NA	NA	5.28	0.65	4.61	3.38	10.89	2.11	4.02	1.01	2.36	1.04	33.15	6.56	0.67	0.46	NA	NA	NA	NA	NA	NA
Romania	43	1981	0.098845	-1.00505	no change	69.73	Europe/North America/Oceania	low	126.78	83.02	4.29	1.12	NA	NA	12.35	9.66	8.15	6.49	4.2	3.5	NA	NA	NA	1.15	0.59	8.45	6.75	NA	NA	4.24	0.38	4.6	3.14	10.12	1.91	4.24	1.1	1.51	0.7	32.59	5.94	0.67	0.56	NA	NA	NA	NA	NA	NA
Singapore	44	1963	15.2089	1.1821	no change	66.43	Aisa/Africa/Latin America	high	163.92	102.18	NA	NA	NA	NA	9.69	11.04	NA	NA	NA	NA	NA	NA	NA	NA	NA	10.37	9.76	NA	NA	2.87	0.17	4.13	2.06	30.51	9.64	13.99	6.96	NA	NA	29.99	11.23	NA	NA	NA	NA	NA	NA	NA	NA
Singapore	44	1964	9.60912	0.982684	no change	66.43	Aisa/Africa/Latin America	high	165.15	99.13	NA	NA	NA	NA	9.9	10.7	NA	NA	NA	NA	NA	NA	NA	1.08	NA	13.71	7.79	NA	NA	4.89	0.67	4.58	1.71	30.34	10.47	13.2	5.79	NA	NA	28.79	9.03	NA	NA	0.67	0.25	NA	NA	NA	NA
Singapore	44	1965	10.6518	1.02742	no change	66.43	Aisa/Africa/Latin America	high	171.88	102.54	NA	NA	NA	NA	9	8.28	NA	NA	NA	NA	NA	NA	NA	0.51	0.23	14.3	7.99	NA	NA	4.43	NA	4.59	2.54	32.53	12.05	12.58	7.05	NA	NA	31.12	10.9	NA	NA	0.11	0.23	NA	NA	NA	NA
Singapore	44	1966	11.1686	1.048	no change	67.24	Aisa/Africa/Latin America	high	160.62	96.18	NA	NA	0.52	0.22	10.99	10.01	9.49	8.49	5.57	6.13	0.54	NA	NA	0.46	0.34	9.59	8.49	0.84	0.08	3.64	0.74	4.07	2.61	27.93	8.66	12.46	3.12	NA	NA	31.29	13.22	NA	NA	NA	NA	7.62	2.04	2.02	1.43
Singapore	44	1967	11.5268	1.06171	no change	67.24	Aisa/Africa/Latin America	high	179.69	98.63	NA	NA	0.39	0.4	11.45	10.19	16.93	8.37	8.18	5.05	0.19	NA	NA	1.07	0.32	17.17	8.45	0.85	1.66	2.01	0.15	3.07	2.6	29.58	7.19	11.68	3.53	NA	NA	33	12.13	NA	NA	0.1	0.36	7.09	2.5	1.55	0.89
Singapore	44	1968	19.6819	1.29407	no change	67.24	Aisa/Africa/Latin America	high	169.52	100.32	NA	NA	1.27	0.35	9.58	9.31	13.71	9.78	6.23	5.22	0.14	NA	NA	0.29	0.64	13.71	9.78	1.2	0.67	5.06	0.89	2.69	2.94	35.4	13.27	16.85	6.35	NA	NA	33	13.32	0.95	0.1	0.29	NA	11.72	5.22	2.8	1.06
Singapore	44	1969	14.7822	1.16974	no change	67.24	Aisa/Africa/Latin America	high	169.55	93.92	3.03	0.68	0.27	0.49	12.37	8.55	11.3	7.33	7.3	3.75	1.12	1	0.63	0.72	0.08	11.46	7.33	1.32	0.77	2.67	0.36	4.94	2.04	32.01	9.59	14.01	4	NA	NA	32.73	10.58	0.4	0.18	NA	0.29	10.24	3.23	2.32	1.58
Singapore	44	1970	22.7952	1.35784	no change	67.24	Aisa/Africa/Latin America	high	157.07	93.65	2.46	0.82	1.28	0.62	9.46	9.17	13.66	9.47	5.64	6.5	0.54	1.04	0.43	0.43	0.24	13.77	9.62	1.01	0.95	3.55	0.42	3.22	3.89	32.49	10.92	11.68	4.24	NA	NA	36.43	10.98	0.25	NA	0.16	0.44	8.83	3.44	1.85	1.21
Singapore	44	1971	16.8954	1.22777	no change	69.1	Aisa/Africa/Latin America	high	161.81	91.53	2.75	0.66	0.55	0.86	8	9.9	11.24	7.44	6.43	4.74	0.38	0.97	1.07	0.29	0.16	11.35	7.44	0.98	1.06	3.55	0.15	3.4	3.18	33.94	10.31	15.18	5.3	NA	NA	39.59	13.35	0.34	0.42	0.26	0.16	11.64	3.74	1.16	1.04
Singapore	44	1972	14.0335	1.14716	no change	69.1	Aisa/Africa/Latin America	high	166.24	101.19	3.21	1.67	0.76	0.56	10.92	9.54	16.42	12.5	9.52	8.9	0.52	0.28	0.9	0.69	NA	16.42	12.62	1.04	0.67	3.52	0.32	2.39	3.75	26.65	8.51	12.25	4.19	NA	NA	44.09	12.19	0.21	0.3	0.14	0.31	8.43	2.75	1.61	1.02
Singapore	44	1973	15.8231	1.19929	no change	69.1	Aisa/Africa/Latin America	high	170.22	100.1	4.47	0.41	1.6	0.73	9.46	9.21	13.04	11.37	6.98	8.17	0.4	0.68	0.6	0.3	0.12	13.04	11.37	0.91	0.84	4.14	0.54	3.91	2.63	32.32	10.68	12.53	5.28	NA	NA	38.95	12.93	0.14	0.4	0.38	0.29	10.21	4.28	2.14	1.12
Singapore	44	1974	18.6547	1.27079	no change	69.1	Aisa/Africa/Latin America	high	178.84	101.59	3.81	0.83	0.67	0.5	10.44	9.64	16.68	13.65	10.54	8.68	0.14	0.34	0.81	0.18	0.19	16.81	13.65	1.94	0.8	3.41	0.15	3.92	2.82	35.07	8.09	18.1	5.35	NA	NA	46.02	16.2	0.09	0.14	0.18	0.51	13.11	4.14	1.7	0.36
Singapore	44	1975	19.5758	1.29172	no change	69.1	Aisa/Africa/Latin America	high	190.58	98.43	5.71	1.32	1.03	0.98	11.4	6.52	18.5	11.29	8.02	5.82	0.67	0.85	2.09	0.2	0.13	19.14	11.29	1.73	0.48	3.54	0.14	3.87	3.28	31.72	8.61	15.78	5.66	NA	NA	46.53	12.82	0.65	0.37	0.54	0.82	11.2	4.4	1.79	0.83
Singapore	44	1976	10.9464	1.03927	no change	71.03	Aisa/Africa/Latin America	high	207.55	99.31	3.73	1.56	0.95	1	9.02	8.21	19.82	14.63	9.43	7.98	0.14	0.95	1.13	0.17	0.31	20.28	14.63	0.99	0.87	6.23	0.78	5.39	3.04	38.49	8.89	17.17	5.07	NA	NA	51.66	15.02	0.39	0.27	0.46	0.39	12.39	2.64	3.14	1.26
Singapore	44	1977	7.91398	0.898395	no change	71.03	Aisa/Africa/Latin America	high	195.38	108.47	5.02	1.46	1.51	0.94	10.44	7.9	18.43	11.18	10.5	7.44	0.24	1.28	1.09	0.51	0.38	18.43	11.39	1.48	0.82	4.47	0.47	3.15	2.77	33.04	11.04	15.7	5.7	NA	NA	52.91	16.64	0.17	0.48	0.58	0.64	11.64	4.62	1.41	1.95
Singapore	44	1978	7.05183	0.848302	no change	71.03	Aisa/Africa/Latin America	high	192.65	108.88	3.38	1.9	1.12	0.59	13.86	8.38	17.45	13.7	9.35	8.49	0.24	1	1.17	0.17	0.14	17.45	13.7	1.45	0.58	3.99	0.22	3.85	3.47	31.63	7.05	13.48	5.33	NA	NA	50.43	17.89	0.24	0.22	0.3	0.55	11.33	4.32	4.23	1.69
Singapore	44	1979	8.72483	0.940757	no change	71.03	Aisa/Africa/Latin America	high	202.97	103.91	2.21	0.63	1.02	0.36	13.34	7.36	18.6	14.94	11.66	9.35	0.07	1.5	1	0.54	0.23	18.74	15.06	1.33	0.55	3.59	NA	4.16	3.54	31.89	9.22	17.55	4.95	3.95	0.47	60.86	15.32	0.3	0.12	1.42	0.12	11.87	4.06	3.15	2.28
Singapore	44	1980	8.285	0.918293	no change	71.03	Aisa/Africa/Latin America	high	188.45	111.49	3.36	0.61	NA	NA	13.86	9.43	17.25	15.04	8.9	10.29	NA	NA	NA	0.33	0.26	17.37	15.34	NA	NA	5.32	0.85	3.48	3.1	30.82	10.99	14.89	5.85	4.2	1.21	55.06	17.4	NA	0.33	NA	NA	NA	NA	NA	NA
Singapore	44	1981	10.2959	1.01266	no change	72.9	Aisa/Africa/Latin America	high	183.01	116.34	3.61	1.14	1.31	1.25	15.27	9.07	16.43	16.84	11.03	11.36	0.67	1.33	1.44	0.27	0.41	16.69	16.95	1.13	0.85	3.83	0.25	2.58	3.9	28.59	7.49	14.7	4.54	4.33	1.25	56.63	18.31	0.1	0.13	0.37	0.53	10.18	3.07	3.25	2.13
South Africa	45	1988	25.4518	1.40572	no change	61.04	Aisa/Africa/Latin America	low	NA	NA	NA	NA	NA	NA	NA	NA	NA	NA	5.98	NA	NA	NA	NA	NA	NA	NA	NA	NA	NA	NA	NA	NA	NA	NA	NA	NA	NA	NA	NA	NA	NA	NA	NA	NA	NA	NA	NA	NA	NA
South Africa	45	1993	32.4491	1.5112	no change	62.27	Aisa/Africa/Latin America	low	129.06	70.13	3.32	0.95	1.54	0.89	10.83	9.9	8.07	5.01	6.35	3.91	0.6	0.43	0.47	0.32	0.16	8.13	5.02	NA	NA	3.05	0.49	2.83	1.8	24.51	6.58	5.27	1.17	NA	NA	28.55	8.18	1.11	0.7	1.49	0.88	0.26	0.07	2.71	1.5
South Africa	45	1994	24.6964	1.39263	no change	62.27	Aisa/Africa/Latin America	low	141.57	79.68	3.85	0.92	1.4	1.05	12.41	11.55	7.61	5.61	6.17	4.31	0.61	0.57	0.57	0.23	0.12	7.75	5.7	NA	NA	3.23	0.52	3.01	1.93	28.23	8.58	5.88	1.49	NA	NA	30.86	8.84	1.27	0.71	1.92	1.03	0.21	0.11	2.74	1.78
South Africa	45	1995	20.7208	1.31641	no change	62.27	Aisa/Africa/Latin America	low	133.56	75.71	3.79	0.96	1.41	0.88	11.13	11.73	7.64	5.24	5.79	4.08	0.75	0.48	0.43	0.24	0.16	7.69	5.29	NA	NA	3.47	0.53	3.34	2.02	28.06	8.01	5.55	1.34	NA	NA	27.87	8.11	1.16	0.64	1.52	0.9	0.18	0.06	2.51	1.37
South Africa	45	1996	63.1747	1.80054	no change	59.32	Aisa/Africa/Latin America	low	145.14	83.47	3.48	0.82	1.41	0.88	11.8	12.93	7.92	5.38	6.09	4.31	0.98	0.41	0.59	0.27	0.11	8.02	5.41	1.3	0.56	3.89	0.44	3.46	2.16	30.63	9.56	5.68	1.42	9.31	3.62	28.36	8.66	1.39	0.7	1.53	1.21	0.22	0.06	2.46	1.45
South Africa	45	1997	53.3307	1.72698	no change	59.32	Aisa/Africa/Latin America	low	142.97	81.93	3.03	0.98	1.17	0.88	10.47	12.76	7.9	4.99	5.65	3.99	0.81	0.4	0.44	0.39	0.13	8	5.11	1.3	0.55	3.5	0.47	3.37	2.1	30.71	9.24	6.01	1.39	8.87	3.56	26.58	8.04	1.13	0.45	1.55	1.08	0.26	0.1	2.35	1.76
South Africa	45	1998	60.1542	1.77927	no change	59.32	Aisa/Africa/Latin America	low	143.07	85.6	3.16	0.93	1.4	1.11	11.03	12.91	7.89	4.78	5.98	3.79	0.86	0.3	0.55	0.34	0.15	8.04	4.82	0.99	0.5	3.22	0.47	3.28	1.95	29.07	9.95	5.96	1.74	8.63	3.52	27.4	8.4	1.03	0.58	1.52	1.02	0.45	0.2	2.53	1.87
South Africa	45	1999	115.537	2.06272	no change	59.32	Aisa/Africa/Latin America	low	145.78	87.88	3.05	0.95	1.53	1.03	11.52	13.01	7.97	5.19	6.01	4.06	0.94	0.62	0.53	0.33	0.16	8.09	5.23	1.13	0.52	3.21	0.47	3.28	2.02	28.78	9.85	5.67	1.73	8.49	3.65	28.39	8	1	0.57	1.1	1.13	0.35	0.16	2.97	1.83
South Africa	45	2000	143.405	2.15656	no change	59.32	Aisa/Africa/Latin America	low	144.46	86.77	3.21	0.88	1.55	0.86	11.51	13.23	7.76	5.26	5.75	4.12	0.77	0.42	0.39	0.26	0.2	7.85	5.34	1.28	0.62	3.09	0.39	3.58	1.89	26.85	10.08	5.46	1.85	8.48	3.81	25.97	7.8	1.1	0.54	1.62	1.09	0.31	0.11	3.16	1.83
South Africa	45	2001	58.1578	1.76461	no change	52.83	Aisa/Africa/Latin America	low	139.22	85.51	2.75	0.97	1.48	0.83	12.59	13.14	7.64	5.15	5.7	3.92	1.04	0.41	0.36	0.15	0.18	7.76	5.19	1.29	0.66	2.82	0.47	3.08	1.97	27.36	9.56	5.76	1.75	7.84	3.69	26.24	7.82	1.33	0.73	1.78	1.11	0.21	0.06	2.89	1.42
South Africa	45	2002	33.9627	1.531	no change	52.83	Aisa/Africa/Latin America	low	137.12	85.26	3.01	0.96	1.48	0.9	11.73	13.08	7.17	4.68	5.33	3.71	1.02	0.37	0.37	0.26	0.14	7.21	4.71	1.3	0.43	3.14	0.47	3.52	1.92	26.36	9.68	5.34	1.94	7.56	3.56	25.21	7.27	1.07	0.78	1.44	1.01	0.31	0.16	2.7	1.81
South Africa	45	2003	28.9024	1.46093	no change	52.83	Aisa/Africa/Latin America	low	136.19	85.76	2.93	0.82	1.38	0.96	11.58	13.65	8.22	4.55	5.48	3.31	1	0.28	0.36	0.24	0.15	7.9	4.63	1.42	0.4	2.83	0.47	3.1	1.94	26.29	9.63	5.53	2.03	7.13	3.39	24	7.5	1.04	0.65	1.52	1.09	0.28	0.18	3.17	1.86
South Africa	45	2004	28.4885	1.45467	no change	52.83	Aisa/Africa/Latin America	low	135.79	85.15	3.26	1.01	1.49	0.78	13.21	13.25	8.18	4.96	5.99	3.64	1.12	0.52	0.45	0.31	0.18	8.29	5.02	1.26	0.51	2.92	0.31	3.3	1.89	24.39	8.7	5.62	1.65	8.13	3.29	24.98	7.88	1.23	0.56	1.38	0.94	0.22	0.1	3.42	1.89
South Africa	45	2005	16.3322	1.21304	no change	52.83	Aisa/Africa/Latin America	low	132.53	85.48	2.82	0.88	1.36	0.86	13.05	13.57	7.97	4.6	5.82	3.54	0.9	0.38	0.39	0.25	0.13	8.12	4.67	1.38	0.64	2.78	0.34	3.02	2.11	24.09	8.94	5.54	1.68	7.51	3.23	23.97	7.89	1.2	0.68	1.57	1.2	0.3	0.12	2.93	2.05
South Africa	45	2006	30.1632	1.47948	no change	52.21	Aisa/Africa/Latin America	low	127.62	83.26	2.81	0.73	1.32	0.88	12.26	13.22	7.76	5.1	5.84	3.95	1.18	0.39	0.47	0.23	0.09	7.87	5.16	1.42	0.63	2.37	0.32	3.28	1.86	21.56	8.27	5.23	1.57	7.01	3.12	22.49	7.87	1.24	0.55	1.53	1.1	0.25	0.06	3.44	1.98
South Africa	45	2007	13.0812	1.11665	no change	52.21	Aisa/Africa/Latin America	low	126.9	81.89	3.15	0.76	1.45	0.9	13.25	12.33	8.18	4.49	5.98	3.33	1.03	0.29	0.33	0.25	0.15	8.31	4.54	1.13	0.49	2.23	0.27	2.95	1.93	20.95	7.86	5.01	1.45	6.65	3.2	22.88	7.59	1.36	0.69	1.78	1.05	0.23	0.09	3.25	2.01
South Africa	45	2008	15.981	1.2036	no change	52.21	Aisa/Africa/Latin America	low	121.25	79.53	2.81	0.74	1.43	0.84	12.65	12.35	7.85	4.71	5.78	3.46	1.09	0.37	0.39	0.28	0.14	7.95	4.78	1.11	0.58	2.62	0.32	2.92	1.85	19.36	7.18	4.71	1.33	6.29	2.83	21.18	7.33	1.19	0.65	1.57	1.04	0.23	0.06	3.17	2.38
Spain	46	1955	8.57464	0.933216	down	64.18	Europe/North America/Oceania	high	105.68	79.68	NA	NA	2.62	1.52	6.3	0.32	6.52	6.78	4.29	4.87	0.09	NA	NA	1.04	0.55	7.11	7.43	1.06	0.67	6.1	0.4	2.71	1.82	11.17	1.59	2.56	0.5	NA	NA	12.3	2.78	0.06	0.03	0.04	0.02	0.01	0	0.54	0.29
Spain	46	1956	5.01031	0.699865	down	67.51	Europe/North America/Oceania	high	109.13	80.98	NA	NA	2.65	2.05	6.05	0.24	6.25	6.86	3.9	4.87	0.12	NA	NA	1.02	0.58	6.84	7.43	0.93	0.71	6.14	0.4	2.7	1.94	10.94	1.63	2.36	0.49	NA	NA	13.22	3.14	0.02	0.01	0.06	0.06	0.01	NA	0.49	0.3
Spain	46	1957	2.76791	0.442152	down	67.51	Europe/North America/Oceania	high	112.04	81.79	NA	NA	3.01	2.06	6.43	0.3	6.52	7.28	4.14	5.29	0.08	NA	NA	1.01	0.52	7.14	7.8	1.24	0.65	5.99	0.48	3.12	2.27	11.41	1.77	2.52	0.48	NA	NA	13.67	3.53	0.05	0.01	0.05	0.03	0.02	0.01	0.6	0.31
Spain	46	1958	0.411878	-0.385231	down	67.51	Europe/North America/Oceania	high	110.94	79.24	NA	NA	3.19	2.17	6.39	0.32	6.75	6.88	4.23	4.95	0.13	NA	NA	1.05	0.48	7.36	7.48	1.14	0.65	6.18	0.42	3.42	2.34	11.26	1.55	2.18	0.4	NA	NA	13.96	3.26	0.02	0.01	0.06	0.05	0.03	0.02	0.68	0.31
Spain	46	1959	0.269977	-0.568673	down	67.51	Europe/North America/Oceania	high	113.77	81.79	NA	NA	3.07	2.21	6.66	0.4	6.64	6.73	4.17	4.85	0.15	NA	NA	1.19	0.61	7.34	7.35	1.08	0.64	6.16	0.44	3.42	2.5	11.77	1.69	2.59	0.45	NA	NA	14.29	3.31	0.02	0.02	0.12	0.09	0.02	0.02	0.58	0.28
Spain	46	1960	0.097908	-1.00918	down	67.51	Europe/North America/Oceania	high	123.94	87.75	NA	NA	3.64	2.59	8.25	0.48	8.4	8.09	5.48	5.99	0.2	NA	NA	1.34	0.71	9.17	8.91	1.39	0.81	6.24	0.44	3.51	3.06	12.55	2.07	2.99	0.6	NA	NA	16.99	3.92	0.05	0.03	0.11	0.1	0.07	0.03	0.76	0.39
Spain	46	1961	0.07766	-1.1098	down	69.75	Europe/North America/Oceania	high	127.1	87.72	NA	NA	3.32	2.39	8.57	0.55	8.45	8.75	5.59	6.41	0.08	NA	NA	1.37	0.62	9.18	9.3	1.64	0.87	7.31	0.35	3.55	3.03	13.72	2.01	2.86	0.62	NA	NA	17.36	3.46	0.09	0.03	0.16	0.11	0.01	0.01	1.12	0.41
Spain	46	1962	0.025676	-1.59047	down	69.75	Europe/North America/Oceania	high	131.09	89.75	NA	NA	3.58	2.54	9.17	0.68	8.69	9.37	5.83	6.86	0.11	NA	NA	1.38	0.69	9.29	9.94	1.58	0.94	6.89	0.34	3.9	3.04	13.99	2.07	3.15	0.55	NA	NA	18.71	3.64	0.07	0.03	0.2	0.16	0.03	NA	0.96	0.52
Spain	46	1963	0.015908	-1.79838	down	69.75	Europe/North America/Oceania	high	132.85	89.68	NA	NA	3.81	2.64	9.33	0.58	8.83	8.91	5.78	6.63	0.11	NA	NA	1.46	0.68	9.41	9.49	1.54	0.88	6.84	0.35	4.03	3.34	13.85	1.98	3.18	0.6	NA	NA	18.41	3.66	0.06	0.05	0.29	0.17	0.01	0.01	1.21	0.49
Spain	46	1964	0.037806	-1.42244	down	69.75	Europe/North America/Oceania	high	133.75	90	NA	NA	3.84	2.6	9.47	0.79	9.13	8.91	5.94	6.49	0.05	NA	NA	1.34	0.7	9.71	9.39	1.37	1.03	6.71	0.32	4.12	2.9	13.7	2.05	3.14	0.65	NA	NA	18.66	3.49	0.1	0.07	0.25	0.2	0.01	0.01	1.17	0.72
Spain	46	1965	0.059218	-1.22755	down	69.75	Europe/North America/Oceania	high	132.05	87.92	NA	NA	3.53	2.55	9.35	0.73	9.16	8.37	5.89	5.88	0.09	NA	NA	1.3	0.68	9.68	8.89	1.74	0.83	6.56	0.4	4.26	3.15	13.19	2.16	2.77	0.67	NA	NA	19.38	3.64	0.11	0.08	0.35	0.2	0.02	0.01	1.02	0.56
Spain	46	1966	0.080118	-1.09627	down	71.24	Europe/North America/Oceania	high	132.61	87.65	NA	NA	3.6	2.92	9.13	0.46	8.35	8.22	5.47	6.23	0.08	NA	NA	1.35	0.62	8.77	8.72	1.56	1.04	7.16	0.42	3.83	3.55	14.37	1.97	3.05	0.55	NA	NA	20.11	3.76	0.07	0.05	0.24	0.27	0.03	NA	1.16	0.66
Spain	46	1967	0.063927	-1.19432	down	71.24	Europe/North America/Oceania	high	134.44	91.09	NA	NA	4.1	2.66	9.85	0.55	8.52	8.89	5.62	6.38	0.14	NA	NA	1.33	0.64	8.96	9.46	1.52	0.99	7.22	0.44	4.26	3.32	13.49	2.02	2.73	0.47	NA	NA	20.61	4.1	0.12	0.08	0.31	0.22	0.03	0.01	1.3	0.67
Spain	46	1968	0.072204	-1.14144	down	71.24	Europe/North America/Oceania	high	134.17	86.19	4.99	0.86	4.34	3.02	9.81	1.18	9.29	8.34	5.94	5.78	NA	1	0.75	1.47	0.68	9.8	8.77	NA	NA	6.87	0.38	4.65	3.3	14.08	2.19	2.83	0.62	NA	NA	22	3.95	0.12	0.08	0.24	0.23	0.07	0.01	1.05	0.57
Spain	46	1969	0.086397	-1.0635	down	71.24	Europe/North America/Oceania	high	131.42	84.51	4.46	0.75	4.46	3.17	10.22	1.05	9.5	8.53	6.07	6.18	NA	1.08	0.79	1.31	0.69	10.12	9.04	NA	NA	7.73	0.37	4.02	3.14	14.73	1.99	2.59	0.53	NA	NA	21.86	3.88	0.16	0.08	0.28	0.17	0.05	0.01	1.33	0.61
Spain	46	1970	0.085606	-1.0675	down	71.24	Europe/North America/Oceania	high	134.26	86.23	5.08	0.78	4.56	2.95	10.08	0.85	8.75	8.54	5.27	6.02	NA	1.19	0.94	1.49	0.55	9.35	9.14	NA	NA	7.1	0.43	4.36	3.21	14.39	2.18	2.79	0.62	NA	NA	22.36	4.09	0.18	0.12	0.32	0.26	0.04	0.01	NA	NA
Spain	46	1971	0.228103	-0.641869	down	72.52	Europe/North America/Oceania	high	138.62	87.37	5.91	0.88	4.88	3.18	11.13	0.7	9.68	8.69	5.95	6.1	NA	0.89	0.93	1.44	0.69	10.26	9.21	NA	NA	7.25	0.33	4.44	3.35	14.98	2.07	3.05	0.56	NA	NA	23.48	4.11	0.14	0.15	0.47	0.4	0.05	0	1.47	0.81
Spain	46	1972	0.060847	-1.21576	down	72.52	Europe/North America/Oceania	high	136.93	86.42	6.11	0.95	4.79	3.25	11.31	0.85	9.46	8.57	5.95	6.05	NA	0.92	0.99	1.24	0.56	9.75	9.02	NA	NA	6.82	0.34	4.45	3.63	14.55	1.89	3.09	0.53	NA	NA	24.21	3.92	0.26	0.11	0.58	0.41	0.06	0.01	1.62	0.93
Spain	46	1973	0.097597	-1.01056	down	72.52	Europe/North America/Oceania	high	139.53	86.98	6.59	0.96	4.85	3.42	11.35	0.65	10.42	8.94	6.65	6.3	NA	0.58	1.24	1.29	0.67	10.76	9.16	NA	NA	7.31	0.35	4.18	3.19	15.31	1.96	3.29	0.65	NA	NA	25.18	4	0.19	0.18	0.6	0.48	0.01	0.01	1.57	0.84
Spain	46	1974	0.059686	-1.22413	down	72.52	Europe/North America/Oceania	high	140.73	86.66	6.29	0.99	5.06	3.35	11.66	0.81	10.56	9.35	6.43	6.57	NA	0.77	1.26	1.26	0.65	10.88	9.53	NA	NA	7.06	0.36	4.61	3.18	15.84	1.92	3.71	0.47	NA	NA	26.45	4.09	0.28	0.24	0.71	0.55	0.01	NA	1.57	0.87
Spain	46	1975	0.084355	-1.07389	down	72.52	Europe/North America/Oceania	high	146.41	86.7	6.51	0.94	5.04	3.49	12.37	0.8	10.68	9.15	6.54	6.1	0.85	0.71	1.13	1.26	0.57	11.01	9.37	1.71	0.86	7.61	0.28	4.91	3.37	16.79	1.75	3.84	0.61	NA	NA	28.98	4.03	0.31	0.25	0.73	0.62	0.03	0.02	1.63	0.84
Spain	46	1976	0.108342	-0.965203	down	74.14	Europe/North America/Oceania	high	146.27	84.97	7.42	1.08	5.27	3.35	13.32	0.99	10.56	8.9	6.21	6.04	0.39	0.81	1.33	1.37	0.55	10.84	9.14	1.74	0.82	7.5	0.2	4.68	3.65	16.68	1.84	3.92	0.64	NA	NA	28.98	3.66	0.37	0.27	0.8	0.58	0.01	0.01	1.84	0.89
Spain	46	1977	0.156426	-0.805691	down	74.14	Europe/North America/Oceania	high	146.41	84.12	7.38	1.22	5.41	3.6	13.26	1.04	11.04	9.21	6.63	6.2	0.81	0.78	1.43	1.1	0.58	11.35	9.41	1.7	0.97	7.31	0.25	4.96	3.37	16.62	1.7	4.08	0.58	NA	NA	30.38	4.04	0.37	0.27	0.84	0.61	0.04	0.01	1.76	1.03
Spain	46	1978	0.086813	-1.06142	down	74.14	Europe/North America/Oceania	high	148.72	83.94	7.49	1.16	5.55	3.64	13.29	1.09	11.01	8.97	6.87	6.08	0.53	0.76	1.43	1.06	0.56	11.34	9.13	1.79	0.95	7.75	0.27	4.59	3.42	16.73	1.87	3.76	0.64	NA	NA	32.2	3.88	0.39	0.28	0.94	0.71	0.03	0.03	1.92	0.99
Spain	46	1979	0.139785	-0.854539	down	74.14	Europe/North America/Oceania	high	148.94	82.22	7.22	1.11	5.79	3.74	13.15	1.11	10.92	9.16	6.58	6.27	0.66	0.79	1.54	1.03	0.57	11.21	9.35	1.98	0.89	7.19	0.25	4.7	3.45	16.43	1.63	3.76	0.53	NA	NA	33.57	3.84	0.44	0.32	1.1	0.81	0.04	0.01	1.82	1.07
Spain	46	1980	0.240077	-0.619649	down	74.14	Europe/North America/Oceania	high	149.81	81.72	7.1	1.09	5.18	3.51	13.77	1.22	9.63	7.02	4.97	4.04	0.54	0.87	1.75	1.08	0.47	9.94	7.29	1.75	0.86	7.71	0.27	4.59	3.3	17.1	1.63	4.06	0.57	9.26	6.06	33.48	3.86	0.42	0.38	1.1	0.84	0.04	0	2.03	1.16
Spain	46	1981	0.341713	-0.466338	down	75.95	Europe/North America/Oceania	high	151.66	80.28	6.99	1.13	5.27	3.49	13.69	1.22	9.83	6.99	5.32	4.15	0.63	0.97	1.59	0.98	0.49	10.14	7.23	1.94	0.84	7.57	0.21	5.24	3.5	17.3	1.57	4.5	0.6	8.51	5.33	35.84	3.81	0.42	0.36	1.1	0.93	0.04	0.02	2.16	1.08
Suriname	47	1971	410.08	2.61287	up	64	Aisa/Africa/Latin America	low	47.5	51.44	NA	NA	NA	NA	9.71	6.4	NA	NA	NA	NA	NA	NA	NA	NA	NA	4.82	4.86	NA	NA	NA	NA	2.06	2.25	0.89	0.6	0.89	0.6	NA	NA	2.94	6.1	NA	NA	NA	NA	NA	NA	NA	NA
Suriname	47	1975	755.096	2.878	up	64	Aisa/Africa/Latin America	low	87.78	95.75	NA	NA	NA	NA	13.85	18.19	NA	NA	NA	NA	NA	NA	NA	NA	NA	5.13	9.91	NA	NA	0.81	NA	3.78	3.31	10.89	1.08	5.7	NA	NA	NA	6.49	0.95	NA	NA	NA	NA	NA	NA	NA	NA
Suriname	47	1976	152.557	2.18343	up	65.11	Aisa/Africa/Latin America	low	70.08	65.26	NA	NA	NA	NA	7.65	12.01	NA	NA	NA	NA	NA	NA	NA	NA	NA	4.98	2.11	NA	NA	NA	NA	1.4	3.09	2.8	4.17	2.16	2.51	NA	NA	8.17	3.14	NA	NA	NA	NA	NA	NA	NA	NA
Suriname	47	1977	275.833	2.44065	up	65.11	Aisa/Africa/Latin America	low	61.66	71.54	NA	NA	NA	NA	12.25	13.42	NA	NA	NA	NA	NA	NA	NA	NA	NA	2.83	6.35	NA	NA	NA	NA	5.1	2.05	2.28	0.57	2.28	0.57	NA	NA	6.04	2.87	NA	NA	NA	NA	NA	NA	NA	NA
Suriname	47	1978	240	2.38021	up	65.11	Aisa/Africa/Latin America	low	68.7	72.71	NA	NA	NA	NA	10.62	15.37	NA	NA	NA	NA	NA	NA	NA	NA	NA	3.22	6.41	NA	NA	1.7	NA	0.33	2.17	6.29	0.95	3.52	0.95	NA	NA	11.03	0.89	NA	NA	NA	NA	NA	NA	NA	NA
Suriname	47	1982	758.108	2.87973	up	66.53	Aisa/Africa/Latin America	low	93.6	76.45	2.74	1.11	NA	NA	7.92	20.79	3.51	3.9	NA	NA	NA	NA	NA	NA	NA	NA	NA	NA	NA	2.5	0.6	1.43	0.78	9.6	2.37	4.62	1.04	3.35	0.91	17.07	4.55	NA	NA	NA	NA	NA	NA	NA	NA
Suriname	47	1984	994.574	2.99764	up	66.53	Aisa/Africa/Latin America	low	87.33	79.42	2.66	NA	NA	NA	10.46	18.26	1.97	5.54	1.43	2.19	NA	NA	NA	NA	NA	NA	NA	NA	NA	2.76	NA	2.31	NA	12.42	3.11	5.98	3.11	3.98	1.68	14.17	2.59	NA	0.66	NA	NA	NA	NA	NA	NA
Suriname	47	1985	414.975	2.61802	up	66.53	Aisa/Africa/Latin America	low	68.7	76.77	0.69	NA	NA	NA	5.71	16.28	7.4	7.36	7.4	6.67	NA	NA	NA	NA	NA	NA	NA	NA	NA	0.92	1	1.85	1.09	1.61	2.59	0.69	1.59	7.49	1.35	5.61	5.72	NA	NA	NA	NA	NA	NA	NA	NA
Suriname	47	1988	659.559	2.81925	up	67.13	Aisa/Africa/Latin America	low	NA	NA	NA	NA	NA	NA	NA	NA	NA	NA	0.66	NA	NA	NA	NA	NA	NA	NA	NA	NA	NA	NA	NA	NA	NA	NA	NA	NA	NA	NA	NA	NA	NA	NA	NA	NA	NA	NA	NA	NA	NA
Suriname	47	1990	386.538	2.58719	up	67.13	Aisa/Africa/Latin America	low	57.04	67.24	0.81	0.66	NA	NA	8.56	14.33	3.38	4.11	3.38	3.37	NA	NA	NA	NA	NA	NA	NA	NA	NA	NA	NA	0.5	2.52	2.12	2.27	1.38	1.53	1.47	1.86	10.65	5.62	0.61	NA	NA	NA	NA	NA	NA	NA
Suriname	47	1991	356.459	2.55201	up	67.6	Aisa/Africa/Latin America	low	63.83	47.14	2.13	NA	NA	NA	8.26	4.07	6.91	4.38	3.28	3.81	NA	NA	NA	NA	NA	NA	NA	NA	NA	NA	NA	2.63	0.71	2.57	1.07	1.9	0.5	2.14	NA	8.52	3.73	NA	0.74	NA	NA	NA	NA	NA	NA
Suriname	47	1992	334.286	2.52412	up	67.6	Aisa/Africa/Latin America	low	69.16	54.62	NA	NA	NA	NA	10.07	4.68	6.02	6.14	3.72	5.45	NA	NA	NA	NA	NA	NA	NA	NA	NA	1.88	NA	2.9	0.71	7.41	0.56	1.94	NA	0.61	1.3	8.11	5.07	NA	NA	NA	NA	NA	NA	NA	NA
Suriname	47	1995	1543.46	3.18849	up	67.6	Aisa/Africa/Latin America	low	34.15	36.17	0.65	NA	0.65	1.01	5.32	4.74	5.49	4.83	2.19	3.67	NA	NA	NA	0.37	NA	6.18	5.35	NA	NA	0.69	NA	1.71	0.54	1.93	NA	1.24	NA	2.59	2.48	5.49	3	NA	0.42	0.58	NA	0.68	NA	2.03	0.54
Suriname	47	1996	3845.03	3.5849	up	67.82	Aisa/Africa/Latin America	low	44.29	26.55	0.67	NA	1.22	0.54	4.59	4.39	3.92	2.55	3.34	2.55	0.65	NA	0.6	NA	NA	3.92	2.55	NA	NA	NA	NA	1.61	1.16	2.02	NA	1.34	NA	5.85	2.23	7.14	0.73	NA	NA	NA	0.54	NA	NA	1.47	0.65
Suriname	47	1997	2573.41	3.41051	up	67.82	Aisa/Africa/Latin America	low	43.25	36.71	NA	NA	0.42	1.46	10.15	5.22	1.65	3.21	1.29	3.21	0.57	NA	0.41	0.67	NA	1.65	3.21	0.66	NA	NA	NA	3.19	NA	2.09	1.52	2.09	1.02	4.82	NA	4.81	1.64	0.64	0.99	0.67	NA	0.64	NA	2.66	1.7
Suriname	47	1998	2776.73	3.44353	up	67.82	Aisa/Africa/Latin America	low	53.19	50.32	1.44	NA	5.18	3.45	7.61	9.02	1.33	2.08	0.66	2.08	NA	NA	NA	1.22	NA	1.33	2.5	NA	0.6	NA	0.53	0.84	1.02	2.23	2.15	2.23	1.2	7.92	5.28	6.73	5.69	NA	0.55	1.19	1.01	0.64	NA	1.24	1.15
Suriname	47	1999	3056.8	3.48527	up	67.82	Aisa/Africa/Latin America	low	66.92	52.22	NA	NA	3.65	4.02	7.9	8.91	5.77	4.91	5.11	1.97	NA	NA	NA	2.55	NA	5.77	4.91	NA	1.23	0.66	0.59	2.3	1.62	2.88	1.73	1.56	1.14	6.44	1.7	10.36	2.02	NA	NA	0.57	1.03	0.95	0.73	2.26	0.84
Suriname	47	2000	13658.8	4.13541	up	67.82	Aisa/Africa/Latin America	low	66.65	61.08	1.17	0.97	2.32	0.81	8.6	12.01	6.49	3.35	5.89	2.65	NA	NA	NA	0.56	0.43	6.49	3.35	1.09	NA	NA	NA	2.54	3.66	1.44	3.05	0.38	1.4	8.47	2.38	17.14	4.6	0.3	NA	NA	NA	0.38	0.89	2.4	1.91
Suriname	47	2001	14273.1	4.15452	up	68.08	Aisa/Africa/Latin America	low	83.65	57	0.48	NA	4.95	1.05	10.71	11.44	8.05	7.02	5.76	6.45	0.51	0.52	0.35	0.4	NA	8.05	7.02	1.57	0.47	0.48	NA	2.26	2.13	3.04	0.98	1.71	0.98	4.84	2.43	15.24	3.14	0.86	NA	1.53	1	0.57	0.98	2.58	1.38
Suriname	47	2002	14181.2	4.15171	up	68.08	Aisa/Africa/Latin America	low	95.24	71.11	NA	NA	3.24	0.51	14.68	8.7	4.47	6.42	3.82	5.59	0.83	1.76	1.46	0.6	0.35	4.84	6.42	NA	NA	0.47	NA	3.23	2.05	2.29	0.57	1.83	0.57	6.19	4.68	17.53	4.14	1.24	NA	1.06	0.8	0.59	NA	1.82	1.81
Suriname	47	2003	8860.86	3.94748	up	68.08	Aisa/Africa/Latin America	low	83.43	66.73	1.13	0.31	2.17	2.74	8.63	14.62	14.83	2.43	8	2.43	1.72	0.64	1.04	1.08	0.95	8.49	2.43	NA	NA	2.05	0.47	2.34	2.5	8.58	0.91	2.7	NA	6.22	6.4	12.46	4.19	NA	0.36	1.82	0.34	0.99	NA	2.46	2.08
Suriname	47	2004	11486.9	4.0602	up	68.08	Aisa/Africa/Latin America	low	78.1	67	NA	NA	1.93	3.17	10.16	11.6	4.11	4.57	3.47	4.08	1.54	0.53	NA	1.29	1.36	4.74	4.57	0.53	1.87	1.03	0.49	2.79	0.43	4.34	0.83	1.07	0.34	5.27	4.5	12.68	3.28	NA	NA	0.58	0.49	NA	0.34	2.24	0.7
Suriname	47	2005	11876	4.07467	up	68.08	Aisa/Africa/Latin America	low	80.53	58.56	1.88	NA	2.6	2.03	11.34	7.9	5.19	5.66	3.98	5.19	0.96	NA	0.83	0.63	NA	5.19	6.07	2.12	0.44	1.05	NA	3.11	1.56	4.59	1.73	1.62	1.24	9.72	3.92	11.62	5.04	NA	NA	1	1.36	NA	NA	1.32	1.43
Suriname	47	2006	8930.08	3.95086	up	69.65	Aisa/Africa/Latin America	low	87.24	66.08	3.02	0.46	3.08	5.36	8.33	11.22	6.78	4.63	6.21	3.85	0.55	NA	1.14	NA	0.46	6.78	4.63	1.39	NA	0.57	NA	3.17	2.99	2.7	1.62	2.13	0.73	8.61	3.29	13.3	7.08	0.51	0.27	1.03	0.46	1.24	NA	3.24	1.02
Suriname	47	2007	6097.5	3.78515	up	69.65	Aisa/Africa/Latin America	low	77.08	58.55	2.26	NA	3.25	3.78	10.01	8.02	5.66	5.06	4.59	4.21	0.34	NA	NA	NA	NA	5.66	5.06	0.7	NA	0.5	NA	2.64	1.89	3.3	0.41	1.26	0.41	2.88	1.16	12.63	5	1.18	NA	3.42	NA	NA	NA	1.01	1.51
Suriname	47	2008	5308.87	3.725	up	69.65	Aisa/Africa/Latin America	low	90.94	68.37	0.95	0.82	3.89	3.01	11.16	13.65	8.82	4.89	7.82	3.87	0.34	0.6	0.43	NA	NA	8.82	4.89	1.5	0.73	0.38	NA	1.06	4.36	3.2	1.76	2.44	0.95	8.07	4.35	14.5	4.03	NA	NA	1.58	NA	0.43	0.95	4.54	1.13
Sweden	48	1955	0.068852	-1.16208	up	71.72	Europe/North America/Oceania	high	117.91	112.34	NA	NA	2.25	1.36	19.62	4.24	15.67	12.19	9.13	8.28	1.64	NA	NA	2.12	1.09	16.09	12.47	3.49	2.58	0.47	0.07	6.36	5.35	5.23	3.08	2.08	1.6	NA	NA	11.04	3.37	1.03	0.64	1.24	0.9	0.14	0.05	1.52	1.36
Sweden	48	1956	0.054682	-1.26216	up	72.84	Europe/North America/Oceania	high	119.29	111.61	NA	NA	2.27	1.2	18.13	4.2	15.81	12.68	9.2	9.1	1.41	NA	NA	1.63	1.18	16	12.93	3.76	3	0.51	0.18	6.31	5.11	5.84	3.46	2.37	1.77	NA	NA	11.03	3.73	1.04	0.75	2.09	1.27	0.2	0.24	1.93	1.61
Sweden	48	1957	0.054318	-1.26506	up	72.84	Europe/North America/Oceania	high	121.89	109.24	NA	NA	2.14	1.81	18.77	3.84	15.36	12.71	9.53	9.1	1.46	NA	NA	2.17	0.98	15.64	12.85	4.02	2.6	0.48	0.02	7.13	4.23	5.97	3.01	2.58	1.51	NA	NA	11.88	3.93	1.11	0.64	1.75	1.46	0.21	0.11	1.71	1.4
Sweden	48	1958	0.053988	-1.2677	up	72.84	Europe/North America/Oceania	high	122.52	112.03	2.65	1.28	3.05	2.06	18.31	4.82	15.69	13.04	9	9.26	1.74	1.12	2.14	1.86	1.04	15.92	13.37	4.25	2.99	0.59	0.16	7.05	4.58	4.87	2.54	2.03	1.35	1.09	0.72	13.5	4.13	1.11	0.94	2.11	1.46	0.17	0.08	1.87	1.43
Sweden	48	1959	0.05372	-1.26986	up	72.84	Europe/North America/Oceania	high	125.51	111.12	3.12	1.28	3.73	2.69	18.69	5.78	15.43	13.09	8.59	9.12	1.9	1.37	2.25	2.05	1.4	15.9	13.31	4.82	2.94	0.49	0.13	7.27	5.55	5.1	3.01	2.27	1.56	1.27	0.64	13.55	4.06	1.42	0.56	1.71	1.41	0.36	0.17	2.3	1.97
Sweden	48	1960	0.13369	-0.873901	up	72.84	Europe/North America/Oceania	high	128.59	112.59	3.12	1.28	3.91	2.78	19.59	6.44	16.76	13.24	9.58	9.76	2.35	1.45	2.63	1.8	1.66	17.14	13.59	4.66	2.65	0.52	0.13	6.96	5.62	5.57	2.93	2.41	1.6	1.26	0.71	14.25	3.49	1.43	0.94	1.8	1.84	0.45	0.2	2.96	1.9
Sweden	48	1961	0.146277	-0.834824	up	73.43	Europe/North America/Oceania	high	127.08	109.3	3.22	1.28	2.63	2.45	19.94	5.94	15.77	11.79	9.93	8.47	2.04	1.39	2.59	2.41	1.03	16.18	12.22	4.71	3.26	0.65	0.01	7.31	4.98	5.49	2.78	2.21	1.64	1.13	0.56	15.24	3.97	1.3	0.99	2.5	1.63	0.23	0.18	2.49	1.8
Sweden	48	1962	0.185136	-0.732509	up	73.43	Europe/North America/Oceania	high	132.77	108.21	3.3	1.34	4.49	2.73	19.14	5.65	16.59	13.62	9.4	9.46	2.83	1.57	2.55	2.13	1.13	16.92	13.88	5.48	3.31	0.54	0.07	7.64	5.21	5.38	2.68	2.23	1.64	1.32	0.83	15.81	3.85	1.38	1.05	2.64	1.29	0.5	0.23	2.18	1.55
Sweden	48	1963	0.144661	-0.839649	up	73.43	Europe/North America/Oceania	high	129.88	109.44	4.04	1.18	3.9	2.95	19.08	5.89	16.04	12.34	9.44	8.46	3.15	1.58	3.24	2.18	1.33	16.33	12.64	4.91	3.07	0.65	0.12	6.96	4.89	5.6	2.67	2.44	1.41	NA	0.55	15.22	3.95	1.29	0.97	2.44	1.61	0.45	0.29	2.72	1.77
Sweden	48	1964	0.195797	-0.708194	up	73.43	Europe/North America/Oceania	high	129.12	109.41	3.49	1.2	4.36	3.1	19.93	5.49	16.17	13.4	9.6	9.14	3.08	1.78	3.33	2.13	0.97	16.6	13.74	4.2	3.63	0.57	0.02	7.75	5.43	5.28	2.36	2.18	1.54	1.03	0.6	16.75	3.58	1.33	1.23	2.11	1.4	0.42	0.33	2.97	1.96
Sweden	48	1965	0.168089	-0.774461	up	73.43	Europe/North America/Oceania	high	127.79	105.49	3.79	1.14	3.5	2.8	17.81	6.01	15.15	13.08	8.65	8.99	2.64	1.7	3.55	1.83	1.38	15.62	13.4	5.09	2.99	0.71	0.02	7.64	5.1	5.78	2.47	2.38	1.45	1.06	0.75	17	4.08	1.71	0.92	2.03	1.45	0.36	0.22	2.95	1.84
Sweden	48	1966	0.204918	-0.68842	up	74.05	Europe/North America/Oceania	high	127.57	106.38	4.4	1.42	3.78	2.8	18.64	5.53	15.45	12.3	9.63	8.22	2.57	1.6	3.47	1.87	1.31	15.95	12.64	5.17	3.27	0.46	0.1	6.17	5.38	5.19	2.62	2.38	1.38	1.15	0.47	17.36	3.89	1.28	1.12	2.31	1.77	0.48	0.24	3.62	2.08
Sweden	48	1967	0.216065	-0.665416	up	74.05	Europe/North America/Oceania	high	127.7	104.94	NA	NA	3.33	2.9	18.09	5.14	16.13	12.28	10.24	8.93	2.09	NA	NA	2.14	1.02	16.48	12.77	4.64	3.28	0.66	0.08	6.92	4.86	5.48	2.44	2.28	1.3	NA	NA	18.29	4.91	1.59	1	2.54	1.76	0.37	0.21	3.38	2.01
Sweden	48	1968	0.303337	-0.518075	up	74.05	Europe/North America/Oceania	high	127.81	105.53	3.9	1.5	3.52	2.56	18.4	5.77	16.57	13.11	9.88	8.95	2.08	2.07	3.18	1.86	1	16.88	13.35	5.52	3.37	0.85	0.05	7.05	5.03	5.61	2.33	2.11	1.28	1.08	0.7	18.18	4.42	1.98	1.13	2.35	1.71	0.35	0.22	3.53	2.13
Sweden	48	1969	0.351406	-0.454191	up	74.05	Europe/North America/Oceania	high	133.23	107.8	4.57	1.36	3.99	3.03	19.11	5.89	15.96	12.2	9.8	8.58	2.48	1.87	3.67	1.57	1.1	16.22	12.49	5.66	3.19	0.68	0.08	7.18	4.51	5.74	1.86	2.47	0.93	NA	NA	19.83	4.57	1.71	1.38	2.42	1.74	0.46	0.11	3.29	2.18
Sweden	48	1970	0.410295	-0.386904	up	74.05	Europe/North America/Oceania	high	131.41	108.15	4.73	1.72	3.68	2.49	18.48	5.96	16.73	13.07	10.75	9.46	NA	1.86	4.14	1.68	1.04	17.03	13.31	NA	NA	0.61	0.06	6.73	4.97	5.52	1.93	2.18	1.12	NA	NA	19.73	4.79	1.85	1.46	2.61	1.78	0.46	0.12	3.43	2.58
Sweden	48	1971	0.308718	-0.510438	up	74.76	Europe/North America/Oceania	high	140.32	109.72	4.14	1.33	6.39	4.12	19.23	5.05	17.6	13.21	11.07	9.29	NA	1.44	3.75	1.77	0.85	18	13.6	NA	NA	0.67	0.13	6.78	5.16	5.81	2.31	2.17	1.19	NA	NA	21.67	5.13	2.11	1.27	2.36	1.81	0.39	0.2	3.79	2.32
Sweden	48	1972	0.33243	-0.4783	up	74.76	Europe/North America/Oceania	high	144.81	113.42	4.78	1.39	6.02	4.82	20.7	5.11	17.3	13.22	10.83	9.27	NA	2.01	4.04	1.6	0.73	17.8	13.53	NA	NA	0.59	0.09	6.5	4.97	6.15	2.25	2.49	1.15	NA	NA	22.49	5.1	2.03	1.23	2.7	2.26	0.32	0.22	3.32	2.53
Sweden	48	1973	0.602188	-0.220268	up	74.76	Europe/North America/Oceania	high	144.55	110.89	5.19	1.59	5.2	4.07	19.89	4.95	18.38	13.87	11.3	9.81	NA	2.2	3.84	1.4	0.86	18.93	14.13	NA	NA	0.75	0.04	6.89	4.52	6.27	2.29	2.74	1.23	NA	NA	22.65	5.63	2.02	1.36	2.87	2.03	0.41	0.27	3.87	2.45
Sweden	48	1974	0.637177	-0.19574	up	74.76	Europe/North America/Oceania	high	146.11	112.66	4.68	1.51	5.55	4.09	20.3	4.46	18.64	13.85	11.7	9.87	NA	1.96	3.87	1.66	0.73	19.18	14.25	NA	NA	0.89	0.07	6.28	4.95	5.75	2.06	2.32	0.94	NA	NA	23.52	5.95	2.04	1.29	2.88	2.16	0.48	0.18	3.86	2.54
Sweden	48	1975	0.720127	-0.142591	up	74.76	Europe/North America/Oceania	high	148.03	111.61	5.08	1.35	5.93	4.13	19.94	4.33	17.95	12.79	11.53	8.73	NA	2.56	4.09	1.07	0.75	18.46	13.19	NA	NA	0.68	0.06	7.02	4.7	6.16	2.2	2.36	1.31	NA	NA	23.86	6.06	2.16	1.28	3.18	2	0.45	0.17	3.74	2.41
Sweden	48	1976	0.754074	-0.122586	up	75.28	Europe/North America/Oceania	high	147.02	108.51	4.22	1.75	5.64	4.63	18.91	4.29	18.4	13.18	11.39	9.5	NA	2.15	3.89	1.3	0.68	18.71	13.51	NA	NA	0.97	0.02	6.36	4.5	6.71	1.75	2.58	0.9	NA	NA	24.15	5.88	1.95	1.25	2.6	1.95	0.23	0.12	3.95	2.23
Sweden	48	1977	0.945225	-0.0244648	up	75.28	Europe/North America/Oceania	high	146.41	109.13	4.94	1.52	5.31	4.2	19.15	3.82	17.44	13.12	10.54	8.91	NA	2.33	4.32	1.25	0.62	17.83	13.45	NA	NA	0.97	0.07	6.71	4.82	6.24	1.97	2.64	0.99	NA	NA	25.94	6.28	2.28	1.18	2.93	2.14	0.41	0.18	4.23	2.91
Sweden	48	1978	0.954567	-0.0201936	up	75.28	Europe/North America/Oceania	high	144.85	108.24	5.1	1.42	5.92	4.06	17.77	4.21	16.87	13.03	10.47	9.75	NA	1.84	4.34	1.39	0.6	17.24	13.36	NA	NA	0.88	0.06	6.52	4.62	6.55	1.85	2.65	0.88	NA	NA	25.1	6.61	2.59	1.58	3.16	2.02	0.36	0.17	4.16	2.57
Sweden	48	1979	1.25392	0.0982695	up	75.28	Europe/North America/Oceania	high	144.29	107.82	4.07	1.66	5.02	4.24	18.78	3.5	16.57	12.55	10.53	9.19	NA	2.38	4.17	1.23	0.83	16.89	12.83	NA	NA	0.97	0.07	6.41	3.97	6.23	1.98	2.57	1.08	NA	NA	26.02	6.6	2.34	1.7	3.03	2.03	0.27	0.21	4.16	2.74
Sweden	48	1980	1.1793	0.071625	up	75.28	Europe/North America/Oceania	high	141.47	107.14	4.72	1.26	5.88	3.79	19.27	3.37	16.27	12.39	10.26	8.69	NA	2.36	4.74	1.07	0.53	16.54	12.6	NA	NA	0.9	0.1	6.94	4.67	6.43	1.75	2.72	0.89	NA	NA	24.52	7.33	2.11	1.77	2.87	2.18	0.29	0.1	4.02	2.41
Sweden	48	1981	1.47836	0.169782	up	76.31	Europe/North America/Oceania	high	133.69	101.89	4.09	1.32	4.76	3.54	18.09	3.35	15.66	11.44	9.91	7.85	NA	2.79	4.07	0.91	0.54	15.99	11.67	NA	NA	0.67	0.09	6.27	3.85	6.3	1.98	2.76	1.12	NA	NA	23.7	8.02	2.15	1.57	2.32	1.83	0.31	0.1	3.8	2.59
Switzerland	49	1955	0.02008	-1.69724	up	69.34	Europe/North America/Oceania	high	172.46	122.21	NA	NA	3.86	2.56	23.55	7.46	20.07	14.3	10.84	9.64	NA	NA	NA	1.89	1.09	20.94	14.65	2.77	1.55	3.95	0.21	5.3	3.79	23.63	2.96	6.21	1.23	NA	NA	27.78	2.97	0.77	0.51	1.05	0.66	0.3	0.13	2.49	1.72
Switzerland	49	1956	0.11893	-0.924709	up	70.71	Europe/North America/Oceania	high	170.56	123.75	NA	NA	3.93	2.69	22.04	7.98	19.68	13.85	11.49	9.09	NA	NA	NA	1.69	1.38	20.43	14.2	3.24	2.02	3.61	0.19	6.56	4.32	21.43	2.43	6.04	0.99	NA	NA	27.46	3.46	0.94	0.58	1.19	1.24	0.28	0.11	2.69	1.18
Switzerland	49	1957	0.019508	-1.70979	up	70.71	Europe/North America/Oceania	high	172.03	120.62	NA	NA	3.83	2.79	22.33	7.46	18.96	13.84	10.59	9.34	NA	NA	NA	1.62	1.69	19.7	14.6	3.98	2.27	3.42	0.24	6.09	4.27	22.18	2.54	7.55	0.87	NA	NA	29.64	3.09	1.05	0.58	1.18	0.9	0.72	0.12	3.33	1.83
Switzerland	49	1962	0.052947	-1.27616	up	71.59	Europe/North America/Oceania	high	170.67	116.31	NA	NA	4.49	2.29	22.24	6.8	18.57	13.2	10.36	9.1	NA	NA	NA	1.59	1.09	19.29	13.73	4.07	2.39	3.07	0.16	6.06	4.92	21.92	2.54	7.63	0.99	NA	NA	33.25	2.63	1.4	1.12	1.16	1.11	0.47	0.06	3.61	1.84
Switzerland	49	1963	0.069097	-1.16054	up	71.59	Europe/North America/Oceania	high	173.12	112.54	NA	NA	3.32	2.78	22.19	6.8	18.41	12.17	10.91	8.64	NA	NA	NA	2.26	1.27	19.22	12.66	4.12	2.3	3.27	0.18	6.48	4.57	19.67	2.34	6.17	1.1	NA	NA	36.03	3.13	1.33	1.01	1.65	1.2	0.36	0.11	3.61	2.01
Switzerland	49	1964	0.084933	-1.07092	up	71.59	Europe/North America/Oceania	high	170.75	113.86	NA	NA	3.78	2.01	22.28	6.95	18.89	11.95	11.01	8.12	NA	NA	NA	2.54	1.29	19.55	12.47	3.89	2.12	3.18	0.09	6.17	4.64	20.69	2.18	7.36	0.81	NA	NA	35.09	3.57	1.26	0.92	1.41	1.03	0.4	0.03	2.66	1.57
Switzerland	49	1966	0.083389	-1.07889	up	72.58	Europe/North America/Oceania	high	169.64	111.14	NA	NA	3.51	2.44	23.18	5.7	18.08	13.18	10.27	9.16	NA	NA	NA	2.08	1.13	18.88	13.6	3.78	1.95	3.26	0.13	6.37	4.11	19.24	2.15	6.75	0.88	NA	NA	38.87	3.12	1.68	1.36	1.34	0.95	0.52	0.05	3.3	1.73
Switzerland	49	1967	0.049481	-1.30556	up	72.58	Europe/North America/Oceania	high	173.15	113.02	NA	NA	3.68	2.76	22.87	6.18	19.53	12.8	11.99	8.83	NA	NA	NA	2.08	1.13	20.18	13.45	4.26	1.78	3.47	0.2	6.56	4.78	18.6	2.06	6.61	0.92	NA	NA	40.08	3.82	1.4	0.9	1.5	1.04	0.34	0.07	3.49	2.25
Switzerland	49	1968	0.016308	-1.7876	up	72.58	Europe/North America/Oceania	high	174.45	111.03	NA	NA	3.06	2.87	23.65	5.12	19.54	12.38	11.18	8.69	NA	NA	NA	2.6	1.28	20.15	12.72	4.23	2.14	3.68	0.2	6.16	4.25	18.26	2.14	5.68	0.71	NA	NA	40.33	2.97	1.79	0.77	1.86	1.49	0.2	0.05	2.78	2.08
Switzerland	49	1969	0.112685	-0.948134	up	72.58	Europe/North America/Oceania	high	177.01	111.36	6.34	1.54	3.33	2.88	23.85	5.51	21.05	12.22	11.4	8	4.35	1.8	3.2	2.3	1.58	21.62	12.56	3.64	2.07	3.18	0.19	6.38	3.84	18.39	2.66	6.09	1.29	NA	NA	41.73	3.21	1.89	1.33	1.63	1.54	0.17	0.03	2.85	1.71
Switzerland	49	1970	0.191479	-0.717879	up	72.58	Europe/North America/Oceania	high	173.9	112.24	5.92	1.72	3.91	2.47	23.4	5.98	19.68	12.68	11.45	8.61	4.29	1.77	3.04	2.36	1.2	20.12	12.87	3.58	2.11	3.07	0.15	6.71	4.87	16.7	2.01	5.43	1.1	NA	NA	41.46	3.48	1.73	1.38	1.77	1.29	0.16	0.17	3.02	1.73
Switzerland	49	1971	0.063062	-1.20023	up	73.71	Europe/North America/Oceania	high	181.97	111.13	5.71	1.48	4.07	2.44	24.74	6.34	20.18	13.34	12.9	9.27	3.83	1.36	2.93	2.23	1.35	20.9	13.5	3.72	1.77	3.44	0.03	7.13	5.34	18.43	2.27	6.5	0.84	NA	NA	43.46	3.79	1.53	1.17	1.94	1.64	0.19	0.01	3.76	2.09
Switzerland	49	1972	0.078113	-1.10728	up	73.71	Europe/North America/Oceania	high	178.78	109.71	5.01	1.39	3.7	3.16	23.9	5.37	20.58	11.94	12.63	8.32	4.03	1.64	3.09	2.03	1.58	21.17	12.41	3.24	1.85	3.5	0.07	7.54	4.63	18.32	1.82	6.47	0.93	NA	NA	43.52	4.22	2.16	1.27	1.88	1.18	0.33	0.09	3.23	2
Switzerland	49	1973	0.170781	-0.76756	up	73.71	Europe/North America/Oceania	high	182.19	109.54	5.72	1.48	3.54	3.02	24.53	5.41	19.11	13	11.07	9.04	4.55	1.78	2.45	2.4	1.54	19.57	13.23	4.36	1.88	3.22	0.12	6.68	4.34	18.16	2.25	6.87	1.03	NA	NA	45.6	4.31	1.94	1.4	2	1.38	0.25	0.12	2.49	1.97
Switzerland	49	1974	0.572755	-0.242031	up	73.71	Europe/North America/Oceania	high	176.84	104.06	5.92	1.75	4.16	2.25	23.52	4.92	19.49	11.99	12.39	8.27	3.84	1.65	2.82	2.57	1.58	19.96	12.19	3.76	2.29	2.82	0.16	6.18	4.01	17.05	2.11	6.62	1.03	NA	NA	46.39	3.83	2.03	1.73	1.91	1.25	0.45	0.1	3.14	1.38
Switzerland	49	1975	1.32729	0.122967	up	73.71	Europe/North America/Oceania	high	180.52	104.99	5.69	1.72	3.96	2.36	24.97	4.98	19.4	11.93	12.09	7.89	3.76	1.81	3.16	2.96	1.71	20.21	12.14	4.05	1.96	3.21	0.2	5.62	3.97	16.86	2.17	6.1	1.08	NA	NA	48.86	4.48	2.87	1.28	2.3	1.59	0.39	0.09	1.82	1.55
Switzerland	49	1976	0.789515	-0.10264	up	75.19	Europe/North America/Oceania	high	180.58	103.83	6.09	1.8	4.55	2.58	23.54	3.9	19.21	13.07	12.22	9.34	3.92	1.89	2.94	2.98	2.28	19.69	13.41	3.82	2.14	3.08	0.32	5.85	4.08	16.99	2.14	6.64	1.03	NA	NA	48.04	4.7	2.11	1.6	2.05	1.07	0.45	0.05	1.55	1
Switzerland	49	1977	0.759975	-0.119201	up	75.19	Europe/North America/Oceania	high	178.01	103.62	6.73	1.75	5.06	3.39	24.11	4.18	18.26	11.62	11.58	8.54	4.01	1.57	3.54	4	2.45	18.86	11.91	4.09	2.08	2.96	0.25	6.75	3.67	16.8	1.95	6.85	0.94	NA	NA	49.02	4.66	2.44	1.4	2.4	1.58	0.37	0.02	1.46	0.86
Switzerland	49	1978	1.76851	0.247609	up	75.19	Europe/North America/Oceania	high	175.32	105.55	6.18	1.64	4.25	2.99	24.4	4.41	18.06	12.43	11.51	8.9	3.79	2.05	3.22	3.23	2.26	18.68	12.74	4.03	2.14	3.34	0.09	6.09	3.89	16.4	2.04	5.61	1.15	NA	NA	48.96	4.57	2.4	1.71	2.74	1.71	0.21	0.2	1.54	1.24
Switzerland	49	1979	1.46434	0.165641	up	75.19	Europe/North America/Oceania	high	173.74	103.26	5.95	1.5	4.49	3.24	23.96	4.53	18.22	12.36	11.82	8.62	3.35	1.9	3.21	3.43	2.1	18.62	12.5	4.1	2.07	3.02	0.23	5.55	4.04	16.06	2.13	6.5	0.98	NA	NA	49.68	4.66	2.35	1.54	2.04	1.43	0.31	0.15	1.93	0.95
Switzerland	49	1980	1.48786	0.172563	up	75.19	Europe/North America/Oceania	high	173.23	102.52	6.53	1.4	4.51	3.02	24.07	4.32	18.78	11.81	11.99	8.42	3.4	1.66	2.72	1.57	1.16	19.13	12.14	3.64	2.38	3.12	0.22	5.94	4.2	15.88	2.2	6.19	1.13	NA	NA	48.21	5.57	2.25	1.4	2.19	1.7	0.35	0.18	3.61	2.47
Switzerland	49	1981	2.14753	0.331938	up	76.09	Europe/North America/Oceania	high	183.12	104.77	7.45	2.07	4.57	3.55	24.59	4.13	18.42	11.89	12.08	8.17	3.59	1.68	2.89	1.6	1.02	18.8	12.25	4.13	1.9	3	0.19	5.85	4.21	17.56	2.2	7.16	1.11	NA	NA	49.08	5.35	2.36	1.51	2.51	1.42	0.18	0.05	4.26	2.69
Tajikistan	50	1982	7.4552	0.872459	up	62.82	Aisa/Africa/Latin America	low	102.64	58.15	NA	NA	NA	NA	5.23	2.77	3.72	4.47	1.8	1.97	NA	NA	NA	NA	NA	NA	NA	NA	NA	2.54	0.63	3	2.55	18.02	8.21	3.32	1.06	NA	NA	16.8	4.8	NA	NA	NA	NA	NA	NA	NA	NA
Tajikistan	50	1985	11.9939	1.07896	up	62.82	Aisa/Africa/Latin America	low	110.44	63.48	NA	NA	NA	NA	4.6	2.53	5.51	4.63	1.82	2.55	NA	NA	NA	NA	NA	NA	NA	NA	NA	3.12	0.4	4.92	2.56	21.41	8.82	4.42	1.74	NA	NA	17.62	6.17	NA	NA	NA	NA	NA	NA	NA	NA
Tajikistan	50	1986	9.26633	0.966908	up	63.66	Aisa/Africa/Latin America	low	103.66	66.76	NA	NA	NA	NA	6.56	3.04	5.71	6.22	2.46	2.94	NA	NA	NA	NA	NA	NA	NA	NA	NA	1.34	0.07	3.78	2.83	16.95	7.34	3.59	1.85	NA	NA	19.36	6.35	NA	NA	NA	NA	NA	NA	NA	NA
Tajikistan	50	1987	6.92703	0.840547	up	63.66	Aisa/Africa/Latin America	low	106.65	67.73	NA	NA	NA	NA	6.09	3.92	5.99	5.86	2.17	3.35	NA	NA	NA	NA	NA	NA	NA	NA	NA	1.38	0.14	4.14	2.79	19.49	8.16	5.56	2.17	NA	NA	20.9	5.89	NA	NA	NA	NA	NA	NA	NA	NA
Tajikistan	50	1988	5.59329	0.747667	up	63.66	Aisa/Africa/Latin America	low	108.68	62.4	NA	NA	NA	NA	5.6	4.26	5.67	3.77	1.01	1.45	NA	NA	NA	NA	NA	NA	NA	NA	NA	3.26	0.32	4.2	2.43	20.99	7.46	3.64	1.22	NA	NA	20.83	7.74	NA	NA	NA	NA	NA	NA	NA	NA
Tajikistan	50	1989	3.90443	0.591558	up	63.66	Aisa/Africa/Latin America	low	107.45	69.2	NA	NA	NA	NA	8.03	4.76	6.37	4.42	2.74	1.34	NA	NA	NA	NA	NA	NA	NA	NA	NA	2.67	0.37	3.78	2.93	17.14	8.15	2.36	1.36	NA	NA	21.41	6.73	NA	NA	NA	NA	NA	NA	NA	NA
Tajikistan	50	1990	3.31942	0.521063	up	63.66	Aisa/Africa/Latin America	low	101.43	63.47	NA	NA	NA	NA	6.17	4.68	6.21	2.96	2.25	1.49	NA	NA	NA	NA	NA	NA	NA	NA	NA	0.64	0.28	3.73	2.15	13.7	8.08	4	1.56	NA	NA	14.65	4.32	NA	NA	NA	NA	NA	NA	NA	NA
Tajikistan	50	1991	5.4374	0.735391	up	62.18	Aisa/Africa/Latin America	low	103.16	61.62	NA	NA	NA	NA	4.5	3.55	4.82	3.21	2.18	1.28	NA	NA	NA	NA	NA	NA	NA	NA	NA	1.29	0.44	3.81	2.75	16.71	7.84	4.68	1.65	NA	NA	15.38	4.48	NA	NA	NA	NA	NA	NA	NA	NA
Tajikistan	50	1992	7.34545	0.866019	up	62.18	Aisa/Africa/Latin America	low	89.15	59.03	NA	NA	NA	NA	7.74	3.17	4.21	3.73	1.84	1.62	NA	NA	NA	NA	NA	NA	NA	NA	NA	2.57	0.52	2.74	2.45	13.16	5.58	1.95	0.78	NA	NA	15.84	4.03	NA	NA	NA	NA	NA	NA	NA	NA
Tajikistan	50	1993	11.1592	1.04763	up	62.18	Aisa/Africa/Latin America	low	85.6	54.87	NA	NA	NA	NA	5.12	3.29	5.65	3.21	2.28	1.66	NA	NA	NA	NA	NA	NA	NA	NA	NA	1.92	0.41	3.09	2.5	16.33	6.44	4.06	1.32	NA	NA	11.27	2.57	NA	NA	NA	NA	NA	NA	NA	NA
Tajikistan	50	1994	43.0228	1.6337	up	62.18	Aisa/Africa/Latin America	low	69.29	50.35	NA	NA	NA	NA	4.33	3.76	3.32	2.38	1.21	0.77	NA	NA	NA	NA	NA	NA	NA	NA	NA	1.16	0.35	2.95	1.45	12.72	6.94	2.96	1.45	NA	NA	9.02	2.32	NA	NA	NA	NA	NA	NA	NA	NA
Tajikistan	50	1995	107.485	2.03135	up	62.18	Aisa/Africa/Latin America	low	57.23	40.11	NA	NA	NA	NA	4.36	2.95	3.29	1.31	1.08	0.76	NA	NA	NA	NA	NA	NA	NA	NA	NA	0.56	0.06	1.82	1.23	8.34	3.2	2.03	0.62	NA	NA	6.44	2.15	NA	NA	NA	NA	NA	NA	NA	NA
Tajikistan	50	1996	287.318	2.45836	up	62.89	Aisa/Africa/Latin America	low	52.63	36.33	NA	NA	NA	NA	3.84	1.82	1.91	2.01	0.76	0.74	NA	NA	NA	NA	NA	NA	NA	NA	NA	1.33	0.42	1.53	1.22	9.58	5.03	1.37	0.63	NA	NA	6.4	1.34	NA	NA	NA	NA	NA	NA	NA	NA
Tajikistan	50	1997	507.997	2.70586	up	62.89	Aisa/Africa/Latin America	low	54.13	36.93	NA	NA	NA	NA	3.9	1.86	4.06	2.27	2.11	0.74	NA	NA	NA	NA	NA	NA	NA	NA	NA	0.78	0.47	1.58	1.16	8.58	5.5	1.27	0.46	NA	NA	6.48	2.23	NA	NA	NA	NA	NA	NA	NA	NA
Tajikistan	50	1998	323.433	2.50978	up	62.89	Aisa/Africa/Latin America	low	54.32	38.55	NA	NA	NA	NA	3.65	1.8	2.88	2.28	1.01	0.83	NA	NA	NA	NA	NA	NA	NA	NA	NA	0.71	0.14	1.62	1.04	9.12	4.31	1.45	0.75	NA	NA	6.85	2.61	NA	NA	NA	NA	NA	NA	NA	NA
Tajikistan	50	1999	220.799	2.344	up	62.89	Aisa/Africa/Latin America	low	61.36	46.42	NA	NA	NA	NA	4.91	2.3	3.53	2.27	1.07	1.06	NA	NA	NA	NA	NA	NA	NA	NA	NA	0.91	0.69	2.45	1.51	8.1	6.37	1.01	0.56	NA	NA	7.1	2.43	NA	NA	NA	NA	NA	NA	NA	NA
Tajikistan	50	2000	3752.57	3.57433	up	62.89	Aisa/Africa/Latin America	low	54.56	41.93	NA	NA	NA	NA	4.69	2.09	2.66	1.43	0.96	0.65	NA	NA	NA	NA	NA	NA	NA	NA	NA	1.16	0.35	1.68	1.48	8.13	4.77	1.13	0.64	NA	NA	4.77	2.11	NA	NA	NA	NA	NA	NA	NA	NA
Tajikistan	50	2001	3921.2	3.59342	up	64.44	Aisa/Africa/Latin America	low	56.46	46.38	NA	NA	NA	NA	5.42	2.27	2.41	1.79	0.69	0.48	NA	NA	NA	NA	NA	NA	NA	NA	NA	0.7	0.72	1.99	1.65	9.63	5.68	1.54	1.07	NA	NA	4.88	2.44	NA	NA	NA	NA	NA	NA	NA	NA
Tajikistan	50	2002	3791.57	3.57882	up	64.44	Aisa/Africa/Latin America	low	70.54	54	NA	NA	NA	NA	5.69	2.51	3.67	2.17	1.26	0.79	NA	NA	NA	NA	NA	NA	NA	NA	NA	1.18	0.39	1.83	0.79	10.75	8.55	1.76	1.66	NA	NA	6.38	2.76	NA	NA	NA	NA	NA	NA	NA	NA
Tajikistan	50	2003	4508.57	3.65404	up	64.44	Aisa/Africa/Latin America	low	66.37	51.97	NA	NA	NA	NA	5.52	1.96	NA	2.77	0.85	0.38	NA	NA	NA	NA	NA	NA	NA	NA	NA	0.8	0.33	1.61	0.79	12.34	7.81	0.89	0.55	NA	NA	7.64	3.43	NA	NA	NA	NA	NA	NA	NA	NA
Tajikistan	50	2004	4078.1	3.61046	up	64.44	Aisa/Africa/Latin America	low	68.49	49.68	NA	NA	NA	NA	4.83	2.04	3.38	2.36	0.27	0.25	NA	NA	NA	NA	NA	NA	NA	NA	NA	1.64	0.49	1.03	0.6	14.39	7.42	1.17	0.87	NA	NA	8.04	3.23	NA	NA	NA	NA	NA	NA	NA	NA
Tajikistan	50	2005	3172.37	3.50138	up	64.44	Aisa/Africa/Latin America	low	71.8	50.61	NA	NA	NA	NA	5.75	2.48	3.41	1.87	0.26	0.09	NA	NA	NA	NA	NA	NA	NA	NA	NA	0.72	0.36	1.34	0.8	14.96	8.24	2.32	1.14	NA	NA	6.93	3.22	NA	NA	NA	NA	NA	NA	NA	NA
Thailand	51	1959	169.145	2.22826	no change	53.83	Aisa/Africa/Latin America	low	13.05	10.44	NA	NA	NA	NA	0.48	0.63	NA	NA	NA	NA	NA	NA	NA	NA	NA	0.91	0.5	NA	NA	0.07	0.02	0.07	0.05	2.93	1.39	2.02	1.21	NA	NA	1.2	0.42	NA	NA	NA	NA	NA	NA	NA	NA
Thailand	51	1960	49.0386	1.69054	no change	53.83	Aisa/Africa/Latin America	low	14.44	11.03	NA	NA	NA	NA	0.53	0.4	NA	NA	NA	NA	NA	NA	NA	NA	NA	1.09	0.52	NA	NA	0.09	0.01	0.03	0.04	2.73	1.27	1.91	1.02	NA	NA	1.19	0.53	NA	NA	NA	NA	NA	NA	NA	NA
Thailand	51	1961	62.2392	1.79406	no change	56.59	Aisa/Africa/Latin America	low	15.24	10.94	NA	NA	NA	NA	0.58	0.7	NA	NA	NA	NA	NA	NA	NA	NA	NA	1.28	0.58	NA	NA	0.06	0.01	0.18	0.09	3.08	1.44	2.12	1.13	NA	NA	1.17	0.55	NA	NA	NA	NA	NA	NA	NA	NA
Thailand	51	1962	64.0604	1.80659	no change	56.59	Aisa/Africa/Latin America	low	17.62	12.69	NA	NA	NA	NA	0.75	0.64	NA	NA	NA	NA	NA	NA	NA	NA	NA	1.38	0.49	NA	NA	0.14	0.03	0.12	0.09	2.98	1.34	1.91	1.08	NA	NA	1.64	0.53	NA	NA	NA	NA	NA	NA	NA	NA
Thailand	51	1963	79.6646	1.90127	no change	56.59	Aisa/Africa/Latin America	low	19.4	12.78	NA	NA	NA	NA	0.81	0.51	NA	NA	NA	NA	NA	NA	NA	NA	NA	0.99	0.73	NA	NA	0.09	NA	0.08	0.03	3.44	1.41	2.46	1.25	NA	NA	1.95	0.62	NA	NA	NA	NA	NA	NA	NA	NA
Thailand	51	1964	325.592	2.51267	no change	56.59	Aisa/Africa/Latin America	low	19.83	12.93	NA	NA	NA	NA	0.89	0.5	NA	NA	NA	NA	NA	NA	NA	NA	NA	1.08	0.68	NA	NA	0.12	0.04	0.12	0.05	3.43	1.39	2.02	1.17	NA	NA	1.86	0.85	NA	NA	NA	NA	NA	NA	NA	NA
Thailand	51	1965	519.637	2.7157	no change	56.59	Aisa/Africa/Latin America	low	21.45	14.11	NA	NA	NA	NA	0.61	0.71	NA	NA	NA	NA	NA	NA	NA	NA	NA	1.4	0.86	NA	NA	0.11	0.03	0.27	0.25	3.39	1.16	2.03	0.91	NA	NA	2.08	0.72	NA	NA	NA	NA	NA	NA	NA	NA
Thailand	51	1966	245.647	2.39031	no change	58.38	Aisa/Africa/Latin America	low	20.16	14.11	NA	NA	0.29	0.27	0.65	0.55	0.89	0.63	0.8	0.59	0.27	NA	NA	NA	NA	1.17	0.84	0.11	0.15	0.15	0.01	0.12	0.09	2.87	1.12	1.54	0.81	NA	NA	1.75	0.76	0.05	0.01	NA	NA	NA	0.01	0.08	0.06
Thailand	51	1967	217.764	2.33799	no change	58.38	Aisa/Africa/Latin America	low	22.22	15.44	NA	NA	0.38	0.32	0.86	0.65	1.27	0.68	1.11	0.63	0.11	NA	NA	NA	NA	1.46	0.77	0.11	0.04	0.15	0.01	0.12	0.09	3.01	1.12	1.7	0.81	NA	NA	1.83	0.8	0.07	0.02	NA	NA	NA	NA	0.13	0.13
Thailand	51	1968	254.245	2.40525	no change	58.38	Aisa/Africa/Latin America	low	19.49	13.62	NA	NA	0.31	0.28	0.84	0.43	0.87	0.5	0.79	0.47	0.24	NA	NA	NA	NA	1.1	0.65	0.07	0.04	0.02	NA	0.05	0.08	2.64	1.05	1.61	0.81	NA	NA	1.83	0.78	0.02	0.02	NA	NA	NA	NA	0.09	0.03
Thailand	51	1969	241.293	2.38254	no change	58.38	Aisa/Africa/Latin America	low	20.5	13.83	0.3	0.08	0.29	0.23	0.7	0.59	0.8	0.61	0.7	0.51	0.42	NA	NA	NA	NA	1	0.67	0.09	0.06	0.07	0.01	0.08	0.06	2.58	1.13	1.73	0.95	NA	NA	2.05	0.81	0.04	0.02	NA	NA	NA	NA	0.04	0.03
Thailand	51	1980	843.587	2.92613	no change	65.59	Aisa/Africa/Latin America	low	42.69	29.66	0.3	0.12	NA	NA	1.18	1.2	1.56	0.82	1.5	0.8	NA	NA	NA	NA	NA	1.92	1.05	NA	NA	0.35	0.07	0.81	0.63	3.44	1.42	1.94	0.95	NA	NA	5.66	1.91	NA	NA	NA	NA	NA	NA	NA	NA
Thailand	51	1988	650.655	2.81335	no change	69.82	Aisa/Africa/Latin America	low	NA	NA	NA	NA	NA	NA	NA	NA	NA	NA	3.76	NA	NA	NA	NA	NA	NA	NA	NA	NA	NA	NA	NA	NA	NA	NA	NA	NA	NA	NA	NA	NA	NA	NA	NA	NA	NA	NA	NA	NA	NA
Thailand	51	1990	496.186	2.69564	no change	69.82	Aisa/Africa/Latin America	low	60.76	38.83	0.36	0.08	0.82	0.63	0.96	0.54	2.09	1.29	2.06	1.26	1.81	0.59	0.29	NA	NA	2.16	1.32	NA	NA	0.24	0.04	1.52	0.99	2.3	0.87	1.28	0.61	0	NA	6.05	2.12	NA	NA	NA	NA	0.05	0.01	0.56	0.31
Thailand	51	1991	354.642	2.54979	no change	70.44	Aisa/Africa/Latin America	low	62.21	39.38	0.38	0.09	0.93	0.64	1.18	0.53	2.03	1.24	2.01	1.2	2.19	0.99	0.55	NA	NA	2.22	1.37	NA	NA	0.33	0.05	1.47	1.28	2.31	0.78	1.15	0.44	NA	NA	6.54	2.28	0.01	NA	NA	NA	0.02	0.01	0.39	0.32
Thailand	51	1992	297.038	2.47281	no change	70.44	Aisa/Africa/Latin America	low	64.71	40.15	0.36	0.07	1.02	0.65	1.26	0.66	2.24	1.36	2.16	1.33	1.92	0.56	0.26	NA	NA	2.46	1.42	NA	NA	0.29	0.02	1.58	1.27	2.25	0.72	1.22	0.48	NA	NA	6.35	2.22	NA	NA	NA	NA	0.04	0	0.49	0.23
Thailand	51	1994	175.601	2.24453	no change	70.44	Aisa/Africa/Latin America	low	68.95	41.72	0.29	0.05	0.37	0.22	1.63	0.8	2.41	1.48	2.37	1.46	0.11	0.95	0.5	NA	NA	2.51	1.56	NA	NA	0.29	0.05	1.72	1.26	2.35	0.8	1.16	0.62	17.26	7.04	7.28	2.54	NA	NA	NA	NA	0.02	0	0.66	0.41
Thailand	51	1995	140.521	2.14774	no change	70.44	Aisa/Africa/Latin America	low	70.17	42.28	0.38	0.06	0.84	0.61	1.66	0.76	2.27	1.38	2.23	1.36	0.02	0.86	0.48	NA	NA	2.55	1.5	0.07	0.07	0.31	0.03	1.63	1.18	2.23	0.78	1.26	0.54	16.62	6.51	7.93	2.82	0.06	0.02	NA	NA	0.05	0.01	0.73	0.33
Thailand	51	1996	147.046	2.16745	no change	70.63	Aisa/Africa/Latin America	low	66.36	38.84	0.32	0.08	1.48	0.85	1.72	1.24	2.75	1.54	2.73	1.52	NA	0.91	0.49	NA	NA	2.79	1.57	0.19	0.12	0.33	0.04	1.61	1.4	2.45	0.93	1.52	0.74	14.43	5.35	7.93	2.69	0	0.01	0	0	0.01	0.01	0.61	0.3
Thailand	51	1997	161.897	2.20924	no change	70.63	Aisa/Africa/Latin America	low	56.61	34.01	0.21	0.07	1.15	0.63	1.59	1.01	2.76	1.64	2.74	1.62	NA	0.76	0.3	NA	NA	2.88	1.71	0.12	0.09	0.21	0.02	1.59	1.3	1.75	0.62	0.95	0.46	15.28	5.49	7.59	2.76	NA	NA	0.01	NA	0.01	NA	0.46	0.21
Thailand	51	1998	215.268	2.33298	no change	70.63	Aisa/Africa/Latin America	low	62.82	38.84	0.24	0.06	1.71	0.94	1.64	1.29	3.78	2.31	3.76	2.3	0	0.98	0.49	0	NA	3.81	2.32	0.18	0.06	0.2	0.02	1.68	1.41	1.99	0.84	1.33	0.71	18.82	7.17	8.75	3.25	NA	NA	NA	NA	0.03	0.01	0.31	0.19
Thailand	51	1999	204.094	2.30983	no change	70.63	Aisa/Africa/Latin America	low	72.25	45.3	0.43	0.09	1.58	1.21	2.69	2.05	3.47	2.19	3.4	2.16	0	1.35	0.65	NA	NA	3.56	2.24	0.21	0.08	0.41	0.03	2.29	1.69	2.68	1	1.43	0.8	19.62	7.15	10.07	3.94	NA	0	0.01	0.01	0.07	0.02	0.33	0.25
Thailand	51	2002	70.8831	1.85054	no change	71.46	Aisa/Africa/Latin America	low	84.59	53.5	0.72	0.17	2.57	1.72	4.06	3.47	2.23	1.65	2.09	1.56	0.03	2.83	1.54	NA	NA	2.3	1.69	0.37	0.13	0.81	0.11	2.87	2.33	5	1.56	2.29	1.07	25.37	9.29	14.96	5.98	0	NA	NA	NA	0.43	0.12	0.08	0.06
Thailand	51	2003	58.9903	1.77078	no change	71.46	Aisa/Africa/Latin America	low	89.11	56.02	1	0.21	2.37	1.92	4.87	4.33	NA	2.03	2.8	1.9	0.06	5.44	2.51	NA	NA	3.05	2.08	0.44	0.16	1.14	0.13	2.7	2.4	6.08	2.2	2.37	1.5	27.4	10.46	16.21	6.35	NA	NA	NA	0.01	0.51	0.19	0.07	0.07
Thailand	51	2004	41.8443	1.62164	no change	71.46	Aisa/Africa/Latin America	low	87.52	55.8	0.76	0.17	2.34	1.82	4.79	4.02	2.46	1.65	2.33	1.57	NA	3.58	1.81	NA	NA	2.53	1.69	0.41	0.25	0.82	0.08	2.94	2.51	4.93	1.56	2.21	1.1	27.09	10.18	15.65	6.31	0	NA	NA	NA	0.63	0.22	0.08	0.09
Thailand	51	2005	46.3641	1.66618	no change	71.46	Aisa/Africa/Latin America	low	85.37	53.42	0.83	0.19	2.31	1.88	4.75	3.71	2.49	1.66	2.39	1.61	0.06	3.4	1.8	NA	NA	2.55	1.69	0.42	0.17	0.79	0.06	2.85	2.38	5.02	1.53	2.36	1.12	25.77	9.49	16.11	6.23	0	0.01	NA	NA	0.55	0.15	0.07	0.03
Thailand	51	2006	46.8389	1.67061	no change	73.3	Aisa/Africa/Latin America	low	84.87	53.66	0.81	0.19	2.37	1.99	4.88	3.95	2.62	1.64	2.5	1.57	0.05	3.7	1.81	NA	NA	2.66	1.68	0.41	0.19	0.98	0.08	2.91	2.32	5.6	1.61	2.68	1.19	26.22	9.91	15.2	6.37	NA	NA	NA	0	0.75	0.19	0.07	0.06
Trinidad and Tobago	52	1955	213.592	2.32959	no change	57.88	Aisa/Africa/Latin America	high	92.28	123.58	NA	NA	NA	NA	15.38	23.89	NA	NA	NA	NA	NA	NA	NA	NA	NA	10.88	14.98	NA	NA	1.5	NA	1.76	1.14	7.97	4.09	3.17	1.5	NA	NA	5.71	1.63	NA	NA	NA	NA	NA	NA	NA	NA
Trinidad and Tobago	52	1956	36.8775	1.56676	no change	60.82	Aisa/Africa/Latin America	high	83.49	109.03	NA	NA	NA	NA	14.56	18.23	NA	NA	NA	NA	NA	NA	NA	NA	NA	13.28	10.78	NA	NA	3.24	0.84	1.64	1.4	7.18	3.09	2.3	NA	NA	NA	5.94	1.6	NA	NA	NA	NA	NA	NA	NA	NA
Trinidad and Tobago	52	1957	83.6601	1.92252	no change	60.82	Aisa/Africa/Latin America	high	94.59	103.08	NA	NA	NA	NA	11.81	18.94	NA	NA	NA	NA	NA	NA	NA	NA	NA	13.96	11.82	NA	NA	2.11	0.8	2.48	1.88	8.15	1.81	2.46	0.3	NA	NA	5.7	1.92	NA	NA	NA	NA	NA	NA	NA	NA
Trinidad and Tobago	52	1958	47.6553	1.67811	no change	60.82	Aisa/Africa/Latin America	high	85.32	110.12	NA	NA	NA	NA	13.19	20.15	NA	NA	NA	NA	NA	NA	NA	NA	NA	9.39	9.2	NA	NA	3.06	0.3	3.64	1.1	10.21	2.41	2.04	0.48	NA	NA	8.45	1.67	NA	NA	NA	NA	NA	NA	NA	NA
Trinidad and Tobago	52	1960	1.54578	0.189147	no change	60.82	Aisa/Africa/Latin America	high	85.33	97.36	NA	NA	NA	NA	9.91	20.97	NA	NA	NA	NA	NA	NA	NA	NA	NA	9.87	8.32	NA	NA	2.75	0.3	3.27	2.43	7.47	3.48	2.47	2.25	NA	NA	9.61	4.13	NA	NA	NA	NA	NA	NA	NA	NA
Trinidad and Tobago	52	1966	4.19727	0.622967	no change	64.77	Aisa/Africa/Latin America	high	116.19	123.45	NA	NA	NA	NA	14.4	23.12	NA	NA	NA	NA	NA	NA	NA	NA	NA	7.75	8.95	NA	NA	0.89	1.38	2.31	0.75	10.98	5.64	4.11	2.22	NA	NA	12.42	4.91	NA	NA	NA	NA	NA	NA	NA	NA
Trinidad and Tobago	52	1980	0.274977	-0.560704	no change	66.67	Aisa/Africa/Latin America	high	98.15	94.66	3.75	0.84	NA	NA	20.56	11.43	8.89	8.06	5.17	5.25	NA	NA	NA	NA	NA	NA	NA	NA	NA	2.24	0.22	5.38	2.17	8.08	1.36	3.26	0.84	1.7	0.76	11.88	5.21	0.29	0.39	NA	NA	NA	NA	NA	NA
Trinidad and Tobago	52	1981	0.270758	-0.567419	no change	67.27	Aisa/Africa/Latin America	high	96.76	88.44	0.45	1.12	NA	NA	16.44	13.16	8.76	6.57	5.9	4.06	NA	NA	NA	NA	NA	NA	NA	NA	NA	2.52	NA	3.55	2.86	8.41	0.63	3.49	0.63	1.46	0.98	9.49	3.17	NA	NA	NA	NA	NA	NA	NA	NA
Turkmenistan	53	1990	0.027337	-1.56325	no change	62.83	Aisa/Africa/Latin America	low	132.92	81.32	NA	NA	NA	NA	8.63	4.72	5.53	2.59	2.35	0.98	NA	NA	NA	NA	NA	NA	NA	NA	NA	4.32	0.26	2.54	2.04	47.22	25.14	7.25	1.65	NA	NA	NA	NA	NA	NA	NA	NA	NA	NA	NA	NA
Turkmenistan	53	1991	0.453939	-0.343003	no change	62.69	Aisa/Africa/Latin America	low	NA	NA	4.57	1.76	NA	NA	7.81	3.8	5.06	3.65	1.52	1.76	NA	NA	NA	NA	NA	6.24	3.82	NA	NA	2.72	0.55	4.64	3.32	41.43	22.43	6.25	1.7	NA	NA	NA	NA	1.16	0.86	NA	NA	NA	NA	NA	NA
Turkmenistan	53	1992	0.287206	-0.541806	no change	62.69	Aisa/Africa/Latin America	low	NA	NA	4.06	1.14	NA	NA	8.92	3.96	5.5	3.63	2.59	1.5	NA	NA	NA	NA	NA	6.34	4.82	NA	NA	4.06	0.52	2.35	1.96	40.7	22.54	5.75	1.71	NA	NA	NA	NA	0.85	0.84	NA	NA	NA	NA	NA	NA
Turkmenistan	53	1993	0.07657	-1.11594	no change	62.69	Aisa/Africa/Latin America	low	NA	NA	3.85	1.25	NA	NA	9.26	3.16	4.39	4.44	1.5	1.59	NA	NA	NA	3.65	2.8	5.33	5.03	NA	NA	3.17	0.27	2.83	2.8	39.08	21.15	6.71	1.67	NA	NA	NA	NA	1.29	0.9	NA	NA	NA	NA	NA	NA
Turkmenistan	53	1994	0.224775	-0.648252	no change	62.69	Aisa/Africa/Latin America	low	111.71	72.58	NA	NA	NA	NA	8.76	3.31	6.26	3.99	2.64	1.98	NA	NA	NA	NA	NA	NA	NA	NA	NA	3.1	0.55	3.14	2.81	33.22	18.67	5.81	1.38	NA	NA	NA	NA	NA	NA	NA	NA	NA	NA	NA	NA
Turkmenistan	53	1995	0.245158	-0.610554	no change	62.69	Aisa/Africa/Latin America	low	102.57	66.28	NA	NA	NA	NA	7.98	2.13	4.34	5	2.26	1.1	NA	NA	NA	NA	NA	NA	NA	NA	NA	2.12	0.21	1.77	1.34	29.48	14.86	6.24	1.57	NA	NA	NA	NA	NA	NA	NA	NA	NA	NA	NA	NA
Turkmenistan	53	1996	0.337919	-0.471187	no change	63.57	Aisa/Africa/Latin America	low	102.03	67.39	NA	NA	NA	NA	7.59	4.19	5.17	5.1	2.81	1.69	NA	NA	NA	NA	NA	NA	NA	NA	NA	3.16	0.66	2.03	1.85	25.72	14.38	4.29	0.7	NA	NA	NA	NA	NA	NA	NA	NA	NA	NA	NA	NA
Turkmenistan	53	1997	0.333254	-0.477225	no change	63.57	Aisa/Africa/Latin America	low	89.34	63.38	NA	NA	NA	NA	6.85	5.14	4.46	3.78	1.29	0.63	NA	NA	NA	NA	NA	NA	NA	NA	NA	3.03	0.75	2.44	1.67	25.83	13.2	5.4	1.57	NA	NA	NA	NA	NA	NA	NA	NA	NA	NA	NA	NA
Turkmenistan	53	1998	3.21445	0.507107	no change	63.57	Aisa/Africa/Latin America	low	87.32	55.55	NA	NA	NA	NA	6.27	3.1	3.26	3.88	0.7	0.98	NA	NA	NA	NA	NA	NA	NA	NA	NA	1.86	0.52	2.08	1.49	22.27	11.15	5.55	1.34	NA	NA	NA	NA	NA	NA	NA	NA	NA	NA	NA	NA
United Kingdom	54	1962	0.009382	-2.0277	up	71.01	Europe/North America/Oceania	high	180.55	115.61	NA	NA	4.2	2.82	23.93	6.87	21.62	17.63	12.16	12.22	2.78	NA	NA	0.69	0.51	20.67	14.14	2.91	1.37	2.03	0.39	5.25	4.08	10.12	4.29	3.46	1.51	0.94	0.52	66.14	8.78	0.65	0.75	1.17	0.91	0.32	0.11	2.61	1.58
United Kingdom	54	1963	0.013054	-1.88426	up	71.01	Europe/North America/Oceania	high	180.65	114.59	NA	NA	NA	NA	24.07	6.68	NA	NA	NA	NA	NA	NA	NA	0.67	0.43	20.69	13.89	NA	NA	2.03	0.33	5.64	3.93	9.72	4.19	3.26	1.5	NA	NA	67.21	9.15	NA	NA	NA	NA	NA	NA	NA	NA
United Kingdom	54	1964	0.003704	-2.43133	up	71.01	Europe/North America/Oceania	high	181.45	116.29	NA	NA	NA	NA	24.9	6.98	NA	NA	NA	NA	NA	NA	NA	0.68	0.41	20.44	13.84	NA	NA	1.78	0.34	5.7	3.8	9.37	4.47	3.31	1.55	NA	NA	68.27	9.68	NA	NA	1.29	1.02	NA	NA	NA	NA
United Kingdom	54	1965	0.033119	-1.47992	up	71.01	Europe/North America/Oceania	high	184.16	116.2	NA	NA	NA	NA	24.25	6.65	NA	NA	NA	NA	NA	NA	NA	0.73	0.4	20.88	13.75	NA	NA	1.95	0.39	5.4	4.1	9.71	4.29	3.19	1.46	NA	NA	69.78	10.25	NA	NA	1.36	0.99	NA	NA	NA	NA
United Kingdom	54	1966	0.043921	-1.35733	up	71.68	Europe/North America/Oceania	high	184.27	116.18	NA	NA	NA	NA	24.34	6.56	NA	NA	NA	NA	NA	NA	NA	0.66	0.41	19.51	12.76	NA	NA	1.88	0.37	5.51	3.91	9.49	4.31	3.01	1.46	NA	NA	70.11	10.65	NA	NA	NA	NA	NA	NA	NA	NA
United Kingdom	54	1967	0.201969	-0.694715	up	71.68	Europe/North America/Oceania	high	185.44	116.79	NA	NA	4.12	2.77	24.97	6.52	21.24	17.22	11.99	11.77	2.38	NA	NA	0.49	0.32	18.79	12.4	3.04	1.39	1.82	0.36	5.42	3.8	9.6	4.31	3.04	1.41	NA	NA	72.08	11.27	0.74	0.82	1.41	1.07	0.31	0.12	3.05	1.92
United Kingdom	54	1968	0.260803	-0.583687	up	71.68	Europe/North America/Oceania	high	187.55	118.79	7.81	2.06	3.92	2.7	25.19	6.56	21.87	17.74	12.52	12.13	NA	1.28	1.4	0.49	0.32	18.73	11.97	NA	NA	1.57	0.28	5.72	4.04	9.9	4.26	3.18	1.43	NA	NA	72.34	11.7	0.77	0.91	1.49	1.13	0.27	0.12	3.27	1.77
United Kingdom	54	1969	0.223581	-0.650565	up	71.68	Europe/North America/Oceania	high	188.83	120.01	7.75	2.08	4.25	2.82	26.05	6.31	21.56	17.55	12.23	12.1	NA	1.23	1.4	0.5	0.32	18.07	11.55	NA	NA	1.79	0.28	5.83	3.75	9.51	4.41	2.99	1.45	NA	NA	73.81	11.94	0.85	0.83	1.55	1.22	0.31	0.12	2.9	1.89
United Kingdom	54	1970	0.426014	-0.370576	up	71.68	Europe/North America/Oceania	high	188.96	119.66	7.88	2.1	4.06	2.68	26.28	6.1	21.68	17.29	12.54	12.01	NA	1.25	1.34	0.45	0.28	17.66	11.2	NA	NA	1.94	0.27	5.67	3.68	10.02	4.33	3.08	1.46	NA	NA	73.84	12.39	0.85	0.84	1.56	1.17	0.3	0.12	2.96	1.74
United Kingdom	54	1971	0.481156	-0.317714	up	72.15	Europe/North America/Oceania	high	187.64	120.08	7.78	2.06	4.3	2.88	26.66	6.04	21.48	16.88	12.4	11.75	NA	1.15	1.41	0.43	0.28	17.46	10.79	NA	NA	1.78	0.3	5.57	3.66	9.79	4.33	2.88	1.35	NA	NA	73.47	13	0.82	1.07	1.56	1.2	0.26	0.11	2.91	1.88
United Kingdom	54	1972	0.599155	-0.222461	up	72.15	Europe/North America/Oceania	high	188.71	120.25	7.84	2.14	4.5	2.89	26.87	5.73	21.66	17.09	12.63	11.81	NA	1.18	1.38	0.41	0.23	16.67	10.69	NA	NA	1.66	0.29	5.49	3.88	9.79	4.19	2.88	1.32	NA	NA	74.28	13.6	0.9	1	1.71	1.19	0.25	0.11	3.03	2
United Kingdom	54	1973	0.958904	-0.0182249	up	72.15	Europe/North America/Oceania	high	188.05	120.55	7.76	2.12	4.27	2.94	27.47	5.82	21.31	16.83	12.35	11.63	NA	1.17	1.33	0.39	0.26	16.38	10.09	NA	NA	1.74	0.37	5.66	3.38	9.64	4.35	2.72	1.27	NA	NA	74.24	13.9	0.86	0.96	1.65	1.2	0.27	0.11	3.09	2.05
United Kingdom	54	1974	1.17388	0.0696222	up	72.15	Europe/North America/Oceania	high	188.63	120.98	7.84	2.27	4.52	3.03	26.59	5.14	21.57	16.93	12.9	11.95	NA	1.07	1.26	0.4	0.21	16.18	9.76	NA	NA	1.78	0.33	5.32	3.65	9.73	4.44	2.62	1.27	NA	NA	74.56	14.86	0.93	0.98	1.79	1.31	0.28	0.09	3.09	1.84
United Kingdom	54	1975	1.36085	0.133809	up	72.15	Europe/North America/Oceania	high	187.25	121.03	7.69	2.17	4.34	2.89	27.42	5.49	21.29	16.92	12.26	11.75	NA	1.08	1.2	0.36	0.26	15.96	9.65	NA	NA	1.68	0.31	5.67	3.61	9.86	4.33	2.81	1.28	NA	NA	72.8	15	0.92	0.99	1.85	1.27	0.24	0.12	3.07	1.94
United Kingdom	54	1976	2.17059	0.336577	up	72.93	Europe/North America/Oceania	high	189.06	122.88	7.76	2.19	4.52	3.01	27.45	5.57	21.8	16.99	12.58	11.67	NA	1.22	1.4	0.41	0.24	15.63	9.65	NA	NA	1.76	0.36	5.51	3.51	10.17	4.55	2.86	1.33	NA	NA	73.45	15.45	1.05	1.17	1.92	1.32	0.27	0.12	3.05	2
United Kingdom	54	1977	2.72166	0.434834	up	72.93	Europe/North America/Oceania	high	185.71	122.1	7.71	2.13	4.55	3.18	27.56	5.41	20.87	16.02	12.12	10.98	NA	1.15	1.27	0.38	0.24	15.48	9.43	NA	NA	1.59	0.35	5.53	3.57	9.77	4.51	2.62	1.26	NA	NA	72.23	16.1	1.01	1.14	1.89	1.38	0.24	0.13	3.06	2.07
United Kingdom	54	1978	3.39879	0.531325	up	72.93	Europe/North America/Oceania	high	186.56	123.02	7.52	2.31	4.92	3.07	27.77	5.37	20.4	15.8	11.91	10.84	NA	1.15	1.27	0.37	0.26	15.17	9.32	NA	NA	1.66	0.38	5.73	3.76	10.09	4.55	2.6	1.18	NA	NA	72.1	16.67	1.05	1.15	2.15	1.37	0.21	0.09	3.55	2.12
United Kingdom	54	1979	3.65121	0.562436	up	72.93	Europe/North America/Oceania	high	186.3	123.31	7.58	2.25	4.48	2.96	27.71	5.25	20.69	15.63	11.64	10.72	2.22	1.09	1.12	0.43	0.28	14.65	9.18	2.96	1.42	1.75	0.38	5.53	3.51	10.37	4.53	2.84	1.34	1.37	0.61	71.82	17.27	1.17	1.2	2.12	1.51	0.32	0.11	3.4	2.26
United Kingdom	54	1980	2.96551	0.4721	up	72.93	Europe/North America/Oceania	high	185.81	123.72	7.61	2.16	4.44	3.04	28.14	5.14	20.34	15.55	11.56	10.54	2.14	1.08	1.17	0.34	0.29	14.42	9.23	2.9	1.45	1.64	0.39	5.58	3.44	10.47	4.55	2.79	1.26	1.33	0.66	70.92	17.75	1.15	1.2	2.09	1.46	0.3	0.15	3.64	2.25
United Kingdom	54	1981	2.79517	0.446408	up	74.11	Europe/North America/Oceania	high	183.89	123.92	7.41	2.24	4.24	2.72	28.48	5.07	20.32	15.01	11.78	10.26	1.8	0.97	1.05	0.35	0.26	14.56	9.2	3.12	1.38	1.77	0.37	5.34	3.51	10.7	4.59	2.81	1.36	1.5	0.65	68.96	17.96	1.2	1.22	2.12	1.47	0.29	0.13	3.28	2.27
Uruguay	55	1963	0.037994	-1.42028	no change	68.34	Aisa/Africa/Latin America	low	192.12	133.04	NA	NA	NA	NA	20.15	9.78	NA	NA	NA	NA	NA	NA	NA	NA	NA	16.92	17.09	NA	NA	7.01	0.33	5.75	5.73	27.98	8.13	5.11	1.14	NA	NA	37.36	4.26	NA	NA	NA	NA	NA	NA	NA	NA
Uruguay	55	1965	0.074267	-1.1292	no change	68.34	Aisa/Africa/Latin America	low	198.64	126.76	NA	NA	NA	NA	21.8	7.98	NA	NA	NA	NA	NA	NA	NA	NA	NA	17.54	17.94	NA	NA	6.24	0.38	6.14	4.93	27.38	7.02	5.37	1.05	NA	NA	41.79	3.52	NA	NA	NA	NA	NA	NA	NA	NA
Uruguay	55	1966	0.147005	-0.832668	no change	68.55	Aisa/Africa/Latin America	low	201	125.53	7.43	1.29	3.13	2.12	19.18	7.88	NA	NA	12.21	13.13	4.4	2.72	6.68	1.91	0.4	18.88	17.84	3.47	1.29	6.78	0.51	6.82	4.26	28.33	5.94	5.18	1.31	1.85	1.97	42.73	3.25	0.34	0.46	0.92	0.53	0.52	0.2	3.23	2.03
Uruguay	55	1970	0.035411	-1.45086	no change	68.77	Aisa/Africa/Latin America	low	201.68	129.76	NA	NA	NA	NA	23.25	5.95	NA	NA	NA	NA	NA	NA	NA	NA	NA	19.56	19.57	NA	NA	6.43	0.52	7.25	4.23	28.33	6.22	5.87	0.91	NA	NA	43.41	4.04	NA	NA	NA	NA	NA	NA	NA	NA
Uruguay	55	1972	0.035336	-1.45178	no change	68.77	Aisa/Africa/Latin America	low	202.28	127.69	NA	NA	NA	NA	24.34	7.32	NA	NA	NA	NA	NA	NA	NA	NA	NA	19.5	17.01	NA	NA	7.91	0.31	6.37	4.09	27.59	6.04	5.73	1.12	NA	NA	42.69	3.71	NA	NA	NA	NA	NA	NA	NA	NA
Uruguay	55	1973	0.035286	-1.4524	no change	68.77	Aisa/Africa/Latin America	low	200.16	126.45	NA	NA	NA	NA	23.4	6.16	NA	NA	NA	NA	NA	NA	NA	NA	NA	18.84	19.15	NA	NA	8.06	0.33	5.25	4.33	28.99	4.56	6.43	1	NA	NA	44.08	3.6	NA	NA	NA	NA	NA	NA	NA	NA
Uruguay	55	1977	0.034734	-1.45925	no change	69.59	Aisa/Africa/Latin America	low	197.16	120.84	NA	NA	NA	NA	24.64	6.02	NA	NA	NA	NA	NA	NA	NA	NA	NA	18.09	16.97	NA	NA	7.29	0.16	5.69	3.76	28.32	4.99	6.26	0.81	NA	NA	47.14	3.98	NA	NA	NA	NA	NA	NA	NA	NA
Uruguay	55	1978	0.034519	-1.46194	no change	69.59	Aisa/Africa/Latin America	low	205.04	119.13	NA	NA	NA	NA	23.79	5.46	NA	NA	NA	NA	NA	NA	NA	NA	NA	19.29	15.13	NA	NA	7.36	0.29	5.05	4.39	29.13	4.84	6.22	0.77	NA	NA	50.17	4.11	NA	NA	NA	NA	NA	NA	NA	NA
Venezuela	56	1955	18.7682	1.27342	up	55.18	Aisa/Africa/Latin America	low	96.83	133.97	NA	NA	0.46	0.53	8.32	11.26	NA	NA	3.75	5.19	0.83	NA	NA	0.6	0.47	6.05	7.87	0.89	0.56	3.34	2.02	2.54	1.63	10.28	10.3	3.77	5.53	NA	NA	9.42	4.13	0.17	0.34	0.11	0.24	NA	NA	0.81	0.74
Venezuela	56	1956	19.095	1.28092	up	58.05	Aisa/Africa/Latin America	low	95.21	141.76	NA	NA	0.48	0.77	8.67	9.38	NA	NA	3.44	6.51	0.76	NA	NA	1.18	0.39	5.12	10.31	1.24	0.66	3.38	3.37	1.79	2.4	10.58	13.46	1.84	6.77	NA	NA	10.51	5.14	0.29	0.02	0.23	0.05	NA	NA	1.43	0.85
Venezuela	56	1957	11.6664	1.06694	up	58.05	Aisa/Africa/Latin America	low	103.23	132.17	NA	NA	0.8	0.83	7.62	11.19	NA	NA	4.57	6.34	1.58	NA	NA	0.8	0.39	6.91	9.03	1.34	1.2	3.39	2.36	2.22	1.51	10.84	11.37	4.14	5.14	NA	NA	8.76	5.77	0.23	0.59	0.11	0.24	0.1	NA	1.17	0.81
Venezuela	56	1958	11.6872	1.06771	up	58.05	Aisa/Africa/Latin America	low	103.95	130.14	1.89	1.48	0.44	0.41	7.46	10.5	NA	NA	3.21	4.84	1.12	0.87	NA	0.93	0.59	5.5	8.04	0.9	0.91	3.06	1.63	2.49	2.47	10.54	10.98	3.74	6.37	4.12	2.87	10.68	5.68	0.32	NA	0.56	0.26	0.15	NA	0.7	1.01
Venezuela	56	1959	7.49862	0.874982	up	58.05	Aisa/Africa/Latin America	low	98.82	129.52	2.21	1.77	0.38	0.39	8.69	10.81	NA	NA	3.96	6	0.35	1	NA	0.83	0.3	6	8.93	1.25	0.99	2.96	1.51	2.46	2.16	11.38	10.08	4.49	6.06	4.93	4.75	10.36	5.83	0.1	0.3	0.14	0.24	0.18	NA	1.19	1.24
Venezuela	56	1960	17.2843	1.23765	up	58.05	Aisa/Africa/Latin America	low	107.84	135.17	4.1	1.11	0.65	0.83	8.79	12.14	NA	NA	3.55	6.44	1.19	1.29	NA	0.85	0.36	5.94	9.58	0.86	0.85	4.06	2.65	2.97	3.12	11.11	8.38	3.19	3.13	5.53	4.84	9.86	5.59	0.18	0.2	0.32	0.22	0.17	0.08	1.56	1.05
Venezuela	56	1961	18.9602	1.27784	up	60.96	Aisa/Africa/Latin America	low	110.18	129.42	3.3	1.31	0.93	0.54	7.76	11.1	NA	NA	4.04	5.6	0.77	0.94	NA	0.29	0.4	5.64	7.93	1.69	0.98	3.36	2.02	2.92	2.87	12.07	9.81	4.19	4.74	2.5	4.43	10.69	6.29	0.43	0.27	0.28	0.31	0.09	0.07	1.36	0.92
Venezuela	56	1962	14.8594	1.172	up	60.96	Aisa/Africa/Latin America	low	110.6	124.99	4.05	1.21	1.17	0.65	9	12	NA	NA	3.36	5.78	0.83	0.97	NA	0.94	0.3	4.85	7.69	0.85	0.76	4.34	1.73	3.4	2.51	12.74	10.09	4.54	5.09	2.78	3.72	11.8	5.04	0.21	0.29	0.33	0.25	0.1	0.17	1.81	0.9
Venezuela	56	1963	33.7873	1.52875	up	60.96	Aisa/Africa/Latin America	low	107.85	130.31	NA	NA	0.9	0.53	9.98	12.49	NA	NA	3.58	4.78	0.71	1.97	NA	1.07	0.67	5.61	7.52	0.93	0.74	2.38	1.83	3.9	2.82	10.16	10.08	3.44	4.22	NA	2.62	10.99	5.93	NA	0.34	0.61	0.29	0.02	NA	1.69	1.98
Venezuela	56	1964	67.2303	1.82757	up	60.96	Aisa/Africa/Latin America	low	106.72	127.72	2.5	1.97	0.79	0.56	9.25	12.88	NA	NA	3.6	5.42	0.31	1.73	NA	0.73	0.34	5.2	8	1.21	0.89	3.99	1.86	2.78	2.82	12.84	8.92	4.4	4.45	2.79	2.6	12.69	6.01	0.34	0.31	0.58	0.54	0.05	0.05	2.13	0.9
Venezuela	56	1965	52.8672	1.72319	up	60.96	Aisa/Africa/Latin America	low	109.52	126.41	3.46	1.78	0.73	0.65	9.59	14.28	NA	NA	3.32	5.38	0.62	1.26	NA	0.85	0.44	6.21	7.22	0.72	0.79	3.41	2.13	3.21	2.98	11.25	8.57	3.66	3.58	2.91	2.67	13.9	7.58	0.27	0.24	0.45	0.4	0.28	0.19	1.77	1.3
Venezuela	56	1966	49.3661	1.69343	up	63.71	Aisa/Africa/Latin America	low	113.05	123.42	1.97	1.11	0.61	0.55	8.57	14.07	NA	NA	3.47	4.29	0.76	1.08	NA	0.91	0.58	5.81	6.44	0.69	0.93	2.93	1.62	4.24	2.73	11.67	8.56	3.84	3.8	2.32	2.53	14.87	6.85	0.52	0.12	0.48	0.62	0.14	0.15	2.35	2.34
Venezuela	56	1967	54.1401	1.73352	up	63.71	Aisa/Africa/Latin America	low	110.04	117.91	2.6	1.04	0.78	0.33	8.22	12.75	NA	NA	3.87	4.79	0.54	2.56	NA	0.9	0.58	6.03	7.04	1.17	0.76	2.42	2.27	3.26	3.08	10.45	9.73	3.35	4.09	3.1	2.47	12.45	5.68	0.17	0.47	0.55	0.46	0.15	0.05	1.64	2.13
Venezuela	56	1968	57.1158	1.75676	up	63.71	Aisa/Africa/Latin America	low	109.26	116.12	NA	NA	NA	NA	9.74	12.2	NA	NA	NA	NA	NA	NA	NA	NA	NA	5.56	7.24	NA	NA	3.56	1.71	3.67	2.69	11.24	6.94	3.74	2.77	NA	NA	12.96	7.18	NA	NA	NA	NA	NA	NA	NA	NA
Venezuela	56	1969	84.1274	1.92494	up	63.71	Aisa/Africa/Latin America	low	103.61	115.87	NA	NA	NA	NA	9.81	12.46	NA	NA	NA	NA	NA	NA	NA	NA	NA	4.05	6.65	NA	NA	4.06	1.78	3.07	2.68	10.71	8.08	3.27	3.42	NA	NA	12.65	6.32	NA	NA	NA	NA	NA	NA	NA	NA
Venezuela	56	1970	142.108	2.15262	up	63.71	Aisa/Africa/Latin America	low	108.4	108.42	2.19	1.35	0.85	0.69	9.97	11.87	NA	NA	3.2	3.83	0.73	2.15	NA	1.37	0.5	4.83	5.87	1.35	0.7	3.28	1.46	3.03	2.86	9.88	5.83	2.72	2.3	NA	NA	14.88	6.35	0.28	0.31	0.88	0.43	0.04	0.14	2.62	2.08
Venezuela	56	1971	211.854	2.32604	up	66.01	Aisa/Africa/Latin America	low	101.51	106.73	2.55	1.11	0.72	0.75	9.45	13.41	NA	NA	2.66	4	1.4	1.99	NA	0.84	0.64	4.19	5.31	0.92	0.83	3.13	1.62	3.43	2.99	9.95	6.58	3.22	2.52	NA	NA	14.82	6.24	0.22	0.23	0.48	0.76	0.13	0.11	3.12	1.82
Venezuela	56	1972	156.843	2.19546	up	66.01	Aisa/Africa/Latin America	low	101.74	103.4	3.16	1.12	1.23	0.74	9.16	11.71	NA	NA	3.14	3.85	0.74	1.96	NA	0.95	0.27	5.31	5.65	1.43	0.76	2.25	1.15	3.7	2.9	8.35	6.3	3.13	2.34	NA	NA	15.55	6.66	0.2	0.21	0.83	0.87	0.09	NA	2.19	1.47
Venezuela	56	1973	98.2679	1.99241	up	66.01	Aisa/Africa/Latin America	low	99.14	106.44	2.44	1.04	0.97	1.25	9.55	11.47	NA	NA	2.95	3.6	0.89	1.64	NA	1.13	0.81	4.92	5.67	0.93	0.47	2.4	1.22	3.96	3.03	9.1	6.72	2.36	2.8	NA	NA	12.27	6.77	0.35	0.2	0.38	0.56	0.04	0.02	2.33	1.28
Venezuela	56	1974	62.5926	1.79652	up	66.01	Aisa/Africa/Latin America	low	98.88	98.61	2.64	1.26	1.3	0.54	7.9	11.96	NA	NA	3.06	4.32	1.34	1.77	NA	0.83	0.25	4.7	5.95	1	0.41	2.96	0.88	3.48	3	8.68	5.07	2.76	2.18	NA	NA	14.7	6.81	0.81	0.76	0.68	0.59	0.06	NA	1.88	1.6
Venezuela	56	1975	46.9586	1.67171	up	66.01	Aisa/Africa/Latin America	low	102.14	99.62	NA	NA	NA	NA	8.43	10.55	NA	NA	NA	NA	NA	NA	NA	NA	NA	5.29	5.79	NA	NA	3.52	0.69	3.66	3.23	9.72	4.76	2.3	2.14	NA	NA	16.05	6.8	NA	NA	NA	NA	NA	NA	NA	NA
Venezuela	56	1976	36.447	1.56166	up	67.63	Aisa/Africa/Latin America	low	102.97	100.54	2.51	1.03	0.89	0.7	9.04	10.9	NA	NA	3.58	4.34	1.23	1.86	NA	0.72	0.55	5.51	5.84	1.19	0.6	2.48	1.05	3.92	2.99	9.01	5.32	2.55	2.06	NA	NA	14.91	7.72	0.22	0.35	1.02	0.75	0.1	0.03	2.5	1.37
Venezuela	56	1977	39.2773	1.59414	up	67.63	Aisa/Africa/Latin America	low	97.6	95.76	2.25	0.96	0.71	0.73	9.73	10.18	NA	NA	3.49	4.27	1.45	1.96	NA	0.64	0.28	4.72	5.71	0.97	0.74	3.39	0.94	3.01	3.09	8.91	4.82	2.38	2.34	NA	NA	16.48	6.63	0.42	0.24	1.12	0.89	0.22	0.09	2.37	1.09
Venezuela	56	1978	36.3578	1.5606	up	67.63	Aisa/Africa/Latin America	low	97.02	94.93	2.78	0.66	1.17	0.89	8.92	9.82	NA	NA	3.45	4.9	1.24	1.96	NA	0.82	0.31	4.98	7	1.11	0.83	2.59	1.32	4.34	3.03	8.1	4.39	2.23	1.78	NA	NA	14.77	5.94	0.38	0.36	0.72	0.86	0.08	0.11	2.22	1.77
Venezuela	56	1979	32.776	1.51556	up	67.63	Aisa/Africa/Latin America	low	92.72	92.19	2.18	0.75	NA	NA	9.75	10.2	NA	NA	2.96	4.3	NA	NA	NA	NA	NA	NA	NA	NA	NA	2.58	0.88	4.33	2.81	7.94	3.98	2.2	1.56	4.47	4.16	15.59	6.67	0.48	0.39	NA	NA	NA	NA	NA	NA
Venezuela	56	1980	26.3001	1.41996	up	67.63	Aisa/Africa/Latin America	low	98.39	93.44	2.2	1.13	0.96	0.63	8.29	10.47	NA	NA	2.87	4.22	1.16	2.09	NA	0.79	0.51	4.38	5.6	NA	NA	2.92	1.34	4.28	3.69	8.94	4.97	2.22	1.83	4.48	3.5	15.24	7.07	0.2	0.15	1.13	0.61	0.09	NA	1.86	1.47
Venezuela	56	1981	22.1153	1.34469	up	68.72	Aisa/Africa/Latin America	low	97.04	87.93	2.17	0.9	NA	NA	7.98	8.97	NA	NA	3.55	3.41	NA	NA	NA	NA	NA	NA	NA	NA	NA	2.71	0.68	4.15	3.24	7.95	3.99	2.39	1.81	2.71	1.59	15.59	7.09	0.36	0.28	NA	NA	NA	NA	NA	NA
Venezuela	56	1982	27.3286	1.43662	up	68.72	Aisa/Africa/Latin America	low	93.23	86.4	1.89	0.81	NA	NA	8.34	8.96	NA	NA	3.12	3.35	NA	NA	NA	NA	NA	NA	NA	NA	NA	2.6	0.52	3.54	2.86	8.05	3.78	2.2	1.6	1.86	1.26	15.62	6.77	0.32	0.3	NA	NA	NA	NA	NA	NA
Venezuela	56	1983	52.2258	1.71789	up	68.72	Aisa/Africa/Latin America	low	104.78	97.18	1.96	1.35	NA	NA	8.91	10.61	NA	NA	3.54	4.01	NA	NA	NA	NA	NA	NA	NA	NA	NA	3.43	0.85	4.06	3.14	9.19	4.3	2.51	1.92	1.78	1.21	17.13	7.32	0.53	0.33	NA	NA	NA	NA	NA	NA
Venezuela	56	1985	84.157	1.92509	up	68.72	Aisa/Africa/Latin America	low	91.97	81.01	1.83	0.68	NA	NA	8.4	9.21	NA	NA	3.56	3.65	NA	NA	NA	NA	NA	NA	NA	NA	NA	2.65	0.52	3.83	3.43	7.99	2.91	2.4	1.22	1.79	1.05	15.7	7.05	0.41	0.47	NA	NA	NA	NA	NA	NA
Venezuela	56	1986	82.298	1.91539	up	70.51	Aisa/Africa/Latin America	low	89.01	81.01	1.99	1	NA	NA	8.96	8.85	NA	NA	3.37	3.49	NA	NA	NA	NA	NA	NA	NA	NA	NA	2.74	0.52	3.69	3.54	7.71	3.46	2.28	1.67	1.82	1.28	15.22	6.41	0.34	0.26	NA	NA	NA	NA	NA	NA
Venezuela	56	1987	100.436	2.00189	up	70.51	Aisa/Africa/Latin America	low	94.64	86.38	1.92	0.72	NA	NA	9.86	9.7	NA	NA	3.82	4.03	NA	NA	NA	NA	NA	NA	NA	NA	NA	2.92	0.47	4.04	3.37	7.84	2.95	2.03	1.14	1.8	1.59	17.19	7.51	0.35	0.27	NA	NA	NA	NA	NA	NA
Venezuela	56	1988	249.344	2.3968	up	70.51	Aisa/Africa/Latin America	low	94.85	86	1.58	0.98	NA	NA	9.8	10.98	NA	NA	4.37	3.73	NA	NA	NA	NA	NA	NA	NA	NA	NA	3.08	0.67	3.88	3.28	7.83	3.07	2.17	1.34	1.47	0.89	17.15	7.77	0.37	0.23	NA	NA	NA	NA	NA	NA
Venezuela	56	1989	230.089	2.3619	up	70.51	Aisa/Africa/Latin America	low	91.02	80.43	1.85	0.79	NA	NA	9.35	8.43	NA	NA	4.86	4	NA	NA	NA	NA	NA	NA	NA	NA	NA	2.77	0.73	4.05	2.86	7.87	2.85	2.55	0.85	1.1	0.93	15.88	7.79	0.38	0.24	NA	NA	NA	NA	NA	NA
Venezuela	56	1990	242.743	2.38515	up	70.51	Aisa/Africa/Latin America	low	103.63	91.69	1.65	0.8	NA	NA	10.4	10.18	NA	NA	4.57	4.22	NA	NA	NA	NA	NA	NA	NA	NA	NA	3.12	0.65	4.23	3.4	8.49	2.82	2.18	1.19	1.66	0.97	19.07	9.03	0.51	0.33	NA	NA	NA	NA	NA	NA
Venezuela	56	1992	105.779	2.0244	up	71.5	Aisa/Africa/Latin America	low	101.14	88.73	2.06	0.99	NA	NA	11.24	10	NA	NA	3.75	4.56	NA	NA	NA	NA	NA	NA	NA	NA	NA	3.48	0.71	3.41	3.25	8.54	2.93	2.37	1.43	1.17	0.8	18.81	8.58	0.46	0.21	NA	NA	NA	NA	NA	NA
Venezuela	56	1993	60.6012	1.78248	up	71.5	Aisa/Africa/Latin America	low	98.65	84.35	1.83	0.7	NA	NA	10.28	10.41	NA	NA	4.23	3.98	NA	NA	NA	NA	NA	NA	NA	NA	NA	3.34	0.54	4.2	3.29	7.76	2.32	2.1	0.99	1.14	0.64	17.69	8.34	0.42	0.27	NA	NA	NA	NA	NA	NA
Venezuela	56	1994	64.9768	1.81276	up	71.5	Aisa/Africa/Latin America	low	101.4	87.59	2.22	0.88	NA	NA	11.57	10.59	NA	NA	4.41	4.55	NA	NA	NA	NA	NA	NA	NA	NA	NA	3.05	0.6	4	3.05	7.92	2.67	2.45	1.19	1.24	0.64	18.84	9.1	0.35	0.35	NA	NA	NA	NA	NA	NA
Venezuela	56	1996	85.8704	1.93384	up	72.15	Aisa/Africa/Latin America	low	99.34	85.5	1.72	0.75	1.58	1.51	11.23	11.11	NA	NA	4.58	4.48	1.29	1.16	NA	0.67	0.44	6.27	6.03	1.66	1.17	3.27	0.84	3.77	3.41	8.15	2.91	2.15	1.19	4.54	4	17.14	8.31	0.39	0.28	0.86	0.97	0.21	0.1	2.97	2.03
Venezuela	56	1997	100.17	2.00074	up	72.15	Aisa/Africa/Latin America	low	98.67	84.21	1.56	0.89	1.91	1.48	11.15	10.25	NA	NA	4.55	4.31	1.19	0.75	NA	0.59	0.36	6.1	5.82	1.46	1.13	3.59	0.51	4.05	3.12	8.25	2.53	2.37	1.32	4.59	3.86	18.03	8.73	0.39	0.25	1.35	1.06	0.13	0.09	2.46	2.35
Venezuela	56	1998	96.0925	1.98269	up	72.15	Aisa/Africa/Latin America	low	97.69	81.17	1.78	0.75	1.59	1.28	11.64	9.84	NA	NA	4.37	4.54	0.98	0.77	NA	0.49	0.22	5.64	5.85	1.44	0.93	3.43	0.59	3.68	2.93	8.5	2.38	2.34	1.1	4.88	3.95	17.37	8.48	0.47	0.16	1.46	0.92	0.23	0.07	3.23	1.89
Venezuela	56	1999	83.3845	1.92109	up	72.15	Aisa/Africa/Latin America	low	97.98	82.56	1.77	0.75	1.69	1.45	11.29	11.38	NA	NA	4.92	4.11	0.97	1.31	NA	0.65	0.38	6.61	5.37	1.84	0.81	3.21	0.64	3.74	3.29	7.5	2.59	2.31	1.16	4.3	3.69	17.48	8.9	0.55	0.26	1.22	0.98	0.15	0.1	2.78	2.06
Venezuela	56	2000	126.574	2.10234	up	72.15	Aisa/Africa/Latin America	low	96.87	80.82	1.66	0.66	1.8	1.42	11.8	9.12	NA	NA	5.06	4.65	1.2	0.91	NA	0.77	0.37	6.72	6.11	1.7	1	3.08	0.47	3.98	3.07	7.38	2	2.16	0.95	4.45	3.26	16.45	8.9	0.43	0.36	1.16	0.99	0.13	0.09	2.94	2.03
Venezuela	56	2001	83.9037	1.92378	up	72.77	Aisa/Africa/Latin America	low	96.04	80.72	1.76	0.78	1.93	1.65	11.43	10.73	NA	NA	4.51	4.2	0.98	1.04	NA	0.76	0.43	6.03	5.77	1.85	1.03	2.91	0.44	3.86	3.01	7.66	2.28	2.35	1.08	4.09	3.62	17.23	9.23	0.45	0.24	0.98	0.98	0.24	0.03	2.79	1.94
Venezuela	56	2002	121.904	2.08602	up	72.77	Aisa/Africa/Latin America	low	94.29	82.62	1.42	0.75	2.06	1.7	11.99	10.17	NA	NA	4.38	4.49	1.12	1.1	NA	0.67	0.34	6	5.94	1.69	1.01	2.86	0.55	3.71	3.32	7.06	2.27	2.27	0.96	4.02	3.45	16.91	9.24	0.52	0.27	1.27	1.15	0.2	0.12	2.54	2.09
Venezuela	56	2003	129.228	2.11136	up	72.77	Aisa/Africa/Latin America	low	96.17	83.05	1.7	0.73	1.96	1.68	12.59	10.81	NA	NA	4.41	4.28	1.19	0.86	NA	0.59	0.43	6.23	6.02	1.83	1.19	3.38	0.56	3.92	3.28	7.9	2.25	2.62	1.09	4.12	3.41	17.57	9.1	0.58	0.41	1.21	0.91	0.18	0.12	2.56	2.21
Venezuela	56	2004	187.332	2.27261	up	72.77	Aisa/Africa/Latin America	low	95.23	80.21	1.72	0.66	1.9	1.4	12.71	9.97	NA	NA	4.39	4.54	1.18	1	NA	0.54	0.46	6.22	6.03	1.86	1.01	2.99	0.46	3.87	3.26	7.38	2.09	2.27	1.03	3.76	3.51	17.68	9.3	0.49	0.34	1.29	1.09	0.18	0.07	2.97	1.93
Venezuela	56	2005	178.278	2.2511	up	72.77	Aisa/Africa/Latin America	low	94.4	80.85	1.66	0.71	1.93	1.74	12.68	10.29	NA	NA	4.31	4.02	1.14	0.93	NA	0.62	0.46	6.09	5.44	2.02	0.97	2.95	0.43	3.58	2.85	7.15	1.99	2.26	0.88	3.7	3.14	17.08	9.4	0.53	0.34	1.31	1.19	0.13	0.08	2.87	2.08
Venezuela	56	2006	144.542	2.15999	up	73.75	Aisa/Africa/Latin America	low	93.7	77.8	1.44	0.79	2.17	1.64	11.93	10.21	NA	NA	4.38	3.95	0.97	0.95	NA	0.71	0.38	6.15	5.59	1.81	1.17	2.77	0.42	3.44	3.23	6.87	1.92	2.06	1.01	3.97	3.13	17.38	8.75	0.5	0.45	1.13	1	0.22	0.08	2.94	1.97
Venezuela	56	2007	160.425	2.20527	up	73.75	Aisa/Africa/Latin America	low	94.58	77.43	1.83	0.75	2.13	1.62	12.13	9.7	NA	NA	4.53	4.39	1.01	0.89	NA	0.58	0.39	6.35	5.83	1.84	1	3.01	0.46	3.62	2.88	7.38	2.04	2.45	0.93	4.07	3.06	17.44	9.83	0.43	0.27	1.26	0.99	0.19	0.07	2.67	1.78
[truncated: 12 more columns]
