# Supplementary material for: Worldwide malaria incidence and cancer mortality are inversely associated
Source: Infect Agent Cancer. 2017 Feb 14;12:14. doi: 10.1186/s13027-017-0117-x (PMC5307699; doi:10.1186/s13027-017-0117-x)
Supplement: Additional file 2: Table S2. — Regression analysis of Malaria incidence and other individual cancer mortality. (XLS 55 kb) [file 13027_2017_117_MOESM2_ESM.xls]

## Sheet: Sheet1
Cancer	Basic model	Adjusted model	Period		Income		Geographical location		Malaria incidence trend
			1955-1981	1982-2008	Low income	High income	Asia/Africa/Latin America	Europe/North America/Oceania	Down	No change	Up
All cancer
Male	-0.031 (-0.037, -0.025) ***	-0.020 (-0.027, -0.014) ***	-0.011 (-0.016, -0.005) ***	-0.024 (-0.034, -0.015) ***	-0.028 (-0.037, -0.018) ***	-0.011 (-0.015, -0.006) ***	-0.027 (-0.036, -0.018) ***	-0.016 (-0.020, -0.012) ***	-0.020 (-0.031, -0.008) ***	-0.013 (-0.026, 0.000) *	-0.021 (-0.032, -0.010) ***
Female	-0.032 (-0.037, -0.026) ***	-0.020 (-0.026, -0.014) ***	-0.005 (-0.010, 0.000) **	-0.011 (-0.019, -0.003) **	-0.025 (-0.034, -0.016) ***	-0.007 (-0.011, -0.003) ***	-0.024 (-0.033, -0.016) ***	-0.010 (-0.013, -0.006) ***	-0.025 (-0.036, -0.013) ***	-0.006 (-0.018, 0.006)	-0.003 (-0.012, 0.007)
Bladder
Male	-0.008 (-0.025, 0.009)	-0.003 (-0.021, 0.014)	-0.003 ( -0.027, 0.022)	-0.034 (-0.063, -0.006) **	-0.034 (-0.059, -0.009) ***	-0.014 ( -0.035, 0.007)	-0.032 (-0.057, -0.006) **	-0.029 ( -0.043, -0.014) ***	-0.031 ( -0.073, 0.010)	0.002 (-0.033, 0.037)	0.037 ( 0.011, 0.064) ***
Female	-0.032 (-0.051, -0.012) ***	-0.022 (-0.042, -0.002) **	0.008 (-0.020, 0.035)	-0.054 (-0.088, -0.019) ***	-0.044 (-0.075, -0.014) ***	-0.004 ( -0.030, 0.022)	-0.046 (-0.076, -0.015) ***	-0.015 ( -0.035, 0.006)	-0.095 ( -0.140, -0.049) ***	-0.005 (-0.048, 0.038)	0.041 ( 0.017, 0.064) ***
Brain
Male	-0.031 ( -0.048, -0.014) ***	-0.012 ( -0.029, 0.004)	-0.021 ( -0.041, 0.000) **	0.011 ( -0.024, 0.045)	-0.008 ( -0.040, 0.023)	-0.018 ( -0.035, -0.001) **	0.004 ( -0.029, 0.037)	-0.015 ( -0.030, 0.000) *	-0.001 ( -0.031, 0.029)	0.006 ( -0.034, 0.045)	-0.014 ( -0.037, 0.009)
Female	-0.042 ( -0.059, -0.025) ***	-0.023 ( -0.040, -0.006) ***	-0.024 ( -0.046, -0.003) **	-0.003 ( -0.040, 0.035)	-0.022 ( -0.055, 0.011)	-0.022 ( -0.040, -0.004) **	-0.015 ( -0.050, 0.019)	-0.018 ( -0.035, -0.002) **	0.002 ( -0.033, 0.038)	-0.019 ( -0.059, 0.021)	-0.021 ( -0.046, 0.003) *
Breast
Female	-0.046 ( -0.056, -0.037) ***	-0.030 (-0.040, -0.020) ***	-0.020 ( -0.029, -0.010) ***	-0.032 ( -0.045, -0.019) ***	-0.032 (-0.047, -0.017) ***	-0.027 ( -0.036, -0.019) ***	-0.031 (-0.045, -0.016) ***	-0.033 ( -0.041, -0.024) ***	-0.052 ( -0.078, -0.026) ***	-0.019 ( -0.040, 0.003) *	-0.010 (-0.023, 0.004)
Cervix
Female	-0.053 (-0.065, -0.042) ***	-0.044 (-0.057, -0.031) ***	-0.056 (-0.074, -0.038) ***	-0.023 (-0.042, -0.003) **	-0.029 (-0.045, -0.014) ***	-0.079 (-0.101, -0.056) ***	-0.028 (-0.044, -0.012) ***	-0.100 ( -0.122, -0.078) ***	-0.014 ( -0.056, 0.029)	-0.012 (-0.038, 0.013)	-0.047 (-0.066, -0.028) ***
Corpus uteri
Female	-0.013 (-0.048, 0.022)	0.002 ( -0.035, 0.038)	-0.047 ( -0.091, -0.003) **	0.027 (-0.050, 0.104)	0.020 ( -0.043, 0.083)	-0.043 ( -0.089, 0.003) *	-0.006 (-0.067, 0.056)	-0.038 (-0.079, 0.003) *	0.153 ( 0.051, 0.255) ***	-0.049 (-0.131, 0.033)	-0.011 ( -0.052, 0.030)
Colon
Male	-0.072 ( -0.087, -0.056) ***	-0.052 (-0.068, -0.036) ***	-0.031 ( -0.048, -0.014) ***	-0.059 ( -0.081, -0.038) ***	-0.067 (-0.090, -0.043) ***	-0.030 ( -0.046, -0.013) ***	-0.070 (-0.093, -0.046) ***	-0.019 ( -0.029, -0.009) ***	-0.052 ( -0.092, -0.011) **	-0.048 ( -0.082, -0.015) ***	-0.050 ( -0.073, -0.027) ***
Female	-0.087 (-0.102, -0.072) ***	-0.063 (-0.078, -0.048) ***	-0.039 (-0.054, -0.024) ***	-0.064 (-0.086, -0.043) ***	-0.081 (-0.104, -0.059) ***	-0.026 (-0.038, -0.013) ***	-0.082 (-0.104, -0.060) ***	-0.022 (-0.032, -0.012) ***	-0.070 (-0.110, -0.030) ***	-0.038 (-0.069, -0.007) **	-0.055 (-0.077, -0.033) ***
Colon rectum and anus
Male	-0.051 ( -0.062, -0.041) ***	-0.037 (-0.047, -0.026) ***	-0.025 (-0.037, -0.013) ***	-0.041 ( -0.058, -0.025) ***	-0.040 (-0.057, -0.024) ***	-0.029 (-0.040, -0.018) ***	-0.042 (-0.058, -0.026) ***	-0.025 ( -0.035, -0.016) ***	-0.056 ( -0.083, -0.029) ***	-0.025 (-0.045, -0.006) **	-0.036 ( -0.055, -0.018) ***
Female	-0.058 (-0.068, -0.048) ***	-0.042 (-0.052, -0.032) ***	-0.034 (-0.046, -0.022) ***	-0.045 (-0.060, -0.029) ***	-0.046 (-0.061, -0.030) ***	-0.031 (-0.041, -0.020) ***	-0.047 (-0.063, -0.032) ***	-0.025 (-0.034, -0.015) ***	-0.069 (-0.095, -0.044) ***	-0.026 (-0.044, -0.008) ***	-0.039 (-0.058, -0.020) ***
Gallbladder
Male	-0.004 (-0.029, 0.021)	0.008 (-0.017, 0.034)	-0.032 ( -0.063, 0.000) *	0.051 ( 0.001, 0.101) **	-0.013 (-0.057, 0.031)	-0.033 ( -0.062, -0.004) **	-0.004 (-0.048, 0.041)	-0.020 ( -0.047, 0.007)	0.000 ( -0.071, 0.070)	-0.021 ( -0.075, 0.033)	0.047 ( 0.013, 0.080) ***
Female	-0.022 ( -0.047, 0.002) *	-0.012 ( -0.036, 0.013)	-0.062 ( -0.095, -0.030) ***	0.020 ( -0.034, 0.073)	0.001 ( -0.045, 0.046)	-0.054 ( -0.085, -0.023) ***	0.022 ( -0.026, 0.069)	-0.044 ( -0.070, -0.017) ***	0.112 ( 0.027, 0.197) **	-0.024 ( -0.076, 0.028)	-0.034 ( -0.067, -0.001) **
Hodgkin's lymphoma
Male	-0.027 (-0.049, -0.005) **	-0.012 (-0.035, 0.011)	-0.035 (-0.060, -0.010) ***	0.032 (-0.029, 0.093)	0.033 (-0.014, 0.081)	-0.044 (-0.067, -0.020) ***	0.023 (-0.026, 0.072)	-0.044 (-0.065, -0.023) ***	-0.033 (-0.109, 0.042)	-0.045 (-0.092, 0.003) *	-0.033 (-0.060, -0.005) **
Female	-0.062 (-0.085, -0.040) ***	-0.045 (-0.069, -0.022) ***	-0.030 (-0.054, -0.006) **	0.011 ( -0.055, 0.076)	-0.003 (-0.052, 0.046)	-0.043 (-0.068, -0.019) ***	-0.006 (-0.057, 0.044)	-0.044 (-0.067, -0.021) ***	-0.047 (-0.127, 0.032)	-0.073 (-0.123, -0.023) ***	-0.040 (-0.070, -0.010) ***
Intestine
Male	-0.027 ( -0.038, -0.016) ***	-0.019 (-0.031, -0.007) ***	-0.024 ( -0.037, -0.010) ***	0.003 ( -0.024, 0.030)	-0.018 ( -0.039, 0.002) *	-0.027 (-0.038, -0.016) ***	-0.016 (-0.036, 0.004)	-0.033 ( -0.042, -0.023) ***	-0.023 ( -0.064, 0.019)	-0.023 ( -0.048, 0.003) *	-0.015 ( -0.032, 0.002) *
Female	-0.040 (-0.052, -0.028) ***	-0.022 (-0.034, -0.010) ***	-0.026 (-0.039, -0.012) ***	0.023 ( -0.001, 0.047) *	-0.021 (-0.043, 0.000) *	-0.029 (-0.040, -0.019) ***	-0.020 (-0.041, 0.001) *	-0.031 (-0.041, -0.022) ***	-0.011 ( -0.040, 0.017)	-0.030 (-0.059, 0.000) *	-0.014 (-0.031, 0.003)
Kidney
Male	-0.051 ( -0.069, -0.034) ***	-0.036 ( -0.053, -0.019) ***	-0.026 ( -0.046, -0.006) **	-0.010 ( -0.054, 0.033)	-0.066 ( -0.105, -0.028) ***	-0.016 (-0.030, -0.002) **	-0.061 ( -0.097, -0.026) ***	-0.015 (-0.028, -0.002) **	-0.036 ( -0.078, 0.005) *	-0.067 ( -0.111, -0.023) ***	-0.003 ( -0.022, 0.016)
Female	-0.044 ( -0.065, -0.023) ***	-0.027 (-0.048, -0.006) **	-0.009 (-0.031, 0.013)	-0.039 ( -0.093, 0.014)	-0.046 ( -0.091, 0.000) *	-0.007 (-0.027, 0.012)	-0.040 ( -0.084, 0.004) *	-0.008 (-0.023, 0.006)	-0.055 ( -0.101, -0.010) **	-0.038 ( -0.094, 0.018)	-0.003 ( -0.024, 0.018)
Larynx
Male	-0.028 (-0.041, -0.015) ***	-0.023 (-0.037, -0.009) ***	-0.018 ( -0.036, -0.001) **	-0.038 (-0.059, -0.018) ***	-0.033 (-0.053, -0.014) ***	-0.016 ( -0.032, 0.001) *	-0.032 (-0.051, -0.013) ***	-0.024 ( -0.039, -0.009) ***	-0.035 (-0.073, 0.004) *	-0.018 (-0.046, 0.011)	-0.041 ( -0.061, -0.020) ***
Female	0.015 (-0.003, 0.034)	0.012 (-0.008, 0.032)	0.037 ( 0.007, 0.066) **	0.008 (-0.023, 0.039)	-0.003 (-0.028, 0.023)	0.037 ( 0.003, 0.071) **	-0.002 (-0.028, 0.023)	0.032 ( -0.002, 0.065) *	-0.089 (-0.132, -0.047) ***	0.016 (-0.023, 0.056)	0.064 ( 0.029, 0.099) ***
Leukemia
Male	-0.052 ( -0.064, -0.040) ***	-0.024 (-0.036, -0.012) ***	-0.015 (-0.031, 0.000) *	-0.019 (-0.034, -0.004) **	-0.022 (-0.040, -0.003) **	-0.025 (-0.034, -0.016) ***	-0.023 (-0.041, -0.005) **	-0.019 (-0.026, -0.011) ***	-0.005 (-0.028, 0.017)	0.008 (-0.020, 0.036)	-0.038 (-0.054, -0.021) ***
Female	-0.063 ( -0.075, -0.050) ***	-0.026 (-0.039, -0.013) ***	-0.019 (-0.034, -0.005) ***	-0.016 (-0.033, 0.001) *	-0.023 (-0.042, -0.004) **	-0.027 (-0.038, -0.016) ***	-0.024 (-0.042, -0.005) **	-0.019 (-0.028, -0.010) ***	0.002 (-0.025, 0.028)	0.008 (-0.020, 0.037)	-0.027 (-0.042, -0.011) ***
Lip oral cavity pharynx oesophagus
Male	-0.040 (-0.053, -0.027) ***	-0.030 (-0.045, -0.016) ***	-0.014 (-0.033, 0.005)	-0.024 (-0.047, -0.001) **	-0.043 (-0.062, -0.023) ***	-0.014 (-0.033, 0.004)	-0.043 (-0.063, -0.023) ***	-0.015 (-0.031, 0.001) *	-0.106 (-0.159, -0.053) ***	-0.014 (-0.038, 0.011)	0.037 ( 0.014, 0.060) ***
Female	-0.040 (-0.053, -0.027) ***	-0.030 (-0.045, -0.016) ***	-0.014 (-0.033, 0.005)	-0.024 (-0.047, -0.001) **	-0.043 (-0.062, -0.023) ***	-0.014 (-0.033, 0.004)	-0.043 (-0.063, -0.023) ***	-0.015 (-0.031, 0.001) *	-0.106 (-0.159, -0.053) ***	-0.014 (-0.038, 0.011)	0.037 ( 0.014, 0.060) ***
Lip oral cavity and pharynx
Male	-0.040 (-0.053, -0.027) ***	-0.030 (-0.045, -0.016) ***	-0.014 (-0.033, 0.005)	-0.024 (-0.047, -0.001) **	-0.043 (-0.062, -0.023) ***	-0.014 (-0.033, 0.004)	-0.043 (-0.063, -0.023) ***	-0.015 (-0.031, 0.001) *	-0.106 (-0.159, -0.053) ***	-0.014 (-0.038, 0.011)	0.037 ( 0.014, 0.060) ***
Female	-0.040 (-0.053, -0.027) ***	-0.030 (-0.045, -0.016) ***	-0.014 (-0.033, 0.005)	-0.024 (-0.047, -0.001) **	-0.043 (-0.062, -0.023) ***	-0.014 (-0.033, 0.004)	-0.043 (-0.063, -0.023) ***	-0.015 (-0.031, 0.001) *	-0.106 (-0.159, -0.053) ***	-0.014 (-0.038, 0.011)	0.037 ( 0.014, 0.060) ***
Liver
Male	-0.092 ( -0.132, -0.051) ***	-0.092 ( -0.137, -0.048) ***	-0.047 ( -0.122, 0.029)	-0.061 ( -0.117, -0.004) **	-0.115 ( -0.168, -0.062) ***	-0.035 ( -0.113, 0.042)	-0.104 ( -0.155, -0.053) ***	-0.052 ( -0.124, 0.020)	-0.295 ( -0.417, -0.174) ***	0.011 ( -0.059, 0.081)	0.019 ( -0.062, 0.100)
Female	-0.099 ( -0.138, -0.060) ***	-0.112 ( -0.155, -0.069) ***	-0.028 ( -0.093, 0.036)	-0.047 ( -0.098, 0.003) *	-0.105 ( -0.156, -0.055) ***	-0.020 ( -0.084, 0.043)	-0.099 ( -0.148, -0.051) ***	-0.029 ( -0.087, 0.028)	-0.256 ( -0.372, -0.141) ***	0.004 ( -0.063, 0.070)	-0.068 ( -0.148, 0.012) *
Lung
Male	-0.036 ( -0.046, -0.025) ***	-0.020 ( -0.032, -0.009) ***	-0.024 ( -0.035, -0.012) ***	-0.054 (-0.071, -0.037) ***	-0.037 (-0.053, -0.021) ***	-0.022 ( -0.032, -0.012) ***	-0.036 (-0.052, -0.020) ***	-0.031 ( -0.041, -0.022) ***	-0.023 (-0.049, 0.003) *	-0.020 (-0.042, 0.002) *	-0.058 ( -0.079, -0.037) ***
Female	-0.029 ( -0.039, -0.018) ***	-0.012 ( -0.023, -0.001) **	-0.008 ( -0.023, 0.006)	-0.035 (-0.051, -0.019) ***	-0.031 (-0.045, -0.016) ***	0.001 ( -0.011, 0.014)	-0.032 (-0.046, -0.017) ***	0.008 ( -0.005, 0.021)	-0.009 ( -0.039, 0.021)	-0.018 ( -0.038, 0.001) *	-0.016 ( -0.037, 0.005)
Melanoma of skin
Male	0.020 ( -0.006, 0.046)	0.030 ( 0.003, 0.057) **	-0.046 ( -0.077, -0.015) ***	0.041 ( -0.012, 0.093)	0.035 ( -0.008, 0.079)	-0.063 ( -0.093, -0.033) ***	0.039 ( -0.005, 0.083) *	-0.071 ( -0.097, -0.045) ***	0.025 ( -0.057, 0.106)	0.032 ( -0.030, 0.093)	0.029 ( -0.003, 0.061) *
Female	0.013 ( -0.015, 0.041)	0.025 ( -0.003, 0.054) *	-0.057 ( -0.091, -0.022) ***	0.024 ( -0.029, 0.078)	0.021 ( -0.024, 0.067)	-0.070 ( -0.102, -0.038) ***	0.027 ( -0.019, 0.073)	-0.076 ( -0.106, -0.046) ***	0.012 ( -0.083, 0.107)	0.041 ( -0.020, 0.102)	0.049 ( 0.012, 0.086) **
Multiple myeloma
Male	-0.038 ( -0.065, -0.011) ***	-0.009 ( -0.036, 0.019)	-0.088 ( -0.117, -0.059) ***	0.037 ( -0.030, 0.104)	0.012 ( -0.039, 0.063)	-0.079 ( -0.107, -0.051) ***	0.010 ( -0.046, 0.067)	-0.073 ( -0.098, -0.048) ***	-0.079 ( -0.188, 0.029)	-0.030 ( -0.095, 0.036)	0.029 ( -0.003, 0.061) *
Female	-0.043 ( -0.070, -0.016) ***	-0.012 ( -0.039, 0.016)	-0.094 ( -0.124, -0.064) ***	0.063 ( -0.002, 0.128) *	0.048 ( -0.003, 0.100) *	-0.096 ( -0.124, -0.068) ***	0.047 ( -0.011, 0.106)	-0.088 ( -0.113, -0.063) ***	-0.099 ( -0.213, 0.015) *	0.042 ( -0.027, 0.110)	0.015 ( -0.016, 0.046)
Nasopharynx
Male	-0.016 ( -0.053, 0.021)	-0.004 ( -0.042, 0.034)	0.012 ( -0.036, 0.059)	-0.013 ( -0.101, 0.076)	-0.031 ( -0.101, 0.039)	0.021 ( -0.026, 0.069)	-0.037 ( -0.105, 0.032)	0.028 ( -0.022, 0.078)	0.007 ( -0.119, 0.134)	-0.002 ( -0.092, 0.087)	0.018 ( -0.032, 0.067)
Female	-0.044 ( -0.086, -0.001) **	-0.037 ( -0.081, 0.007) *	0.016 (-0.044, 0.075)	0.001 ( -0.095, 0.096)	-0.054 ( -0.135, 0.027)	0.018 (-0.042, 0.077)	-0.060 ( -0.139, 0.018)	0.024 (-0.040, 0.087)	0.041 ( -0.105, 0.187)	-0.059 ( -0.151, 0.033)	0.039 (-0.024, 0.101)
Non-Hodgkin's lymphoma
Male	-0.050 ( -0.071, -0.030) ***	-0.031 ( -0.052, -0.010) ***	-0.049 ( -0.070, -0.028) ***	-0.028 ( -0.085, 0.029)	-0.029 ( -0.072, 0.015)	-0.055 ( -0.074, -0.035) ***	-0.025 ( -0.068, 0.019)	-0.056 ( -0.075, -0.036) ***	-0.078 ( -0.118, -0.037) ***	-0.027 ( -0.082, 0.027)	-0.012 ( -0.038, 0.014)
Female	-0.030 ( -0.052, -0.008) ***	-0.013 ( -0.036, 0.009)	-0.056 ( -0.082, -0.029) ***	0.033 ( -0.021, 0.086)	0.002 ( -0.041, 0.046)	-0.052 ( -0.076, -0.027) ***	0.005 ( -0.038, 0.049)	-0.052 ( -0.076, -0.028) ***	-0.047 ( -0.094, -0.001) **	0.000 ( -0.055, 0.054)	0.005 ( -0.026, 0.036)
Oesophagus
Male	-0.032 (-0.044, -0.020) ***	-0.025 (-0.038, -0.013) ***	-0.019 (-0.035, -0.004) **	-0.011 (-0.034, 0.011)	-0.040 (-0.058, -0.022) ***	-0.012 (-0.025, 0.000) **	-0.037 (-0.055, -0.020) ***	-0.026 (-0.038, -0.014) ***	-0.012 ( -0.055, 0.031)	0.001 (-0.020, 0.023)	0.016 (-0.006, 0.039)
Female	-0.038 (-0.052, -0.024) ***	-0.022 (-0.037, -0.008) ***	0.001 (-0.018, 0.020)	-0.007 (-0.032, 0.018)	-0.041 (-0.062, -0.020) ***	0.009 (-0.008, 0.025)	-0.037 (-0.058, -0.016) ***	-0.011 (-0.026, 0.004)	-0.050 (-0.097, -0.002) **	0.010 (-0.017, 0.038)	0.053 ( 0.031, 0.075) ***
Ovary
Female	-0.019 ( -0.057, 0.019)	0.027 ( -0.010, 0.063)	0.007 ( -0.082, 0.097)	0.024 ( -0.016, 0.063)					-0.022 ( -0.076, 0.032)	-0.020 ( -0.069, 0.030)	0.055 ( -0.029, 0.139)
Pancreas
Male	-0.047 ( -0.066, -0.028) ***	-0.030 ( -0.049, -0.011) ***	-0.040 ( -0.057, -0.022) ***	-0.010 ( -0.049, 0.030)	-0.029 ( -0.070, 0.012)	-0.050 ( -0.063, -0.038) ***	-0.039 ( -0.080, 0.001) *	-0.043 ( -0.054, -0.032) ***	-0.032 ( -0.069, 0.005) *	-0.015 ( -0.063, 0.033)	0.003 ( -0.018, 0.025)
Female	-0.041 ( -0.058, -0.024) ***	-0.032 ( -0.049, -0.015) ***	-0.037 ( -0.054, -0.019) ***	-0.019 ( -0.059, 0.021)	-0.043 ( -0.079, -0.007) **	-0.039 ( -0.053, -0.025) ***	-0.054 ( -0.091, -0.017) ***	-0.029 ( -0.039, -0.018) ***	-0.048 ( -0.084, -0.013) ***	-0.046 ( -0.090, -0.001) **	0.010 ( -0.008, 0.028)
Prostate
Male	-0.041 ( -0.054, -0.028) ***	-0.019 ( -0.033, -0.006) ***	-0.032 ( -0.047, -0.017) ***	-0.020 ( -0.038, -0.001) **	-0.010 ( -0.030, 0.009)	-0.033 ( -0.045, -0.020) ***	-0.011 ( -0.030, 0.008)	-0.027 ( -0.036, -0.018) ***	-0.013 ( -0.044, 0.018)	-0.029 ( -0.059, 0.002) *	-0.014 ( -0.032, 0.004)
Stomach
Male	-0.066 (-0.076, -0.055) ***	-0.039 (-0.050, -0.028) ***	-0.031 (-0.040, -0.021) ***	-0.023 (-0.037, -0.008) ***	-0.040 (-0.056, -0.024) ***	-0.022 (-0.029, -0.014) ***	-0.038 (-0.054, -0.023) ***	-0.023 (-0.031, -0.016) ***	-0.039 (-0.063, -0.016) ***	-0.012 (-0.035, 0.011)	-0.015 (-0.032, 0.001) *
Female	-0.067 (-0.078, -0.057) ***	-0.039 (-0.049, -0.028) ***	-0.028 (-0.037, -0.019) ***	-0.009 (-0.025, 0.007)	-0.037 (-0.053, -0.022) ***	-0.020 (-0.028, -0.012) ***	-0.035 (-0.050, -0.021) ***	-0.020 (-0.027, -0.012) ***	-0.042 (-0.065, -0.019) ***	-0.002 (-0.023, 0.018)	0.003 (-0.015, 0.021)
Thyroid
Male	-0.069 ( -0.095, -0.042) ***	-0.049 (-0.077, -0.022) ***	-0.056 (-0.088, -0.023) ***	-0.003 ( -0.065, 0.058)	-0.027 ( -0.077, 0.024)	-0.061 (-0.094, -0.028) ***	-0.029 ( -0.079, 0.021)	-0.054 (-0.087, -0.020) ***	-0.037 ( -0.113, 0.040)	-0.039 ( -0.104, 0.026)	-0.001 (-0.036, 0.033)
Female	-0.060 (-0.081, -0.040) ***	-0.047 (-0.069, -0.026) ***	-0.032 (-0.059, -0.005) **	-0.007 ( -0.053, 0.039)	-0.056 (-0.096, -0.015) ***	-0.022 (-0.048, 0.003) *	-0.055 (-0.096, -0.014) ***	-0.022 (-0.047, 0.003) *	0.034 ( -0.029, 0.098)	-0.074 ( -0.123, -0.025) ***	0.005 (-0.022, 0.032)
Testis
Male	-0.044 (-0.069, -0.019) ***	-0.037 ( -0.063, -0.011) ***	-0.054 (-0.087, -0.021) ***	-0.023 ( -0.081, 0.035)	-0.017 ( -0.068, 0.033)	-0.054 (-0.085, -0.023) ***	-0.027 ( -0.080, 0.026)	-0.048 (-0.075, -0.021) ***	-0.053 ( -0.129, 0.022)	-0.024 (-0.090, 0.042)	-0.038 ( -0.068, -0.007) **
Uterus
Female	-0.023 (-0.033, -0.014) ***	-0.023 (-0.033, -0.013) ***	-0.028 (-0.039, -0.017) ***	0.000 (-0.015, 0.014)	-0.010 (-0.024, 0.005)	-0.035 (-0.045, -0.025) ***	-0.014 (-0.028, 0.001) *	-0.032 (-0.041, -0.023) ***	-0.019 (-0.043, 0.006)	-0.007 (-0.025, 0.012)	-0.009 (-0.024, 0.006)
Note:
1 Basic model adjusted for year; adjusted model adjusted for year, life expectancy at birth, income and geographicallocation.
2 ***p<0.001; **p<0.01; *p<0.05
